# Supplementary material for: Genetics of adaptation in modern chicken
Source: PLoS Genet. 2019 Apr 29;15(4):e1007989. doi: 10.1371/journal.pgen.1007989 (PMC6508745; doi:10.1371/journal.pgen.1007989)
Supplement: S5 Table — (XLS) [file pgen.1007989.s005.xls]

CHR	BIN_START	BIN_END	N_VARIANTS	WEIGHTED_FST	MEAN_FST	Position	ZFst	Contrast
1	1	40000	800	0.0911881	0.0654712	20001	-0.90629499917397	RJFsComs
1	20001	60000	1057	0.105657	0.100792	40001	-0.66055849054351	RJFsComs
1	40001	80000	1313	0.115868	0.106537	60001	-0.487137187636887	RJFsComs
1	60001	100000	1472	0.101363	0.0998066	80001	-0.733486810461347	RJFsComs
1	80001	120000	1088	0.0947566	0.101575	100001	-0.845688406340528	RJFsComs
1	100001	140000	1018	0.0743243	0.0731579	120001	-1.19270594501245	RJFsComs
1	120001	160000	1498	0.0717279	0.0656102	140001	-1.23680261241689	RJFsComs
1	140001	180000	1497	0.0828145	0.0629122	160001	-1.04851031814556	RJFsComs
1	160001	200000	1361	0.0641276	0.0525399	180001	-1.36588437996965	RJFsComs
1	180001	220000	1583	0.058193	0.0616738	200001	-1.46667627735772	RJFsComs
1	200001	240000	1760	0.112614	0.101602	220001	-0.542402383960278	RJFsComs
1	220001	260000	1688	0.147245	0.113786	240001	0.0457626479620844	RJFsComs
1	240001	280000	1601	0.132505	0.0939878	260001	-0.204578161443813	RJFsComs
1	260001	300000	1407	0.117619	0.0976771	280001	-0.457398601662007	RJFsComs
1	280001	320000	1259	0.103257	0.0990865	300001	-0.701319544992231	RJFsComs
1	300001	340000	1104	0.0971783	0.0965216	320001	-0.804558804024499	RJFsComs
1	320001	360000	1097	0.0826577	0.0822481	340001	-1.05117337370288	RJFsComs
1	340001	380000	1267	0.0818319	0.0695703	360001	-1.06519857318777	RJFsComs
1	360001	400000	1291	0.106157	0.0720554	380001	-0.652066604200026	RJFsComs
1	380001	420000	1019	0.117033	0.0763602	400001	-0.46735109245657	RJFsComs
1	400001	440000	755	0.102365	0.075287	420001	-0.716469070229006	RJFsComs
1	420001	460000	1037	0.100679	0.0538326	440001	-0.745103710979233	RJFsComs
1	440001	480000	1240	0.0921102	0.0518252	460001	-0.890634262379318	RJFsComs
1	460001	500000	1174	0.08313	0.0626584	480001	-1.04315193786282	RJFsComs
1	480001	520000	1490	0.119563	0.0826951	500001	-0.424382147558543	RJFsComs
1	500001	540000	1520	0.140196	0.0936062	520001	-0.0739559657083478	RJFsComs
1	520001	560000	1274	0.151448	0.095474	540001	0.117145444565408	RJFsComs
1	540001	580000	991	0.143497	0.0784965	560001	-0.0178925320686684	RJFsComs
1	560001	600000	952	0.0660233	0.0458984	580001	-1.33368824208696	RJFsComs
1	580001	620000	1347	0.0956252	0.0723221	600001	-0.830936301384628	RJFsComs
1	600001	640000	1340	0.128963	0.0872915	620001	-0.264734684301051	RJFsComs
1	620001	660000	1172	0.114686	0.0754043	640001	-0.507212006952882	RJFsComs
1	640001	680000	1039	0.0985044	0.0645099	660001	-0.782036623064312	RJFsComs
1	660001	700000	955	0.0983591	0.0748394	680001	-0.784504365235728	RJFsComs
1	680001	720000	1016	0.11999	0.087787	700001	-0.417130076621208	RJFsComs
1	700001	740000	1084	0.151055	0.105229	720001	0.11047082189943	RJFsComs
1	720001	760000	1150	0.139301	0.105577	740001	-0.0891564422631831	RJFsComs
1	740001	780000	1032	0.157665	0.117252	760001	0.222733559360283	RJFsComs
1	760001	800000	928	0.180317	0.131474	780001	0.607449978265466	RJFsComs
1	780001	820000	969	0.185607	0.139361	800001	0.697294135779522	RJFsComs
1	800001	840000	984	0.232007	0.150458	820001	1.4853411884548	RJFsComs
1	820001	860000	1064	0.221248	0.126079	840001	1.30261277811572	RJFsComs
1	840001	880000	1215	0.153285	0.0944651	860001	0.148344634991367	RJFsComs
1	860001	900000	1221	0.11153	0.0833365	880001	-0.560812793552951	RJFsComs
1	880001	920000	1192	0.116859	0.0885272	900001	-0.470306268904102	RJFsComs
1	900001	940000	1263	0.123165	0.0888072	920001	-0.363206598340087	RJFsComs
1	920001	960000	1204	0.150101	0.113344	940001	0.0942683027560633	RJFsComs
1	940001	980000	1182	0.149055	0.118568	960001	0.0765032765254953	RJFsComs
1	960001	1000000	1069	0.142438	0.103896	980001	-0.0358783473441668	RJFsComs
1	980001	1020000	837	0.153242	0.102217	1000001	0.147614332765827	RJFsComs
1	1000001	1040000	958	0.13554	0.0973995	1020001	-0.153032411338867	RJFsComs
1	1020001	1060000	1091	0.134068	0.0950923	1040001	-0.178032524734083	RJFsComs
1	1040001	1080000	996	0.135829	0.0936664	1060001	-0.148124101032333	RJFsComs
1	1060001	1100000	926	0.123437	0.0890608	1080001	-0.358587012169232	RJFsComs
1	1080001	1120000	990	0.151449	0.0991649	1100001	0.117162428338095	RJFsComs
1	1100001	1140000	1128	0.159952	0.110427	1120001	0.261575447495378	RJFsComs
1	1120001	1160000	1031	0.105941	0.0896425	1140001	-0.655735099100411	RJFsComs
1	1140001	1180000	902	0.108289	0.0910402	1160001	-0.615857200831412	RJFsComs
1	1160001	1200000	1005	0.151495	0.122345	1180001	0.117943681881695	RJFsComs
1	1180001	1220000	1189	0.133308	0.104043	1200001	-0.190940191976178	RJFsComs
1	1200001	1240000	1196	0.105917	0.0900335	1220001	-0.656142709644898	RJFsComs
1	1220001	1260000	1073	0.157684	0.119514	1240001	0.223056251041336	RJFsComs
1	1240001	1280000	967	0.17602	0.126003	1260001	0.534470707029568	RJFsComs
1	1260001	1300000	945	0.0993457	0.0841795	1280001	-0.767748175102766	RJFsComs
1	1280001	1320000	1217	0.0816525	0.069893	1300001	-1.06824546200782	RJFsComs
1	1300001	1340000	1326	0.138229	0.0923524	1320001	-0.107363046583612	RJFsComs
1	1320001	1360000	1137	0.162385	0.102165	1340001	0.302896966442769	RJFsComs
1	1340001	1380000	1084	0.120067	0.0837996	1360001	-0.415822326124312	RJFsComs
1	1360001	1400000	981	0.131047	0.0916884	1380001	-0.229340502021411	RJFsComs
1	1380001	1420000	889	0.168587	0.110072	1400001	0.40823032464734	RJFsComs
1	1400001	1440000	950	0.166182	0.111909	1420001	0.367384351335184	RJFsComs
1	1420001	1460000	869	0.194267	0.12724	1440001	0.844373607248659	RJFsComs
1	1440001	1480000	901	0.226998	0.127164	1460001	1.40026947106578	RJFsComs
1	1460001	1500000	1067	0.183102	0.112621	1480001	0.654749785198669	RJFsComs
1	1480001	1520000	1058	0.130655	0.099991	1500001	-0.235998140914702	RJFsComs
1	1500001	1540000	957	0.0941381	0.0772435	1520001	-0.856192869747417	RJFsComs
1	1520001	1560000	906	0.087612	0.0688391	1540001	-0.967030668679834	RJFsComs
1	1540001	1580000	942	0.0848491	0.0681042	1560001	-1.01395513423666	RJFsComs
1	1560001	1600000	1115	0.0879613	0.0718049	1580001	-0.961098236880276	RJFsComs
1	1580001	1620000	1108	0.132175	0.095402	1600001	-0.210182806430512	RJFsComs
1	1600001	1640000	1189	0.205822	0.114981	1620001	1.04062110064657	RJFsComs
1	1620001	1660000	841	0.250008	0.112932	1640001	1.7910660805929	RJFsComs
1	1640001	1680000	766	0.280445	0.148702	1660001	2.30800116986612	RJFsComs
1	1660001	1700000	1137	0.225725	0.144966	1680001	1.37864912843528	RJFsComs
1	1680001	1720000	1027	0.199029	0.137685	1700001	0.925250332783997	RJFsComs
1	1700001	1740000	1069	0.152117	0.12108	1720001	0.128507588492989	RJFsComs
1	1720001	1760000	1108	0.103157	0.0965521	1740001	-0.703017922260928	RJFsComs
1	1740001	1780000	1035	0.106265	0.0915692	1760001	-0.650232356749834	RJFsComs
1	1760001	1800000	956	0.1006	0.0958203	1780001	-0.746445429021503	RJFsComs
1	1780001	1820000	962	0.123287	0.106895	1800001	-0.361134578072277	RJFsComs
1	1800001	1840000	1025	0.135695	0.101049	1820001	-0.150399926572387	RJFsComs
1	1820001	1860000	968	0.128113	0.083429	1840001	-0.279170891084973	RJFsComs
1	1840001	1880000	612	0.132125	0.0662534	1860001	-0.21103199506486	RJFsComs
1	1860001	1900000	502	0.122177	0.074816	1880001	-0.379986565754811	RJFsComs
1	1880001	1920000	371	0.13697	0.0833032	1900001	-0.128745616396504	RJFsComs
1	1900001	1940000	200	0.175405	0.0538925	1920001	0.524025686827083	RJFsComs
1	1920001	1960000	169	0.204953	0.0652061	1940001	1.02586220218159	RJFsComs
1	1940001	1980000	315	0.131968	0.081992	1960001	-0.213698447376714	RJFsComs
1	1960001	2000000	638	0.090341	0.0767005	1980001	-0.9206819530171	RJFsComs
1	1980001	2020000	868	0.0813222	0.0778565	2000001	-1.07385520212632	RJFsComs
1	2000001	2040000	1064	0.106377	0.090908	2020001	-0.648330174208893	RJFsComs
1	2020001	2060000	877	0.119542	0.0833235	2040001	-0.424738806784969	RJFsComs
1	2040001	2080000	813	0.183442	0.0982779	2060001	0.660524267912238	RJFsComs
1	2060001	2100000	826	0.196097	0.12448	2080001	0.875453911265809	RJFsComs
1	2080001	2120000	803	0.190829	0.12671	2100001	0.785983396750866	RJFsComs
1	2100001	2140000	885	0.22517	0.141587	2120001	1.36922313459401	RJFsComs
1	2120001	2160000	846	0.177781	0.124515	2140001	0.564379130731317	RJFsComs
1	2140001	2180000	921	0.145053	0.116705	2160001	0.00853421823225219	RJFsComs
1	2160001	2200000	979	0.16935	0.123869	2180001	0.421188943207496	RJFsComs
1	2180001	2220000	861	0.177236	0.12094	2200001	0.55512297461692	RJFsComs
1	2200001	2240000	836	0.160018	0.112811	2220001	0.262696376492717	RJFsComs
1	2220001	2260000	862	0.127013	0.0953398	2240001	-0.297853041040637	RJFsComs
1	2240001	2280000	829	0.124415	0.0954514	2260001	-0.341976882481378	RJFsComs
1	2260001	2300000	849	0.139153	0.0973451	2280001	-0.0916700406208544	RJFsComs
1	2280001	2320000	782	0.12714	0.0911513	2300001	-0.295696101909392	RJFsComs
1	2300001	2340000	706	0.112703	0.0993544	2320001	-0.540890828191138	RJFsComs
1	2320001	2360000	748	0.113245	0.108093	2340001	-0.531685623394802	RJFsComs
1	2340001	2380000	805	0.125181	0.11038	2360001	-0.328967312603161	RJFsComs
1	2360001	2400000	852	0.116196	0.0936986	2380001	-0.481566510195562	RJFsComs
1	2380001	2420000	942	0.103222	0.0855801	2400001	-0.701913977036275	RJFsComs
1	2400001	2440000	1007	0.138621	0.103599	2420001	-0.100705407690321	RJFsComs
1	2420001	2460000	900	0.152298	0.104072	2440001	0.13158165134933	RJFsComs
1	2440001	2480000	843	0.134856	0.093439	2460001	-0.164649311856753	RJFsComs
1	2460001	2500000	945	0.145328	0.102517	2480001	0.0132047557211686	RJFsComs
1	2480001	2520000	1125	0.134361	0.099394	2500001	-0.173056279336801	RJFsComs
1	2500001	2540000	1187	0.150266	0.108269	2520001	0.0970706252494129	RJFsComs
1	2520001	2560000	1072	0.142508	0.105878	2540001	-0.0346894832560793	RJFsComs
1	2540001	2580000	933	0.119035	0.0921093	2560001	-0.433349579537262	RJFsComs
1	2560001	2600000	851	0.133779	0.101104	2580001	-0.182940835040616	RJFsComs
1	2580001	2620000	876	0.121818	0.0960617	2600001	-0.386083740149432	RJFsComs
1	2600001	2640000	912	0.160718	0.111644	2620001	0.274585017373594	RJFsComs
1	2620001	2660000	863	0.214821	0.125702	2640001	1.19345807105658	RJFsComs
1	2640001	2680000	842	0.247959	0.131977	2660001	1.75626633035731	RJFsComs
1	2660001	2700000	1012	0.17517	0.113612	2680001	0.520034500245645	RJFsComs
1	2680001	2720000	1172	0.155826	0.113816	2700001	0.191500401388951	RJFsComs
1	2700001	2740000	984	0.200982	0.122874	2720001	0.958419640841644	RJFsComs
1	2720001	2760000	768	0.180715	0.106819	2740001	0.614209519794878	RJFsComs
1	2740001	2780000	764	0.164315	0.116722	2760001	0.335675647728616	RJFsComs
1	2760001	2800000	954	0.161531	0.119186	2780001	0.288392824568099	RJFsComs
1	2780001	2820000	1060	0.156616	0.112321	2800001	0.204917581811655	RJFsComs
1	2800001	2840000	1192	0.131841	0.0701945	2820001	-0.215855386507959	RJFsComs
1	2820001	2860000	1292	0.0839638	0.0416902	2840001	-1.02899086819643	RJFsComs
1	2840001	2880000	1101	0.0907734	0.0674459	2860001	-0.913338169707255	RJFsComs
1	2860001	2900000	1013	0.125576	0.0939337	2880001	-0.322258722391809	RJFsComs
1	2880001	2920000	815	0.136831	0.0937006	2900001	-0.131106360799992	RJFsComs
1	2900001	2940000	800	0.125853	0.101077	2920001	-0.317554217357519	RJFsComs
1	2920001	2960000	864	0.117834	0.0969541	2940001	-0.453747090534309	RJFsComs
1	2940001	2980000	846	0.136945	0.0894096	2960001	-0.129170210713678	RJFsComs
1	2960001	3000000	1016	0.125988	0.0800688	2980001	-0.315261408044779	RJFsComs
1	2980001	3020000	992	0.122189	0.0827316	3000001	-0.379782760482567	RJFsComs
1	3000001	3040000	897	0.123951	0.0909269	3020001	-0.349857353008131	RJFsComs
1	3020001	3060000	1004	0.139386	0.105331	3040001	-0.0877128215847909	RJFsComs
1	3040001	3080000	963	0.172845	0.11547	3060001	0.480547228748446	RJFsComs
1	3060001	3100000	886	0.160357	0.104089	3080001	0.268453875433599	RJFsComs
1	3080001	3120000	775	0.167162	0.11236	3100001	0.384028448568412	RJFsComs
1	3100001	3140000	607	0.234752	0.138353	3120001	1.53196164448053	RJFsComs
1	3120001	3160000	603	0.211857	0.136201	3140001	1.14311816881241	RJFsComs
1	3140001	3180000	589	0.180992	0.117309	3160001	0.618914024829168	RJFsComs
1	3160001	3200000	674	0.200656	0.113423	3180001	0.952882930945693	RJFsComs
1	3180001	3220000	802	0.219722	0.134112	3200001	1.27669554099541	RJFsComs
1	3200001	3240000	942	0.248483	0.155883	3220001	1.76516582724528	RJFsComs
1	3220001	3260000	887	0.225647	0.139146	3240001	1.37732439416569	RJFsComs
1	3240001	3280000	768	0.169314	0.109826	3260001	0.420577527390765	RJFsComs
1	3260001	3300000	709	0.143245	0.108364	3280001	-0.0221724427857842	RJFsComs
1	3280001	3320000	632	0.129123	0.102957	3300001	-0.262017280671136	RJFsComs
1	3300001	3340000	855	0.200081	0.129889	3320001	0.943117261650687	RJFsComs
1	3320001	3360000	938	0.23177	0.151118	3340001	1.48131603432799	RJFsComs
1	3340001	3380000	936	0.238099	0.145467	3360001	1.58880633166381	RJFsComs
1	3360001	3400000	946	0.271546	0.151691	3380001	2.1568625767248	RJFsComs
1	3380001	3420000	768	0.29687	0.162597	3400001	2.58695963624956	RJFsComs
1	3400001	3440000	762	0.299733	0.162905	3420001	2.63558417745235	RJFsComs
1	3420001	3460000	882	0.245649	0.141897	3440001	1.71703381545041	RJFsComs
1	3440001	3480000	842	0.264715	0.148389	3460001	2.04084642550013	RJFsComs
1	3460001	3500000	753	0.280294	0.163308	3480001	2.30543662019039	RJFsComs
1	3480001	3520000	828	0.160602	0.110949	3500001	0.272614899741906	RJFsComs
1	3500001	3540000	912	0.145746	0.108175	3520001	0.0203039727043205	RJFsComs
1	3520001	3560000	921	0.132436	0.109115	3540001	-0.205750041759214	RJFsComs
1	3540001	3580000	1010	0.21484	0.137834	3560001	1.19378076273764	RJFsComs
1	3560001	3600000	1048	0.260291	0.157732	3580001	1.96571021513299	RJFsComs
1	3580001	3620000	887	0.173797	0.126374	3600001	0.496715780346439	RJFsComs
1	3600001	3640000	910	0.13426	0.111968	3620001	-0.174771640378185	RJFsComs
1	3620001	3660000	1029	0.174991	0.127121	3640001	0.516994404934678	RJFsComs
1	3640001	3680000	963	0.238103	0.152411	3660001	1.58887426675456	RJFsComs
1	3660001	3700000	983	0.226851	0.154153	3680001	1.3977728564808	RJFsComs
1	3680001	3720000	1031	0.244511	0.149831	3700001	1.69770628213264	RJFsComs
1	3700001	3740000	1011	0.224321	0.140239	3720001	1.35480391158277	RJFsComs
1	3720001	3760000	960	0.193743	0.132583	3740001	0.835474110360688	RJFsComs
1	3740001	3780000	1073	0.267304	0.149657	3760001	2.08481741298669	RJFsComs
1	3760001	3800000	1107	0.26143	0.143932	3780001	1.98505473222344	RJFsComs
1	3780001	3820000	1000	0.148818	0.104098	3800001	0.0724781223986842	RJFsComs
1	3800001	3840000	959	0.124247	0.0969488	3820001	-0.344830156292788	RJFsComs
1	3820001	3860000	856	0.146122	0.115328	3840001	0.0266898712346204	RJFsComs
1	3840001	3880000	796	0.138455	0.111288	3860001	-0.103524713956358	RJFsComs
1	3860001	3900000	906	0.181124	0.126823	3880001	0.621155882823848	RJFsComs
1	3880001	3920000	916	0.241133	0.157116	3900001	1.64033509799607	RJFsComs
1	3900001	3940000	868	0.245523	0.160305	3920001	1.71489386009185	RJFsComs
1	3920001	3960000	940	0.187692	0.135606	3940001	0.732705301831849	RJFsComs
1	3940001	3980000	972	0.148374	0.128952	3960001	0.0649373273256708	RJFsComs
1	3960001	4000000	1056	0.166646	0.129566	3980001	0.375264821861936	RJFsComs
1	3980001	4020000	1186	0.171956	0.120219	4000001	0.465448654829733	RJFsComs
1	4000001	4040000	1165	0.213077	0.134178	4020001	1.16383837149051	RJFsComs
1	4020001	4060000	1159	0.203856	0.112486	4040001	1.00723100354399	RJFsComs
1	4040001	4080000	1259	0.132037	0.0707769	4060001	-0.212526567061314	RJFsComs
1	4060001	4100000	1286	0.139984	0.0685244	4080001	-0.0775565255179847	RJFsComs
1	4080001	4120000	1207	0.15333	0.0771474	4100001	0.14910890476228	RJFsComs
1	4100001	4140000	1071	0.159357	0.0934083	4120001	0.251470102746632	RJFsComs
1	4120001	4160000	926	0.173612	0.118501	4140001	0.49357378239935	RJFsComs
1	4140001	4180000	864	0.192582	0.133652	4160001	0.815755950271119	RJFsComs
1	4160001	4200000	943	0.172489	0.118943	4180001	0.474501005671886	RJFsComs
1	4180001	4220000	983	0.171579	0.116101	4200001	0.459045772526746	RJFsComs
1	4200001	4240000	1035	0.198873	0.128269	4220001	0.92260086424483	RJFsComs
1	4220001	4260000	1136	0.17754	0.114952	4240001	0.560286041513758	RJFsComs
1	4240001	4280000	1101	0.18425	0.120087	4260001	0.674247156243308	RJFsComs
1	4260001	4300000	995	0.206869	0.130976	4280001	1.05840311064982	RJFsComs
1	4280001	4320000	922	0.185789	0.120552	4300001	0.700385182408551	RJFsComs
1	4300001	4340000	845	0.177785	0.120112	4320001	0.564447065822065	RJFsComs
1	4320001	4360000	825	0.150359	0.099377	4340001	0.0986501161093006	RJFsComs
1	4340001	4380000	739	0.149399	0.0940637	4360001	0.0823456943298122	RJFsComs
1	4360001	4400000	686	0.157984	0.0952719	4380001	0.228151382847426	RJFsComs
1	4380001	4420000	597	0.12413	0.081229	4400001	-0.346817257697163	RJFsComs
1	4400001	4440000	504	0.167138	0.103779	4420001	0.383620838023924	RJFsComs
1	4420001	4460000	442	0.221769	0.120004	4440001	1.31146132368563	RJFsComs
1	4440001	4480000	280	0.231944	0.126241	4460001	1.48427121077552	RJFsComs
1	4460001	4500000	437	0.200473	0.119587	4480001	0.949774900543978	RJFsComs
1	4480001	4520000	658	0.193991	0.117654	4500001	0.839686085987056	RJFsComs
1	4500001	4540000	571	0.185512	0.110235	4520001	0.695680677374261	RJFsComs
1	4520001	4560000	525	0.126696	0.0876602	4540001	-0.303236896982405	RJFsComs
1	4540001	4580000	601	0.0958042	0.0833141	4560001	-0.827896206073661	RJFsComs
1	4560001	4600000	602	0.0964773	0.0810365	4580001	-0.816464428678063	RJFsComs
1	4580001	4620000	604	0.146492	0.0881764	4600001	0.0329738671287985	RJFsComs
1	4600001	4640000	624	0.160838	0.0827699	4620001	0.276623070096031	RJFsComs
1	4620001	4660000	648	0.151987	0.0774274	4640001	0.126299698043684	RJFsComs
1	4640001	4680000	629	0.151612	0.0906339	4660001	0.119930783286071	RJFsComs
1	4660001	4700000	567	0.143221	0.0932195	4680001	-0.0225800533302718	RJFsComs
1	4680001	4720000	671	0.129017	0.0881346	4700001	-0.263817560575955	RJFsComs
1	4700001	4740000	765	0.185276	0.105085	4720001	0.691672507020136	RJFsComs
1	4720001	4760000	730	0.227624	0.116874	4740001	1.41090131276783	RJFsComs
1	4740001	4780000	673	0.235268	0.131789	4760001	1.540725271187	RJFsComs
1	4760001	4800000	724	0.238749	0.145691	4780001	1.59984578391034	RJFsComs
1	4780001	4820000	737	0.179041	0.1197	4800001	0.585778684316896	RJFsComs
1	4800001	4840000	585	0.131173	0.109692	4820001	-0.227200546662853	RJFsComs
1	4820001	4860000	539	0.120503	0.0975105	4840001	-0.408417401232794	RJFsComs
1	4840001	4880000	546	0.109971	0.0871296	4860001	-0.587290495171933	RJFsComs
1	4860001	4900000	456	0.130678	0.108192	4880001	-0.235607514142902	RJFsComs
1	4880001	4920000	501	0.139321	0.107967	4900001	-0.0888167668094439	RJFsComs
1	4900001	4940000	586	0.168554	0.112928	4920001	0.40766986014867	RJFsComs
1	4920001	4960000	568	0.201677	0.124295	4940001	0.970223362859086	RJFsComs
1	4940001	4980000	549	0.192649	0.118003	4960001	0.816893863041146	RJFsComs
1	4960001	5000000	509	0.143245	0.102032	4980001	-0.0221724427857842	RJFsComs
1	4980001	5020000	420	0.095323	0.0870057	5000001	-0.836068797490629	RJFsComs
1	5000001	5040000	483	0.0790986	0.0753034	5020001	-1.11162031907306	RJFsComs
1	5020001	5060000	680	0.0849122	0.0828582	5040001	-1.01288345818011	RJFsComs
1	5040001	5080000	624	0.104021	0.0933273	5060001	-0.688343942659388	RJFsComs
1	5060001	5100000	293	0.130159	0.0967941	5080001	-0.244422092167438	RJFsComs
1	5080001	5120000	357	0.16486	0.0991116	5100001	0.344931803843013	RJFsComs
1	5100001	5140000	555	0.174059	0.115015	5120001	0.501165528790425	RJFsComs
1	5120001	5160000	503	0.153389	0.111952	5140001	0.150110947350811	RJFsComs
1	5140001	5180000	558	0.0959511	0.0834367	5160001	-0.825401289865945	RJFsComs
1	5160001	5200000	564	0.0959611	0.0802694	5180001	-0.825231452139076	RJFsComs
1	5180001	5220000	627	0.101209	0.0815137	5200001	-0.73610231145514	RJFsComs
1	5200001	5240000	621	0.0939431	0.0764371	5220001	-0.859504705421375	RJFsComs
1	5220001	5260000	508	0.0748815	0.0680088	5240001	-1.18324258687127	RJFsComs
1	5240001	5280000	497	0.0647445	0.0561207	5260001	-1.35540709059906	RJFsComs
1	5260001	5300000	503	0.0603182	0.0493372	5280001	-1.43058236364338	RJFsComs
1	5280001	5320000	511	0.075993	0.0685026	5300001	-1.16436512352971	RJFsComs
1	5300001	5340000	566	0.104803	0.0971439	5320001	-0.67506263241818	RJFsComs
1	5320001	5360000	570	0.140015	0.117667	5340001	-0.0770300285646886	RJFsComs
1	5340001	5380000	536	0.161555	0.117281	5360001	0.288800435112586	RJFsComs
1	5360001	5400000	582	0.152636	0.109511	5380001	0.137322166517525	RJFsComs
1	5380001	5420000	570	0.138371	0.108249	5400001	-0.104951350862063	RJFsComs
1	5400001	5440000	547	0.115386	0.094502	5420001	-0.495323366072005	RJFsComs
1	5420001	5460000	590	0.126199	0.0927234	5440001	-0.311677832007828	RJFsComs
1	5440001	5480000	627	0.136418	0.0964872	5460001	-0.13812065891971	RJFsComs
1	5460001	5500000	592	0.132642	0.0846042	5480001	-0.202251384585698	RJFsComs
1	5480001	5520000	579	0.121412	0.0866076	5500001	-0.39297915186034	RJFsComs
1	5500001	5540000	552	0.152886	0.105692	5520001	0.141568109689267	RJFsComs
1	5520001	5560000	471	0.181921	0.107861	5540001	0.634691949655361	RJFsComs
1	5540001	5580000	524	0.131635	0.104502	5560001	-0.219354043681474	RJFsComs
1	5560001	5600000	546	0.117925	0.102999	5580001	-0.452201567219795	RJFsComs
1	5580001	5620000	504	0.123743	0.104548	5600001	-0.35338997772702	RJFsComs
1	5600001	5640000	483	0.105705	0.0952363	5620001	-0.659743269454535	RJFsComs
1	5620001	5660000	472	0.151794	0.110906	5640001	0.123021829915099	RJFsComs
1	5640001	5680000	529	0.237453	0.138874	5660001	1.57783481450803	RJFsComs
1	5660001	5700000	566	0.232284	0.137442	5680001	1.49004569348909	RJFsComs
1	5680001	5720000	582	0.215023	0.149642	5700001	1.19688879313935	RJFsComs
1	5700001	5740000	538	0.239317	0.164559	5720001	1.60949256679653	RJFsComs
1	5720001	5760000	532	0.304279	0.17232	5740001	2.7127924080873	RJFsComs
1	5740001	5780000	644	0.298022	0.183251	5760001	2.60652494238495	RJFsComs
1	5760001	5800000	725	0.219682	0.148967	5780001	1.27601619008793	RJFsComs
1	5780001	5820000	702	0.14794	0.109589	5800001	0.0575663699795267	RJFsComs
1	5800001	5840000	649	0.203942	0.136913	5820001	1.00869160799507	RJFsComs
1	5820001	5860000	672	0.222855	0.139145	5840001	1.32990570082368	RJFsComs
1	5840001	5880000	701	0.131684	0.100523	5860001	-0.218521838819813	RJFsComs
1	5860001	5900000	666	0.0872471	0.0707847	5880001	-0.973228047333308	RJFsComs
1	5880001	5920000	574	0.114353	0.0836741	5900001	-0.512867603257642	RJFsComs
1	5900001	5940000	506	0.140806	0.105484	5920001	-0.0635958643692978	RJFsComs
1	5920001	5960000	509	0.126176	0.0974474	5940001	-0.312068458779628	RJFsComs
1	5940001	5980000	467	0.117755	0.0902023	5960001	-0.45508880857658	RJFsComs
1	5960001	6000000	572	0.130658	0.0927649	5980001	-0.235947189596641	RJFsComs
1	5980001	6020000	740	0.2512	0.14292	6000001	1.81131073763577	RJFsComs
1	6000001	6040000	657	0.318119	0.170285	6020001	2.94784782207493	RJFsComs
1	6020001	6060000	707	0.203335	0.13271	6040001	0.998382457974078	RJFsComs
1	6040001	6080000	935	0.17114	0.109346	6060001	0.451589896317167	RJFsComs
1	6060001	6100000	991	0.164072	0.101683	6080001	0.331548590965683	RJFsComs
1	6080001	6120000	978	0.183021	0.11944	6100001	0.653374099611025	RJFsComs
1	6100001	6140000	963	0.277169	0.156332	6120001	2.25236233054362	RJFsComs
1	6120001	6160000	968	0.316586	0.158294	6140001	2.92181169854581	RJFsComs
1	6140001	6180000	987	0.217623	0.126932	6160001	1.24104660212547	RJFsComs
1	6160001	6200000	1036	0.226961	0.135909	6180001	1.39964107147637	RJFsComs
1	6180001	6220000	1116	0.288149	0.164631	6200001	2.43884415464652	RJFsComs
1	6200001	6240000	1093	0.283812	0.17234	6220001	2.36518553250314	RJFsComs
1	6220001	6260000	1077	0.269751	0.167898	6240001	2.1263767047517	RJFsComs
1	6240001	6280000	1070	0.252285	0.170037	6260001	1.82973813100113	RJFsComs
1	6260001	6300000	1061	0.207143	0.148543	6280001	1.06305666436605	RJFsComs
1	6280001	6320000	1010	0.17844	0.129411	6300001	0.575571436932028	RJFsComs
1	6300001	6340000	1058	0.197792	0.146365	6320001	0.904241405970219	RJFsComs
1	6320001	6360000	1163	0.173231	0.130343	6340001	0.487102965005616	RJFsComs
1	6340001	6380000	1131	0.152672	0.11058	6360001	0.137933582334256	RJFsComs
1	6360001	6400000	1132	0.13684	0.0990169	6380001	-0.13095350684581	RJFsComs
1	6380001	6420000	1099	0.134588	0.100201	6400001	-0.16920096293686	RJFsComs
1	6400001	6440000	987	0.131629	0.0992291	6420001	-0.219455946317596	RJFsComs
1	6420001	6460000	903	0.0895562	0.0752699	6440001	-0.934010817821832	RJFsComs
1	6440001	6480000	861	0.0788934	0.0678563	6460001	-1.11510538922843	RJFsComs
1	6460001	6500000	886	0.0789353	0.0697132	6480001	-1.11439376915284	RJFsComs
1	6480001	6520000	835	0.0977089	0.079156	6500001	-0.795547214236794	RJFsComs
1	6500001	6540000	873	0.123906	0.0921616	6520001	-0.350621622779044	RJFsComs
1	6520001	6560000	929	0.127589	0.0968851	6540001	-0.288070387972944	RJFsComs
1	6540001	6580000	811	0.164044	0.122255	6560001	0.331073045330448	RJFsComs
1	6560001	6600000	846	0.162224	0.124263	6580001	0.300162579040167	RJFsComs
1	6580001	6620000	917	0.14854	0.111282	6600001	0.0677566335917073	RJFsComs
1	6600001	6640000	881	0.165356	0.113532	6620001	0.353355755095749	RJFsComs
1	6620001	6660000	857	0.186194	0.124249	6640001	0.707263610346772	RJFsComs
1	6640001	6680000	890	0.170427	0.126113	6660001	0.43948046639136	RJFsComs
1	6660001	6700000	1030	0.128475	0.105031	6680001	-0.273022765372291	RJFsComs
1	6680001	6720000	1003	0.132704	0.105616	6700001	-0.201198390679106	RJFsComs
1	6700001	6740000	994	0.144335	0.118477	6720001	-0.00366013055699024	RJFsComs
1	6720001	6760000	1036	0.149002	0.119797	6740001	0.075603136573086	RJFsComs
1	6740001	6780000	950	0.157868	0.122239	6760001	0.226181265215738	RJFsComs
1	6760001	6800000	934	0.138455	0.11067	6780001	-0.103524713956358	RJFsComs
1	6780001	6820000	882	0.114724	0.0943422	6800001	-0.506566623590777	RJFsComs
1	6800001	6840000	818	0.130754	0.101476	6820001	-0.234316747418692	RJFsComs
1	6820001	6860000	901	0.145438	0.108255	6840001	0.015072970716735	RJFsComs
1	6840001	6880000	1026	0.155537	0.11676	6860001	0.186592091082417	RJFsComs
1	6860001	6900000	1130	0.155721	0.117791	6880001	0.189717105256819	RJFsComs
1	6880001	6920000	1118	0.138173	0.103622	6900001	-0.108314137854082	RJFsComs
1	6900001	6940000	977	0.130081	0.0940793	6920001	-0.245746826437021	RJFsComs
1	6920001	6960000	955	0.123422	0.100334	6940001	-0.358841768759536	RJFsComs
1	6940001	6980000	1010	0.14024	0.112369	6960001	-0.0732086797101209	RJFsComs
1	6960001	7000000	1016	0.142352	0.109787	6980001	-0.0373389517952461	RJFsComs
1	6980001	7020000	965	0.131238	0.106016	7000001	-0.2260966014382	RJFsComs
1	7000001	7040000	968	0.188483	0.130903	7020001	0.746139466027241	RJFsComs
1	7020001	7060000	950	0.204953	0.138722	7040001	1.02586220218159	RJFsComs
1	7040001	7080000	926	0.148445	0.120832	7060001	0.0661431751864452	RJFsComs
1	7060001	7100000	932	0.157704	0.123546	7080001	0.223395926495075	RJFsComs
1	7080001	7120000	997	0.137022	0.106829	7100001	-0.127862460216782	RJFsComs
1	7100001	7140000	1147	0.109141	0.0921027	7120001	-0.601387026502116	RJFsComs
1	7120001	7160000	1219	0.11061	0.0938935	7140001	-0.576437864424961	RJFsComs
1	7140001	7180000	1145	0.140867	0.1077	7160001	-0.0625598542353927	RJFsComs
1	7160001	7200000	994	0.144886	0.114601	7180001	0.00569792819352865	RJFsComs
1	7180001	7220000	1031	0.104157	0.0940978	7200001	-0.686034149573961	RJFsComs
1	7200001	7240000	1133	0.122153	0.0988787	7220001	-0.380394176299298	RJFsComs
1	7220001	7260000	1081	0.119188	0.0942732	7240001	-0.430751062316156	RJFsComs
1	7240001	7280000	1009	0.162818	0.117529	7260001	0.310250940016226	RJFsComs
1	7260001	7300000	1006	0.202971	0.137516	7280001	0.992200364716022	RJFsComs
1	7280001	7320000	1055	0.201667	0.134603	7300001	0.970053525132217	RJFsComs
1	7300001	7340000	1077	0.228041	0.145973	7320001	1.41798354597829	RJFsComs
1	7320001	7360000	1088	0.183836	0.121074	7340001	0.667215874350904	RJFsComs
1	7340001	7380000	1148	0.134421	0.101348	7360001	-0.172037252975583	RJFsComs
1	7360001	7400000	1101	0.147903	0.107514	7380001	0.0569379703901092	RJFsComs
1	7380001	7420000	998	0.179652	0.123245	7400001	0.596155769428633	RJFsComs
1	7400001	7440000	1021	0.180199	0.126702	7420001	0.605445893088404	RJFsComs
1	7420001	7460000	1011	0.187088	0.129807	7440001	0.722447103128921	RJFsComs
1	7440001	7480000	1014	0.181232	0.133178	7460001	0.622990130274041	RJFsComs
1	7460001	7500000	947	0.171406	0.122093	7480001	0.456107579851901	RJFsComs
1	7480001	7520000	942	0.161886	0.110421	7500001	0.294422063871972	RJFsComs
1	7500001	7540000	1135	0.118856	0.0953643	7520001	-0.436389674848229	RJFsComs
1	7520001	7560000	1236	0.133282	0.105948	7540001	-0.191381770066039	RJFsComs
1	7540001	7580000	1154	0.228373	0.155654	7560001	1.42362215851036	RJFsComs
1	7560001	7600000	1041	0.219875	0.143005	7580001	1.27929405821652	RJFsComs
1	7580001	7620000	900	0.124759	0.0916158	7600001	-0.336134464677061	RJFsComs
1	7600001	7640000	901	0.174228	0.122633	7620001	0.504035786374522	RJFsComs
1	7620001	7660000	928	0.158431	0.125471	7640001	0.2357431292385	RJFsComs
1	7640001	7680000	846	0.119826	0.10812	7660001	-0.419915415341871	RJFsComs
1	7660001	7700000	775	0.1234	0.111289	7680001	-0.35921541175865	RJFsComs
1	7680001	7720000	747	0.118855	0.108462	7700001	-0.436406658620916	RJFsComs
1	7700001	7740000	772	0.121859	0.103516	7720001	-0.385387405469266	RJFsComs
1	7720001	7760000	834	0.103123	0.0864263	7740001	-0.703595370532285	RJFsComs
1	7740001	7780000	953	0.105449	0.088716	7760001	-0.664091115262399	RJFsComs
1	7760001	7800000	837	0.0995978	0.0861021	7780001	-0.763466566008382	RJFsComs
1	7780001	7820000	751	0.075702	0.0689113	7800001	-1.16930740138161	RJFsComs
1	7800001	7840000	822	0.0687402	0.0618663	7820001	-1.28754503007374	RJFsComs
1	7820001	7860000	810	0.0733042	0.064329	7840001	-1.21003109153042	RJFsComs
1	7840001	7880000	831	0.0757468	0.0678324	7860001	-1.16854652836524	RJFsComs
1	7860001	7900000	854	0.110728	0.0831979	7880001	-0.574433779247899	RJFsComs
1	7880001	7920000	731	0.137252	0.081703	7900001	-0.123956192498779	RJFsComs
1	7900001	7940000	652	0.0553305	0.0441518	7920001	-1.51529232667417	RJFsComs
1	7920001	7960000	641	0.051058	0.0462495	7940001	-1.58785549547924	RJFsComs
1	7940001	7980000	606	0.132326	0.0881408	7960001	-0.20761825675478	RJFsComs
1	7960001	8000000	656	0.139449	0.096391	7980001	-0.0866428439055123	RJFsComs
1	7980001	8020000	743	0.12078	0.0873987	8000001	-0.403712896198504	RJFsComs
1	8000001	8040000	717	0.149937	0.107157	8020001	0.0914829640354003	RJFsComs
1	8020001	8060000	532	0.133035	0.0994436	8040001	-0.19557676191972	RJFsComs
1	8040001	8080000	406	0.0525755	0.0552708	8060001	-1.56208262042676	RJFsComs
1	8060001	8100000	533	0.0607428	0.0501588	8080001	-1.42337105376049	RJFsComs
1	8080001	8120000	602	0.0619279	0.0495511	8100001	-1.40324358474917	RJFsComs
1	8100001	8140000	526	0.0631177	0.0504101	8120001	-1.38303629200622	RJFsComs
1	8120001	8160000	500	0.0864256	0.0585671	8140001	-0.987180216595652	RJFsComs
1	8140001	8180000	486	0.114007	0.0764066	8160001	-0.518743988607333	RJFsComs
1	8160001	8200000	480	0.130481	0.0886629	8180001	-0.238953317362234	RJFsComs
1	8180001	8220000	580	0.125354	0.0902276	8200001	-0.326029119928316	RJFsComs
1	8200001	8240000	716	0.1266	0.0969434	8220001	-0.304867339160355	RJFsComs
1	8220001	8260000	805	0.107641	0.0946962	8240001	-0.626862685532567	RJFsComs
1	8240001	8280000	875	0.086946	0.078632	8260001	-0.978341861289354	RJFsComs
1	8260001	8300000	893	0.0933516	0.0651824	8280001	-0.869550606965716	RJFsComs
1	8280001	8320000	749	0.133649	0.0794021	8300001	-0.185148725489922	RJFsComs
1	8300001	8340000	592	0.150663	0.0948498	8320001	0.103813183006139	RJFsComs
1	8320001	8360000	529	0.144199	0.0936541	8340001	-0.00596992364241774	RJFsComs
1	8340001	8380000	552	0.183618	0.126537	8360001	0.663513411905145	RJFsComs
1	8360001	8400000	565	0.165154	0.123699	8380001	0.349925033012981	RJFsComs
1	8380001	8420000	527	0.18081	0.117381	8400001	0.615822978200141	RJFsComs
1	8400001	8440000	581	0.158219	0.104982	8420001	0.232142569428863	RJFsComs
1	8420001	8460000	527	0.109077	0.0876059	8440001	-0.602473987954082	RJFsComs
1	8440001	8480000	471	0.0827962	0.0737419	8460001	-1.04882112118573	RJFsComs
1	8460001	8500000	497	0.0774294	0.083781	8480001	-1.13996963244215	RJFsComs
1	8480001	8520000	471	0.101858	0.0906266	8500001	-0.725079842981298	RJFsComs
1	8500001	8540000	299	0.092554	0.0712805	8520001	-0.883096864060842	RJFsComs
1	8520001	8560000	322	0.113161	0.0876708	8540001	-0.533112260300507	RJFsComs
1	8540001	8580000	435	0.13752	0.0944492	8560001	-0.119404541418672	RJFsComs
1	8560001	8600000	420	0.204858	0.0924587	8580001	1.02424874377633	RJFsComs
1	8580001	8620000	410	0.376973	0.124061	8600001	3.9474107797937	RJFsComs
1	8600001	8640000	342	0.514242	0.19118	8620001	6.27875627276101	RJFsComs
1	8620001	8660000	358	0.474885	0.180358	8640001	5.61032593112004	RJFsComs
1	8640001	8680000	366	0.421327	0.178893	8660001	4.70070903355144	RJFsComs
1	8660001	8700000	388	0.426765	0.183231	8680001	4.79306678942317	RJFsComs
1	8680001	8720000	345	0.360372	0.154364	8700001	3.66546316941736	RJFsComs
1	8700001	8740000	293	0.261754	0.135802	8720001	1.99055747457402	RJFsComs
1	8720001	8760000	318	0.199821	0.115602	8740001	0.938701480752075	RJFsComs
1	8740001	8780000	340	0.183884	0.112957	8760001	0.668031095439878	RJFsComs
1	8760001	8800000	387	0.201128	0.128623	8780001	0.960899271653941	RJFsComs
1	8780001	8820000	473	0.141689	0.108785	8800001	-0.0485991930867053	RJFsComs
1	8800001	8840000	425	0.123484	0.0953535	8820001	-0.357788774852944	RJFsComs
1	8820001	8860000	354	0.104895	0.0747135	8840001	-0.673500125330979	RJFsComs
1	8840001	8880000	326	0.10049	0.0679487	8860001	-0.74831364401707	RJFsComs
1	8860001	8900000	298	0.185303	0.0954165	8880001	0.692131068882684	RJFsComs
1	8880001	8920000	413	0.133662	0.0876608	8900001	-0.184927936444992	RJFsComs
1	8900001	8940000	465	0.104561	0.076528	8920001	-0.679172705408426	RJFsComs
1	8920001	8960000	420	0.107469	0.0787895	8940001	-0.629783894434725	RJFsComs
1	8940001	8980000	436	0.0663438	0.0725229	8960001	-1.32824494294079	RJFsComs
1	8960001	9000000	456	0.0665134	0.0803488	8980001	-1.32536449509308	RJFsComs
1	8980001	9020000	489	0.151485	0.103559	9000001	0.117773844154826	RJFsComs
1	9000001	9040000	608	0.165084	0.0885739	9020001	0.348736168924894	RJFsComs
1	9020001	9060000	847	0.114583	0.0694447	9040001	-0.50896133553964	RJFsComs
1	9040001	9080000	787	0.1386	0.0951635	9060001	-0.101062066916747	RJFsComs
1	9060001	9100000	549	0.208506	0.129869	9080001	1.08620554653839	RJFsComs
1	9080001	9120000	469	0.244098	0.136205	9100001	1.69069198401292	RJFsComs
1	9100001	9140000	500	0.202972	0.111782	9120001	0.992217348488709	RJFsComs
1	9120001	9160000	457	0.109041	0.0849568	9140001	-0.603085403770813	RJFsComs
1	9140001	9180000	419	0.140484	0.0944203	9160001	-0.069064639174501	RJFsComs
1	9160001	9200000	546	0.199366	0.125258	9180001	0.930973864179505	RJFsComs
1	9180001	9220000	522	0.189327	0.132895	9200001	0.760473770175041	RJFsComs
1	9200001	9240000	469	0.189422	0.136477	9220001	0.762087228580303	RJFsComs
1	9220001	9260000	334	0.265235	0.173938	9240001	2.04967798729735	RJFsComs
1	9240001	9280000	251	0.214263	0.16608	9260001	1.18398112589726	RJFsComs
1	9260001	9300000	305	0.180382	0.130225	9280001	0.608553923490118	RJFsComs
1	9280001	9320000	328	0.198595	0.110499	9300001	0.917879375437853	RJFsComs
1	9300001	9340000	422	0.284474	0.159783	9320001	2.37642879002191	RJFsComs
1	9320001	9360000	491	0.256867	0.169039	9340001	1.90755777745281	RJFsComs
1	9340001	9380000	735	0.196986	0.0809755	9360001	0.890552485184523	RJFsComs
1	9360001	9400000	797	0.2101	0.076706	9380001	1.11327768020141	RJFsComs
1	9380001	9420000	595	0.231796	0.11452	9400001	1.48175761241785	RJFsComs
1	9400001	9440000	384	0.221748	0.0971723	9420001	1.31110466445921	RJFsComs
1	9420001	9460000	246	0.319211	0.130992	9440001	2.9663941018491	RJFsComs
1	9440001	9480000	356	0.254328	0.114435	9460001	1.8644359786006	RJFsComs
1	9460001	9500000	512	0.106847	0.0726423	9480001	-0.640347801046019	RJFsComs
1	9480001	9520000	570	0.115441	0.0774582	9500001	-0.494389258574222	RJFsComs
1	9500001	9540000	481	0.101363	0.0810003	9520001	-0.733486810461347	RJFsComs
1	9520001	9560000	396	0.173526	0.113283	9540001	0.492113177948271	RJFsComs
1	9540001	9580000	437	0.260511	0.152441	9560001	1.96944664512412	RJFsComs
1	9560001	9600000	579	0.186375	0.120514	9580001	0.710337673203114	RJFsComs
1	9580001	9620000	640	0.115303	0.084928	9600001	-0.496733019205023	RJFsComs
1	9600001	9640000	623	0.115948	0.0949323	9620001	-0.48577848582193	RJFsComs
1	9620001	9660000	371	0.166294	0.120662	9640001	0.369286533876124	RJFsComs
1	9640001	9680000	340	0.153469	0.105658	9660001	0.151469649165769	RJFsComs
1	9660001	9700000	584	0.12624	0.0979882	9680001	-0.310981497327663	RJFsComs
1	9680001	9720000	727	0.107196	0.0687449	9700001	-0.634420464378267	RJFsComs
1	9700001	9740000	816	0.106894	0.0740024	9720001	-0.639549563729731	RJFsComs
1	9720001	9760000	822	0.0724733	0.0748117	9740001	-1.22414290825602	RJFsComs
1	9740001	9780000	931	0.0522641	0.0553726	9760001	-1.56737136724148	RJFsComs
1	9760001	9800000	974	0.106528	0.0785755	9780001	-0.645765624533161	RJFsComs
1	9780001	9820000	890	0.145488	0.0976149	9800001	0.0159221593510833	RJFsComs
1	9800001	9840000	783	0.161676	0.105532	9820001	0.290855471607709	RJFsComs
1	9820001	9860000	675	0.15472	0.0993042	9840001	0.172716348797165	RJFsComs
1	9840001	9880000	649	0.156667	0.091328	9860001	0.20578375421869	RJFsComs
1	9860001	9900000	619	0.185475	0.104291	9880001	0.695052277784843	RJFsComs
1	9880001	9920000	617	0.148324	0.0946739	9900001	0.0640881386913225	RJFsComs
1	9900001	9940000	584	0.128257	0.0828577	9920001	-0.276725227818049	RJFsComs
1	9920001	9960000	624	0.108225	0.0800128	9940001	-0.616944162283378	RJFsComs
1	9940001	9980000	686	0.0824108	0.070105	9960001	-1.05536666717929	RJFsComs
1	9960001	10000000	522	0.0873027	0.076018	9980001	-0.972283749571913	RJFsComs
1	9980001	10020000	370	0.131248	0.0947835	10000001	-0.225926763711331	RJFsComs
1	10000001	10040000	318	0.119325	0.0852613	10020001	-0.428424285458041	RJFsComs
1	10020001	10060000	301	0.0777282	0.0640594	10040001	-1.13489488116328	RJFsComs
1	10040001	10080000	450	0.0722555	0.0638623	10060001	-1.22784197394725	RJFsComs
1	10060001	10100000	542	0.116222	0.0857913	10080001	-0.481124932105701	RJFsComs
1	10080001	10120000	507	0.161794	0.0987807	10100001	0.292859556784771	RJFsComs
1	10100001	10140000	522	0.135244	0.089081	10120001	-0.158059608054209	RJFsComs
1	10120001	10160000	492	0.133437	0.0901249	10140001	-0.188749285299559	RJFsComs
1	10140001	10180000	464	0.207879	0.12031	10160001	1.07555672106366	RJFsComs
1	10160001	10200000	559	0.239713	0.14515	10180001	1.61621814078057	RJFsComs
1	10180001	10220000	688	0.159602	0.103687	10200001	0.255631127054939	RJFsComs
1	10200001	10240000	671	0.115737	0.0822642	10220001	-0.48936206185888	RJFsComs
1	10220001	10260000	720	0.137888	0.0851676	10240001	-0.113154513069868	RJFsComs
1	10240001	10280000	782	0.140088	0.0879089	10260001	-0.0757902131585402	RJFsComs
1	10260001	10300000	701	0.189988	0.117029	10280001	0.771700043921126	RJFsComs
1	10280001	10320000	567	0.190328	0.109577	10300001	0.777474526634695	RJFsComs
1	10300001	10340000	569	0.140446	0.0786286	10320001	-0.069710022536606	RJFsComs
1	10320001	10360000	690	0.15369	0.0892099	10340001	0.155223062929588	RJFsComs
1	10340001	10380000	725	0.113209	0.0866556	10360001	-0.532297039211533	RJFsComs
1	10360001	10400000	667	0.090421	0.0877179	10380001	-0.919323251202143	RJFsComs
1	10380001	10420000	476	0.15317	0.112405	10400001	0.146391501132366	RJFsComs
1	10400001	10440000	494	0.204819	0.118742	10420001	1.02358637664154	RJFsComs
1	10420001	10460000	671	0.254419	0.14268	10440001	1.86598150191511	RJFsComs
1	10440001	10480000	702	0.207737	0.139227	10460001	1.07314502534211	RJFsComs
1	10460001	10500000	635	0.116406	0.0869265	10480001	-0.477999917931299	RJFsComs
1	10480001	10520000	596	0.0771015	0.0522186	10500001	-1.1455386115062	RJFsComs
1	10500001	10540000	565	0.10038	0.0502331	10520001	-0.750181859012636	RJFsComs
1	10520001	10560000	478	0.104125	0.0474776	10540001	-0.686577630299944	RJFsComs
1	10540001	10580000	462	0.0625414	0.0551076	10560001	-1.39282404020572	RJFsComs
1	10560001	10600000	490	0.0495545	0.0516766	10580001	-1.61339059771409	RJFsComs
1	10580001	10620000	512	0.0377086	0.0345386	10600001	-1.81457867058664	RJFsComs
1	10600001	10640000	466	0.0283416	0.0296014	10620001	-1.97366566934546	RJFsComs
1	10620001	10660000	427	0.0389899	0.0353531	10640001	-1.79281736264282	RJFsComs
1	10640001	10680000	407	0.0917114	0.0629338	10660001	-0.89740739092688	RJFsComs
1	10660001	10700000	368	0.107191	0.0753831	10680001	-0.634505383241702	RJFsComs
1	10680001	10720000	344	0.0796474	0.0689308	10700001	-1.10229962462245	RJFsComs
1	10700001	10740000	448	0.0651337	0.0562417	10720001	-1.34879700626929	RJFsComs
1	10720001	10760000	496	0.0852829	0.0625685	10740001	-1.00658757364505	RJFsComs
1	10740001	10780000	498	0.197462	0.102804	10760001	0.898636760983519	RJFsComs
1	10760001	10800000	668	0.188883	0.0940319	10780001	0.752932975102027	RJFsComs
1	10780001	10820000	803	0.148957	0.0822704	10800001	0.0748388668021727	RJFsComs
1	10800001	10840000	924	0.135973	0.0850377	10820001	-0.14567843776541	RJFsComs
1	10820001	10860000	978	0.161116	0.089642	10840001	0.281344558903008	RJFsComs
1	10840001	10880000	697	0.231436	0.108321	10860001	1.47564345425054	RJFsComs
1	10860001	10900000	667	0.191504	0.113264	10880001	0.797447443314569	RJFsComs
1	10880001	10920000	895	0.152898	0.113856	10900001	0.141771914961511	RJFsComs
1	10900001	10940000	779	0.140692	0.103286	10920001	-0.0655320144556116	RJFsComs
1	10920001	10960000	721	0.0982675	0.07722	10940001	-0.786060078813854	RJFsComs
1	10940001	10980000	698	0.107391	0.0821359	10960001	-0.631108628704308	RJFsComs
1	10960001	11000000	647	0.120807	0.0766044	10980001	-0.403254334335956	RJFsComs
1	10980001	11020000	740	0.145124	0.0933688	11000001	0.00974006609302713	RJFsComs
1	11000001	11040000	871	0.126117	0.0877779	11020001	-0.313070501368159	RJFsComs
1	11020001	11060000	941	0.0995705	0.0761189	11040001	-0.763930223002736	RJFsComs
1	11040001	11080000	888	0.101999	0.0718535	11060001	-0.722685131032436	RJFsComs
1	11060001	11100000	783	0.0738072	0.0535336	11080001	-1.20148825386888	RJFsComs
1	11080001	11120000	761	0.094617	0.0632968	11100001	-0.848059341007628	RJFsComs
1	11100001	11140000	769	0.127398	0.0842411	11120001	-0.291314288556154	RJFsComs
1	11120001	11160000	754	0.137805	0.0988439	11140001	-0.114564166202886	RJFsComs
1	11140001	11180000	839	0.163998	0.116312	11160001	0.330291791786847	RJFsComs
1	11160001	11200000	689	0.171992	0.114775	11180001	0.466060070646463	RJFsComs
1	11180001	11220000	490	0.188443	0.107104	11200001	0.745460115119762	RJFsComs
1	11200001	11240000	533	0.171455	0.0976568	11220001	0.456939784713562	RJFsComs
1	11220001	11260000	540	0.132833	0.0827587	11240001	-0.199007484002487	RJFsComs
1	11240001	11280000	587	0.138731	0.0840574	11260001	-0.0988371926947547	RJFsComs
1	11260001	11300000	789	0.103876	0.0722831	11280001	-0.690806589698998	RJFsComs
1	11280001	11320000	980	0.135986	0.110229	11300001	-0.14545764872048	RJFsComs
1	11300001	11340000	1034	0.192944	0.14072	11320001	0.821904075983801	RJFsComs
1	11320001	11360000	1141	0.154794	0.113561	11340001	0.173973147976	RJFsComs
1	11340001	11380000	1254	0.111935	0.0894742	11360001	-0.553934365614729	RJFsComs
1	11360001	11400000	1241	0.123504	0.0896202	11380001	-0.357449099399205	RJFsComs
1	11380001	11420000	1288	0.11668	0.086745	11400001	-0.473346364215069	RJFsComs
1	11400001	11440000	1094	0.12953	0.0812402	11420001	-0.25510488518754	RJFsComs
1	11420001	11460000	920	0.149696	0.0807871	11440001	0.0873898748178413	RJFsComs
1	11440001	11480000	1069	0.137981	0.0961958	11460001	-0.11157502220998	RJFsComs
1	11460001	11500000	980	0.171452	0.115849	11480001	0.456888833395501	RJFsComs
1	11480001	11520000	951	0.147816	0.0958365	11500001	0.055460382166343	RJFsComs
1	11500001	11540000	1020	0.115719	0.0841837	11520001	-0.489667769767245	RJFsComs
1	11520001	11560000	950	0.0986142	0.0788863	11540001	-0.780171804823283	RJFsComs
1	11540001	11580000	934	0.096714	0.0795021	11560001	-0.812444369683058	RJFsComs
1	11560001	11600000	886	0.128418	0.095261	11580001	-0.273990840415448	RJFsComs
1	11580001	11620000	928	0.147415	0.108453	11600001	0.0486498893188689	RJFsComs
1	11600001	11640000	1039	0.165083	0.118853	11620001	0.348719185152207	RJFsComs
1	11620001	11660000	956	0.178892	0.119629	11640001	0.583248102186537	RJFsComs
1	11640001	11680000	861	0.210032	0.125947	11660001	1.1121227836587	RJFsComs
1	11660001	11700000	956	0.186276	0.117752	11680001	0.708656279707104	RJFsComs
1	11680001	11720000	1011	0.162887	0.111528	11700001	0.311422820331627	RJFsComs
1	11700001	11740000	907	0.155139	0.109117	11720001	0.179832549553004	RJFsComs
1	11720001	11760000	834	0.147631	0.101855	11740001	0.0523183842192542	RJFsComs
1	11740001	11780000	964	0.141957	0.0946312	11760001	-0.0440475420065982	RJFsComs
1	11760001	11800000	1036	0.145797	0.100164	11780001	0.0211701451113562	RJFsComs
1	11780001	11820000	1088	0.201269	0.11412	11800001	0.963293983602804	RJFsComs
1	11800001	11840000	1289	0.218664	0.10852	11820001	1.2587267094926	RJFsComs
1	11820001	11860000	1280	0.221859	0.103976	11840001	1.31298986322746	RJFsComs
1	11840001	11880000	1102	0.223773	0.100595	11860001	1.34549680415032	RJFsComs
1	11860001	11900000	1072	0.220328	0.115818	11880001	1.28698770724371	RJFsComs
1	11880001	11920000	1073	0.160034	0.0987155	11900001	0.262968116855709	RJFsComs
1	11900001	11940000	959	0.0839148	0.0691521	11920001	-1.02982307305809	RJFsComs
1	11920001	11960000	908	0.0938325	0.0741969	11940001	-0.861383110680554	RJFsComs
1	11940001	11980000	922	0.107946	0.0816636	11960001	-0.621682634863042	RJFsComs
1	11960001	12000000	865	0.117313	0.0951825	11980001	-0.462595636104219	RJFsComs
1	11980001	12020000	875	0.122415	0.0946427	12000001	-0.375944427855312	RJFsComs
1	12000001	12040000	899	0.124329	0.0932002	12020001	-0.343437486932457	RJFsComs
1	12020001	12060000	779	0.123503	0.0944958	12040001	-0.357466083171892	RJFsComs
1	12040001	12080000	802	0.119579	0.0902917	12060001	-0.424110407195551	RJFsComs
1	12060001	12100000	965	0.138632	0.0959325	12080001	-0.100518586190764	RJFsComs
1	12080001	12120000	993	0.117893	0.0859403	12100001	-0.452745047945778	RJFsComs
1	12100001	12140000	929	0.0958508	0.0862179	12120001	-0.827104762266448	RJFsComs
1	12120001	12160000	866	0.124784	0.0930482	12140001	-0.335709870359887	RJFsComs
1	12140001	12180000	852	0.133799	0.0849182	12160001	-0.182601159586877	RJFsComs
1	12160001	12200000	918	0.103497	0.0823134	12180001	-0.697243439547359	RJFsComs
1	12180001	12220000	990	0.104128	0.0819579	12200001	-0.686526678981883	RJFsComs
1	12200001	12240000	986	0.107986	0.0876792	12220001	-0.621003283955563	RJFsComs
1	12220001	12260000	1006	0.086854	0.0774442	12240001	-0.979904368376555	RJFsComs
1	12240001	12280000	935	0.0868999	0.0716313	12260001	-0.979124813210223	RJFsComs
1	12260001	12300000	890	0.134274	0.0930614	12280001	-0.174533867560568	RJFsComs
1	12280001	12320000	881	0.184456	0.11271	12300001	0.677745813416823	RJFsComs
1	12300001	12340000	809	0.169509	0.114408	12320001	0.423889363064724	RJFsComs
1	12320001	12360000	800	0.133717	0.104428	12340001	-0.183993828947208	RJFsComs
1	12340001	12380000	728	0.113829	0.0912666	12360001	-0.521767100145613	RJFsComs
1	12360001	12400000	735	0.112901	0.0945948	12380001	-0.537528041199119	RJFsComs
1	12380001	12420000	788	0.105335	0.0925452	12400001	-0.666027265348713	RJFsComs
1	12400001	12440000	982	0.128956	0.0931814	12420001	-0.26485357070986	RJFsComs
1	12420001	12460000	1234	0.137617	0.0983834	12440001	-0.117757115468036	RJFsComs
1	12440001	12480000	1188	0.115524	0.0863669	12460001	-0.492979605441204	RJFsComs
1	12460001	12500000	1131	0.0791069	0.0670078	12480001	-1.11147935375976	RJFsComs
1	12480001	12520000	1002	0.0782273	0.0691562	12500001	-1.12641828021522	RJFsComs
1	12500001	12540000	1101	0.101594	0.0878862	12520001	-0.729563558970658	RJFsComs
1	12520001	12560000	1263	0.125703	0.100856	12540001	-0.320101783260564	RJFsComs
1	12540001	12580000	1224	0.187718	0.123849	12560001	0.73314687992171	RJFsComs
1	12560001	12600000	1364	0.178714	0.12218	12580001	0.580224990648257	RJFsComs
1	12580001	12620000	1410	0.134895	0.101581	12600001	-0.163986944721961	RJFsComs
1	12600001	12640000	1300	0.186224	0.118899	12620001	0.707773123527381	RJFsComs
1	12620001	12660000	1137	0.239702	0.139714	12640001	1.61603131928102	RJFsComs
1	12640001	12680000	1169	0.167632	0.111258	12660001	0.392010821731286	RJFsComs
1	12660001	12700000	1266	0.13489	0.0949593	12680001	-0.164071863585396	RJFsComs
1	12680001	12720000	1228	0.145061	0.097334	12700001	0.00867008841374807	RJFsComs
1	12700001	12740000	1264	0.135483	0.100765	12720001	-0.154000486382024	RJFsComs
1	12720001	12760000	1133	0.115687	0.0959031	12740001	-0.490211250493228	RJFsComs
1	12740001	12780000	892	0.0927425	0.0843796	12760001	-0.879895422909348	RJFsComs
1	12760001	12800000	913	0.120374	0.0912192	12780001	-0.410608307909413	RJFsComs
1	12780001	12820000	1134	0.1578	0.105457	12800001	0.225026368673024	RJFsComs
1	12800001	12840000	1120	0.170191	0.111223	12820001	0.435472296037235	RJFsComs
1	12820001	12860000	957	0.151553	0.105925	12840001	0.118928740697539	RJFsComs
1	12840001	12880000	916	0.121023	0.093071	12860001	-0.399585839435571	RJFsComs
1	12860001	12900000	1036	0.200478	0.148005	12880001	0.949859819407412	RJFsComs
1	12880001	12920000	1330	0.207973	0.150474	12900001	1.07715319569623	RJFsComs
1	12900001	12940000	1265	0.188001	0.123863	12920001	0.737953287592122	RJFsComs
1	12920001	12960000	1052	0.22208	0.133516	12940001	1.31674327699128	RJFsComs
1	12940001	12980000	1072	0.215928	0.130052	12960001	1.21225910742106	RJFsComs
1	12960001	13000000	1131	0.243728	0.140366	12980001	1.68440798811875	RJFsComs
1	12980001	13020000	1114	0.222331	0.135825	13000001	1.32100620393571	RJFsComs
1	13000001	13040000	1067	0.164402	0.119977	13020001	0.337153235952382	RJFsComs
1	13020001	13060000	992	0.192495	0.138474	13040001	0.814278362047353	RJFsComs
1	13040001	13080000	1035	0.186929	0.131633	13060001	0.719746683271693	RJFsComs
1	13060001	13100000	1040	0.157996	0.111188	13080001	0.22835518811967	RJFsComs
1	13080001	13120000	1033	0.135415	0.0964902	13100001	-0.155155382924738	RJFsComs
1	13100001	13140000	1054	0.0945933	0.0768589	13120001	-0.848461856420309	RJFsComs
1	13120001	13160000	1139	0.0841046	0.0686091	13140001	-1.0265995530021	RJFsComs
1	13140001	13180000	1169	0.0949033	0.0726086	13160001	-0.84319688688735	RJFsComs
1	13160001	13200000	1088	0.0920597	0.07745	13180001	-0.89149194290001	RJFsComs
1	13180001	13220000	1158	0.133632	0.0927836	13200001	-0.185437449625601	RJFsComs
1	13200001	13240000	1236	0.135778	0.0905247	13220001	-0.148990273439369	RJFsComs
1	13220001	13260000	1242	0.100768	0.0817813	13240001	-0.743592155210093	RJFsComs
1	13240001	13280000	1198	0.0874086	0.0732253	13260001	-0.970485168044363	RJFsComs
1	13260001	13300000	1106	0.0925351	0.0725028	13280001	-0.883417857364625	RJFsComs
1	13280001	13320000	1116	0.153939	0.105464	13300001	0.159452022328643	RJFsComs
1	13300001	13340000	1180	0.177247	0.116478	13320001	0.555309796116476	RJFsComs
1	13320001	13360000	1248	0.19832	0.115724	13340001	0.913208837948937	RJFsComs
1	13340001	13380000	1421	0.191927	0.103722	13360001	0.804631579161155	RJFsComs
1	13360001	13400000	1627	0.150062	0.0856841	13380001	0.0936059356212714	RJFsComs
1	13380001	13420000	1543	0.113995	0.078044	13400001	-0.518947793879577	RJFsComs
1	13400001	13440000	1156	0.122939	0.0843513	13420001	-0.367044930967341	RJFsComs
1	13420001	13460000	1104	0.124425	0.0803345	13440001	-0.341807044754508	RJFsComs
1	13440001	13480000	1156	0.116513	0.0852435	13460001	-0.476182654253793	RJFsComs
1	13460001	13500000	1051	0.132156	0.0987299	13480001	-0.210505498111564	RJFsComs
1	13480001	13520000	1029	0.120422	0.0904328	13500001	-0.409793086820438	RJFsComs
1	13500001	13540000	1104	0.143886	0.101294	13520001	-0.0112858444934386	RJFsComs
1	13520001	13560000	1087	0.142643	0.102176	13540001	-0.0323966739433388	RJFsComs
1	13540001	13580000	1049	0.133091	0.0984137	13560001	-0.19462567064925	RJFsComs
1	13560001	13600000	981	0.134422	0.0966152	13580001	-0.172020269202896	RJFsComs
1	13580001	13620000	1012	0.135	0.0909396	13600001	-0.162203648589829	RJFsComs
1	13600001	13640000	935	0.150377	0.0995341	13620001	0.0989558240176663	RJFsComs
1	13620001	13660000	790	0.146344	0.106662	13640001	0.0304602687711272	RJFsComs
1	13640001	13680000	928	0.12293	0.0952777	13660001	-0.367197784921524	RJFsComs
1	13660001	13700000	1029	0.148236	0.102068	13680001	0.0625935666948693	RJFsComs
1	13680001	13720000	1101	0.158226	0.111216	13700001	0.232261455837672	RJFsComs
1	13700001	13740000	1026	0.156586	0.116631	13720001	0.204408068631046	RJFsComs
1	13720001	13760000	974	0.180565	0.125451	13740001	0.611661953891834	RJFsComs
1	13740001	13780000	953	0.224986	0.143595	13760001	1.36609812041961	RJFsComs
1	13760001	13800000	834	0.305355	0.191019	13780001	2.73106694749848	RJFsComs
1	13780001	13820000	793	0.284539	0.193905	13800001	2.37753273524657	RJFsComs
1	13800001	13840000	800	0.217109	0.148709	13820001	1.23231694296437	RJFsComs
1	13820001	13860000	843	0.153548	0.121603	13840001	0.152811367208039	RJFsComs
1	13840001	13880000	925	0.140761	0.120328	13860001	-0.0643601341402111	RJFsComs
1	13860001	13900000	1004	0.205741	0.15023	13880001	1.03924541505892	RJFsComs
1	13880001	13920000	1009	0.283686	0.177603	13900001	2.36304557714458	RJFsComs
1	13900001	13940000	1006	0.280962	0.168059	13920001	2.31678178034529	RJFsComs
1	13920001	13960000	1105	0.257682	0.155484	13940001	1.92139955219269	RJFsComs
1	13940001	13980000	1066	0.332431	0.182693	13960001	3.1909195767708	RJFsComs
1	13960001	14000000	868	0.359122	0.207835	13980001	3.64423345355865	RJFsComs
1	13980001	14020000	960	0.237949	0.150403	14000001	1.58625876576076	RJFsComs
1	14000001	14040000	1061	0.17961	0.120306	14020001	0.59544245097578	RJFsComs
1	14020001	14060000	982	0.177458	0.122504	14040001	0.558893372153426	RJFsComs
1	14040001	14080000	1144	0.206205	0.122651	14060001	1.04712588558567	RJFsComs
1	14060001	14100000	1221	0.196363	0.125299	14080001	0.879971594800543	RJFsComs
1	14080001	14120000	1125	0.12634	0.0959779	14100001	-0.309283120058966	RJFsComs
1	14100001	14140000	987	0.0967461	0.0715961	14120001	-0.811899190579806	RJFsComs
1	14120001	14160000	879	0.1144	0.0791696	14140001	-0.512069365941355	RJFsComs
1	14140001	14180000	898	0.108739	0.081284	14160001	-0.608214503122277	RJFsComs
1	14160001	14200000	1013	0.190357	0.109812	14180001	0.777967056042617	RJFsComs
1	14180001	14220000	1062	0.244766	0.135769	14200001	1.70203714416782	RJFsComs
1	14200001	14240000	974	0.238675	0.155911	14220001	1.5985889847315	RJFsComs
1	14220001	14260000	1084	0.309632	0.184902	14240001	2.80370654328064	RJFsComs
1	14240001	14280000	1062	0.362856	0.195187	14260001	3.70765086077178	RJFsComs
1	14260001	14300000	1015	0.284584	0.15201	14280001	2.37829700501748	RJFsComs
1	14280001	14320000	1011	0.191591	0.116012	14300001	0.798925031538335	RJFsComs
1	14300001	14340000	879	0.237155	0.144331	14320001	1.57277365024731	RJFsComs
1	14320001	14360000	556	0.340159	0.178227	14340001	3.32217017209569	RJFsComs
1	14340001	14380000	607	0.355744	0.194996	14360001	3.58686226942207	RJFsComs
1	14360001	14400000	976	0.260566	0.160916	14380001	1.9703807526219	RJFsComs
1	14380001	14420000	1027	0.167482	0.125682	14400001	0.389463255828241	RJFsComs
1	14400001	14440000	1092	0.179499	0.13288	14420001	0.593557252207526	RJFsComs
1	14420001	14460000	1020	0.152621	0.120067	14440001	0.137067409927221	RJFsComs
1	14440001	14480000	921	0.101506	0.0948367	14460001	-0.731058130967111	RJFsComs
1	14460001	14500000	944	0.079088	0.0774348	14480001	-1.11180034706354	RJFsComs
1	14480001	14520000	1026	0.10158	0.0842094	14500001	-0.729801331788275	RJFsComs
1	14500001	14540000	1043	0.109041	0.0909505	14520001	-0.603085403770813	RJFsComs
1	14520001	14560000	944	0.123619	0.0971544	14540001	-0.355495965540204	RJFsComs
1	14540001	14580000	982	0.130417	0.0978929	14560001	-0.2400402788142	RJFsComs
1	14560001	14600000	950	0.135128	0.102138	14580001	-0.160029725685898	RJFsComs
1	14580001	14620000	914	0.201625	0.133582	14600001	0.969340206679364	RJFsComs
1	14600001	14640000	864	0.184387	0.12226	14620001	0.676573933101422	RJFsComs
1	14620001	14660000	876	0.129696	0.102844	14640001	-0.252285578921504	RJFsComs
1	14640001	14680000	916	0.141035	0.11036	14660001	-0.0597065804239821	RJFsComs
1	14660001	14700000	840	0.193962	0.142086	14680001	0.839193556579134	RJFsComs
1	14680001	14720000	750	0.228858	0.1646	14700001	1.43185928826354	RJFsComs
1	14700001	14740000	728	0.160204	0.125337	14720001	0.265855358212494	RJFsComs
1	14720001	14760000	958	0.136657	0.0966752	14740001	-0.134061537247525	RJFsComs
1	14740001	14780000	1139	0.175271	0.109543	14760001	0.521749861287029	RJFsComs
1	14760001	14800000	1233	0.211232	0.127969	14780001	1.13250331088306	RJFsComs
1	14780001	14820000	1145	0.174423	0.11142	14800001	0.507347622048481	RJFsComs
1	14800001	14840000	1164	0.0996566	0.082586	14820001	-0.762467920174388	RJFsComs
1	14820001	14860000	1194	0.108043	0.089627	14840001	-0.620035208912406	RJFsComs
1	14840001	14880000	1191	0.128882	0.098578	14860001	-0.266110369888695	RJFsComs
1	14860001	14900000	1290	0.113431	0.0875945	14880001	-0.528526641675026	RJFsComs
1	14880001	14920000	1193	0.0847531	0.0693484	14900001	-1.0155855764146	RJFsComs
1	14900001	14940000	1129	0.0954921	0.0749506	14920001	-0.833196841529263	RJFsComs
1	14920001	14960000	1059	0.105735	0.0786287	14940001	-0.659233756273926	RJFsComs
1	14940001	14980000	1130	0.100612	0.0743963	14960001	-0.74624162374926	RJFsComs
1	14960001	15000000	1288	0.0917486	0.0722532	14980001	-0.896775594582925	RJFsComs
1	14980001	15020000	1216	0.0769826	0.0660065	15000001	-1.14755798207868	RJFsComs
1	15000001	15040000	1154	0.0884659	0.0720076	15020001	-0.952528225182433	RJFsComs
1	15020001	15060000	1170	0.097726	0.0772892	15040001	-0.795256791723847	RJFsComs
1	15040001	15080000	1150	0.0854439	0.0700703	15060001	-1.00385318624245	RJFsComs
1	15060001	15100000	1058	0.106155	0.0759643	15080001	-0.6521005717454	RJFsComs
1	15080001	15120000	1095	0.106306	0.0734623	15100001	-0.649536022069668	RJFsComs
1	15100001	15140000	1211	0.100236	0.0736796	15120001	-0.752627522279559	RJFsComs
1	15120001	15160000	1284	0.119126	0.0738029	15140001	-0.431804056222748	RJFsComs
1	15140001	15180000	1268	0.13382	0.0783032	15160001	-0.182244500360451	RJFsComs
1	15160001	15200000	1289	0.121976	0.0812312	15180001	-0.383400304064891	RJFsComs
1	15180001	15220000	1340	0.111774	0.0809508	15200001	-0.556668753017331	RJFsComs
1	15200001	15240000	1197	0.12207	0.0931768	15220001	-0.381803829432316	RJFsComs
1	15220001	15260000	1127	0.0949823	0.0748502	15240001	-0.841855168845079	RJFsComs
1	15240001	15280000	1157	0.146021	0.0941645	15260001	0.0249745101932369	RJFsComs
1	15260001	15300000	976	0.162577	0.103064	15280001	0.306157850798667	RJFsComs
1	15280001	15320000	824	0.0945316	0.0745319	15300001	-0.849509755195095	RJFsComs
1	15300001	15340000	993	0.148568	0.106677	15320001	0.0682321792269424	RJFsComs
1	15320001	15360000	1129	0.22163	0.136817	15340001	1.30910057928214	RJFsComs
1	15340001	15380000	1095	0.203994	0.125438	15360001	1.00957476417479	RJFsComs
1	15360001	15400000	1038	0.119848	0.0905384	15380001	-0.419541772342757	RJFsComs
1	15380001	15420000	915	0.0906885	0.0714371	15400001	-0.914780092008379	RJFsComs
1	15400001	15440000	820	0.0837772	0.0697152	15420001	-1.03216004017982	RJFsComs
1	15420001	15460000	992	0.0821939	0.0761352	15440001	-1.05905044747509	RJFsComs
1	15440001	15480000	1097	0.104722	0.085095	15460001	-0.676438318005824	RJFsComs
1	15460001	15500000	987	0.183108	0.122967	15480001	0.654851687834791	RJFsComs
1	15480001	15520000	998	0.192782	0.138731	15500001	0.819152704808513	RJFsComs
1	15500001	15540000	1062	0.158142	0.121694	15520001	0.230834818931967	RJFsComs
1	15520001	15560000	904	0.122461	0.095055	15540001	-0.375163174311712	RJFsComs
1	15540001	15580000	866	0.0935646	0.0851024	15560001	-0.865933063383393	RJFsComs
1	15560001	15600000	912	0.0992999	0.0843599	15580001	-0.768526031891829	RJFsComs
1	15580001	15620000	873	0.09406	0.0771799	15600001	-0.857519302394269	RJFsComs
1	15600001	15640000	930	0.108173	0.0899499	15620001	-0.6178273184631	RJFsComs
1	15620001	15660000	1027	0.126033	0.0991029	15640001	-0.314497138273865	RJFsComs
1	15640001	15680000	985	0.135825	0.0977962	15660001	-0.148192036123081	RJFsComs
1	15660001	15700000	1066	0.10656	0.0829239	15680001	-0.645222143807178	RJFsComs
1	15680001	15720000	1301	0.140444	0.0998922	15700001	-0.0697439900819795	RJFsComs
1	15700001	15740000	1303	0.140112	0.0904363	15720001	-0.075382602614053	RJFsComs
1	15720001	15760000	1263	0.102111	0.0685586	15740001	-0.720782948491496	RJFsComs
1	15740001	15780000	1258	0.113875	0.0767749	15760001	-0.520985846602013	RJFsComs
1	15760001	15800000	1237	0.116619	0.0822183	15780001	-0.474382374348975	RJFsComs
1	15780001	15820000	1433	0.112146	0.0816845	15800001	-0.550350789577779	RJFsComs
1	15800001	15840000	1599	0.0959187	0.0695913	15820001	-0.825951564101003	RJFsComs
1	15820001	15860000	1507	0.0861923	0.0615484	15840001	-0.991142530763521	RJFsComs
1	15840001	15880000	1407	0.0903469	0.0630855	15860001	-0.920581748758247	RJFsComs
1	15860001	15900000	1208	0.107699	0.0749402	15880001	-0.625877626716723	RJFsComs
1	15880001	15920000	1122	0.13218	0.0973839	15900001	-0.210097887567077	RJFsComs
1	15900001	15940000	1132	0.170835	0.108322	15920001	0.446409845647642	RJFsComs
1	15920001	15960000	1189	0.159223	0.0941713	15940001	0.249194277206578	RJFsComs
1	15940001	15980000	1365	0.14371	0.0905552	15960001	-0.0142749884863445	RJFsComs
1	15960001	16000000	1177	0.15328	0.100158	15980001	0.148259716127932	RJFsComs
1	15980001	16020000	929	0.165208	0.10419	16000001	0.350842156738077	RJFsComs
1	16000001	16040000	1068	0.141442	0.0949445	16020001	-0.0527941849403862	RJFsComs
1	16020001	16060000	1067	0.0958472	0.0753721	16040001	-0.827165903848121	RJFsComs
1	16040001	16080000	894	0.078594	0.0676856	16060001	-1.1201903307709	RJFsComs
1	16060001	16100000	924	0.110664	0.0854691	16080001	-0.575520740699865	RJFsComs
1	16080001	16120000	1106	0.126486	0.0810701	16100001	-0.306803489246669	RJFsComs
1	16100001	16140000	1171	0.12229	0.0745487	16120001	-0.378067399441183	RJFsComs
1	16120001	16160000	1208	0.118318	0.0788467	16140001	-0.445526944553817	RJFsComs
1	16140001	16180000	1334	0.132239	0.0872496	16160001	-0.209095844978546	RJFsComs
1	16160001	16200000	1168	0.145418	0.095843	16180001	0.0147332952629953	RJFsComs
1	16180001	16220000	1063	0.126618	0.0934656	16200001	-0.304561631251989	RJFsComs
1	16200001	16240000	1154	0.111766	0.0865987	16220001	-0.556804623198827	RJFsComs
1	16220001	16260000	1259	0.141704	0.094106	16240001	-0.048344436496401	RJFsComs
1	16240001	16280000	1329	0.151129	0.0874466	16260001	0.111727621078266	RJFsComs
1	16260001	16300000	1307	0.111575	0.0628955	16280001	-0.560048523782038	RJFsComs
1	16280001	16320000	1213	0.0857366	0.05756	16300001	-0.998882035976972	RJFsComs
1	16300001	16340000	1104	0.0865332	0.0637092	16320001	-0.985352762654534	RJFsComs
1	16320001	16360000	1094	0.123802	0.0816382	16340001	-0.352387935138489	RJFsComs
1	16340001	16380000	970	0.117378	0.0793335	16360001	-0.461491690879566	RJFsComs
1	16360001	16400000	848	0.0914062	0.064884	16380001	-0.902590838350943	RJFsComs
1	16380001	16420000	872	0.108641	0.0788943	16400001	-0.609878912845599	RJFsComs
1	16400001	16440000	894	0.121876	0.0960149	16420001	-0.385098681333588	RJFsComs
1	16420001	16460000	917	0.0990573	0.0802291	16440001	-0.772646295145688	RJFsComs
1	16440001	16480000	872	0.0636178	0.0615881	16460001	-1.37454270728546	RJFsComs
1	16460001	16500000	726	0.0490291	0.0557086	16480001	-1.62231387188382	RJFsComs
1	16480001	16520000	674	0.059079	0.0489227	16500001	-1.45162865475707	RJFsComs
1	16500001	16540000	808	0.0664044	0.049565	16520001	-1.32721572631596	RJFsComs
1	16520001	16560000	890	0.0520255	0.0503687	16540001	-1.57142369540459	RJFsComs
1	16540001	16580000	867	0.0471361	0.0462455	16560001	-1.65446415358025	RJFsComs
1	16560001	16600000	737	0.0585128	0.0516705	16580001	-1.46124486685243	RJFsComs
1	16580001	16620000	651	0.0758165	0.0654017	16600001	-1.16736275940896	RJFsComs
1	16600001	16640000	738	0.063893	0.0557266	16620001	-1.36986877304201	RJFsComs
1	16620001	16660000	712	0.070092	0.0677202	16640001	-1.2645863661555	RJFsComs
1	16640001	16680000	614	0.0767869	0.0874451	16660001	-1.15088170639352	RJFsComs
1	16660001	16700000	656	0.0613349	0.0784897	16680001	-1.41331496195254	RJFsComs
1	16680001	16720000	652	0.0846329	0.082028	16700001	-1.01762702589158	RJFsComs
1	16700001	16740000	641	0.147934	0.109435	16720001	0.0574644673434052	RJFsComs
1	16720001	16760000	762	0.146472	0.114425	16740001	0.0326341916750588	RJFsComs
1	16740001	16780000	698	0.120995	0.100772	16760001	-0.400061385070806	RJFsComs
1	16760001	16800000	607	0.097163	0.0837215	16780001	-0.80481865574661	RJFsComs
1	16780001	16820000	562	0.0936863	0.0847096	16800001	-0.863866138247389	RJFsComs
1	16800001	16840000	530	0.0800604	0.0745583	16820001	-1.09528532650274	RJFsComs
1	16820001	16860000	566	0.0913237	0.0763396	16840001	-0.903991999597618	RJFsComs
1	16840001	16880000	526	0.100256	0.0814406	16860001	-0.75228784682582	RJFsComs
1	16860001	16900000	642	0.094116	0.0862734	16880001	-0.856568211123799	RJFsComs
1	16880001	16920000	776	0.0999886	0.0878989	16900001	-0.756829307642315	RJFsComs
1	16900001	16940000	603	0.122058	0.0858785	16920001	-0.38200763470456	RJFsComs
1	16920001	16960000	480	0.167018	0.115611	16940001	0.381582785301488	RJFsComs
1	16940001	16980000	569	0.102593	0.0971857	16960001	-0.712596770056377	RJFsComs
1	16960001	17000000	446	0.0757015	0.0798406	16980001	-1.16931589326796	RJFsComs
1	16980001	17020000	364	0.128795	0.0961111	17000001	-0.267587958112461	RJFsComs
1	17000001	17040000	455	0.137136	0.0866714	17020001	-0.125926310130467	RJFsComs
1	17020001	17060000	514	0.0906116	0.0602333	17040001	-0.916086144128007	RJFsComs
1	17040001	17080000	551	0.054732	0.0498358	17060001	-1.52545711462732	RJFsComs
1	17060001	17100000	506	0.05964	0.0564185	17080001	-1.44210075827968	RJFsComs
1	17080001	17120000	479	0.0713661	0.0675971	17100001	-1.24294734137504	RJFsComs
1	17100001	17140000	460	0.112668	0.0821718	17120001	-0.541485260235182	RJFsComs
1	17120001	17160000	458	0.104524	0.0735894	17140001	-0.679801104997844	RJFsComs
1	17140001	17180000	407	0.0741229	0.055551	17160001	-1.1961264768316	RJFsComs
1	17160001	17200000	460	0.115118	0.0780971	17180001	-0.499875017152112	RJFsComs
1	17180001	17220000	537	0.132108	0.0965095	17200001	-0.211320719200539	RJFsComs
1	17200001	17240000	478	0.151764	0.107472	17220001	0.12251231673449	RJFsComs
1	17220001	17260000	422	0.183917	0.115401	17240001	0.668591559938548	RJFsComs
1	17240001	17280000	385	0.147263	0.0907432	17260001	0.0460683558704501	RJFsComs
1	17260001	17300000	446	0.0859583	0.0723998	17280001	-0.995116733572272	RJFsComs
1	17280001	17320000	525	0.0951237	0.076811	17300001	-0.839453663387142	RJFsComs
1	17300001	17340000	525	0.0903662	0.0760083	17320001	-0.920253961945389	RJFsComs
1	17320001	17360000	464	0.0813616	0.0764266	17340001	-1.07318604148245	RJFsComs
1	17340001	17380000	412	0.0670773	0.0740734	17360001	-1.3157873456749	RJFsComs
1	17360001	17400000	520	0.0861298	0.0734688	17380001	-0.992204016556457	RJFsComs
1	17380001	17420000	531	0.0945219	0.0718189	17400001	-0.849674497790159	RJFsComs
1	17400001	17440000	387	0.077989	0.0685782	17420001	-1.13046551324652	RJFsComs
1	17420001	17460000	341	0.0691617	0.0708343	17440001	-1.28038636988619	RJFsComs
1	17440001	17480000	375	0.0990293	0.082135	17460001	-0.773121840780923	RJFsComs
1	17460001	17500000	394	0.111857	0.0808131	17480001	-0.555259099884313	RJFsComs
1	17480001	17520000	399	0.0733186	0.0517372	17500001	-1.20978652520373	RJFsComs
1	17500001	17540000	416	0.0422217	0.04026	17520001	-1.73792920607308	RJFsComs
1	17520001	17560000	425	0.0616739	0.060917	17540001	-1.40755746301166	RJFsComs
1	17540001	17580000	463	0.105718	0.0796394	17560001	-0.659522480409605	RJFsComs
1	17560001	17600000	415	0.123806	0.0856476	17580001	-0.352320000047741	RJFsComs
1	17580001	17620000	374	0.121816	0.0930972	17600001	-0.386117707694806	RJFsComs
1	17600001	17640000	403	0.131933	0.0908855	17620001	-0.214292879420758	RJFsComs
1	17620001	17660000	348	0.118786	0.0798469	17640001	-0.437578538936316	RJFsComs
1	17640001	17680000	323	0.0873215	0.069114	17660001	-0.971964454645398	RJFsComs
1	17660001	17700000	323	0.104998	0.0778973	17680001	-0.671750796744221	RJFsComs
1	17680001	17720000	357	0.124785	0.0790832	17700001	-0.3356928865872	RJFsComs
1	17700001	17740000	372	0.0951431	0.0698563	17720001	-0.839124178197015	RJFsComs
1	17720001	17760000	306	0.0677424	0.0663405	17740001	-1.3044914384608	RJFsComs
1	17740001	17780000	291	0.0999293	0.0824114	17760001	-0.757836445362652	RJFsComs
1	17760001	17800000	354	0.0903207	0.0780687	17780001	-0.921026723602646	RJFsComs
1	17780001	17820000	473	0.0621602	0.0589254	17800001	-1.39929825435399	RJFsComs
1	17800001	17840000	477	0.0687859	0.0670621	17820001	-1.28676887166195	RJFsComs
1	17820001	17860000	378	0.119145	0.0817048	17840001	-0.431481364541695	RJFsComs
1	17840001	17880000	434	0.102793	0.0753764	17860001	-0.709200015518984	RJFsComs
1	17860001	17900000	484	0.0992576	0.0822787	17880001	-0.769244445476488	RJFsComs
1	17880001	17920000	453	0.107698	0.0820756	17900001	-0.625894610489409	RJFsComs
1	17900001	17940000	394	0.0824176	0.0674109	17920001	-1.05525117752502	RJFsComs
1	17920001	17960000	360	0.0664988	0.0642073	17940001	-1.32561245817431	RJFsComs
1	17940001	17980000	363	0.089242	0.0732595	17960001	-0.939347119200077	RJFsComs
1	17960001	18000000	405	0.106243	0.0813388	17980001	-0.650605999748947	RJFsComs
1	17980001	18020000	492	0.103755	0.0830907	18000001	-0.692861626194121	RJFsComs
1	18000001	18040000	489	0.129292	0.0946373	18020001	-0.259147023087039	RJFsComs
1	18020001	18060000	555	0.14136	0.095182	18040001	-0.0541868543007175	RJFsComs
1	18040001	18080000	641	0.147294	0.103281	18060001	0.0465948528237462	RJFsComs
1	18060001	18100000	502	0.143962	0.108477	18080001	-0.00999507776922876	RJFsComs
1	18080001	18120000	431	0.0979059	0.0738077	18100001	-0.792201411017462	RJFsComs
1	18100001	18140000	481	0.107278	0.0719393	18120001	-0.633027795017936	RJFsComs
1	18120001	18160000	473	0.117535	0.0786312	18140001	-0.458825238567713	RJFsComs
1	18140001	18180000	506	0.100741	0.0745623	18160001	-0.744050717072641	RJFsComs
1	18160001	18200000	502	0.114643	0.0825	18180001	-0.507942309178422	RJFsComs
1	18180001	18220000	560	0.165393	0.104061	18200001	0.353984154685167	RJFsComs
1	18200001	18240000	668	0.15393	0.0962556	18220001	0.159299168374461	RJFsComs
1	18220001	18260000	618	0.126031	0.0839485	18240001	-0.314531105819239	RJFsComs
1	18240001	18280000	518	0.149665	0.0915254	18260001	0.0868633778645453	RJFsComs
1	18260001	18300000	472	0.116388	0.0762392	18280001	-0.478305625839664	RJFsComs
1	18280001	18320000	566	0.109636	0.0836729	18300001	-0.592980059022067	RJFsComs
1	18300001	18340000	551	0.173863	0.117411	18320001	0.497836709343779	RJFsComs
1	18320001	18360000	415	0.246824	0.141117	18340001	1.7369897483576	RJFsComs
1	18340001	18380000	399	0.239737	0.134568	18360001	1.61662575132506	RJFsComs
1	18360001	18400000	452	0.126091	0.0807184	18380001	-0.313512079458021	RJFsComs
1	18380001	18420000	532	0.0596111	0.046944	18400001	-1.44259158931034	RJFsComs
1	18400001	18440000	530	0.0635313	0.0496956	18420001	-1.37601180362289	RJFsComs
1	18420001	18460000	606	0.0739806	0.0609935	18440001	-1.19854326768496	RJFsComs
1	18440001	18480000	688	0.0889209	0.0750045	18460001	-0.944800608609862	RJFsComs
1	18460001	18500000	638	0.107897	0.0866275	18480001	-0.622514839724703	RJFsComs
1	18480001	18520000	571	0.157186	0.104593	18500001	0.214598332243226	RJFsComs
1	18500001	18540000	529	0.152077	0.0968059	18520001	0.12782823758551	RJFsComs
1	18520001	18560000	479	0.183649	0.103386	18540001	0.664039908858441	RJFsComs
1	18540001	18580000	355	0.207946	0.11621	18560001	1.07669463383368	RJFsComs
1	18560001	18600000	355	0.102896	0.0723618	18580001	-0.707450686932226	RJFsComs
1	18580001	18620000	333	0.0997634	0.0742384	18600001	-0.76065405325142	RJFsComs
1	18600001	18640000	255	0.152481	0.0923897	18620001	0.134689681751045	RJFsComs
1	18620001	18660000	406	0.147114	0.094776	18640001	0.0435377737400918	RJFsComs
1	18640001	18680000	455	0.105126	0.0839904	18660001	-0.669576873840289	RJFsComs
1	18660001	18700000	448	0.068107	0.0612369	18680001	-1.29829915493913	RJFsComs
1	18680001	18720000	538	0.0838298	0.0647899	18700001	-1.03126669373648	RJFsComs
1	18700001	18740000	656	0.149382	0.104426	18720001	0.0820569701941334	RJFsComs
1	18720001	18760000	672	0.199714	0.13702	18740001	0.93688421707457	RJFsComs
1	18740001	18780000	600	0.198601	0.130973	18760001	0.917981278073975	RJFsComs
1	18760001	18800000	636	0.179958	0.125121	18780001	0.601352803870845	RJFsComs
1	18780001	18820000	645	0.164357	0.123715	18800001	0.336388966181468	RJFsComs
1	18800001	18840000	599	0.22058	0.148061	18820001	1.29126761796083	RJFsComs
1	18820001	18860000	796	0.288201	0.164536	18840001	2.43972731082624	RJFsComs
1	18840001	18880000	1089	0.254317	0.149883	18860001	1.86424915710104	RJFsComs
1	18860001	18900000	1040	0.205396	0.140406	18880001	1.03338601348192	RJFsComs
1	18880001	18920000	928	0.163401	0.12507	18900001	0.320152479492728	RJFsComs
1	18900001	18940000	698	0.134231	0.115304	18920001	-0.175264169786107	RJFsComs
1	18920001	18960000	513	0.152417	0.124613	18940001	0.133602720299079	RJFsComs
1	18940001	18980000	503	0.231451	0.142951	18960001	1.47589821084085	RJFsComs
1	18960001	19000000	354	0.275546	0.133689	18980001	2.22479766747267	RJFsComs
1	18980001	19020000	366	0.174605	0.103059	19000001	0.510438668677509	RJFsComs
1	19000001	19040000	456	0.194368	0.112009	19020001	0.846088968290043	RJFsComs
1	19020001	19060000	537	0.191677	0.118997	19040001	0.800385635989414	RJFsComs
1	19040001	19080000	570	0.168937	0.120968	19060001	0.414174645087778	RJFsComs
1	19060001	19100000	496	0.267976	0.161398	19080001	2.09623050823233	RJFsComs
1	19080001	19120000	508	0.278978	0.155622	19100001	2.28308597533434	RJFsComs
1	19100001	19140000	517	0.177372	0.11831	19120001	0.557432767702347	RJFsComs
1	19120001	19160000	532	0.2028	0.129529	19140001	0.989296139586551	RJFsComs
1	19140001	19180000	538	0.216939	0.128933	19160001	1.22942970160758	RJFsComs
1	19160001	19200000	508	0.167235	0.099809	19180001	0.38526826397456	RJFsComs
1	19180001	19220000	547	0.143843	0.0908811	19200001	-0.012016146718978	RJFsComs
1	19200001	19240000	550	0.156647	0.0926816	19220001	0.205444078764951	RJFsComs
1	19220001	19260000	584	0.141653	0.0764794	19240001	-0.0492106089034363	RJFsComs
1	19240001	19280000	631	0.125561	0.0710477	19260001	-0.322513478982113	RJFsComs
1	19260001	19300000	485	0.163069	0.10187	19280001	0.314513866960654	RJFsComs
1	19280001	19320000	416	0.13433	0.098235	19300001	-0.173582776290097	RJFsComs
1	19300001	19340000	444	0.0815444	0.0677178	19320001	-1.07008140783528	RJFsComs
1	19320001	19360000	355	0.0949126	0.0782086	19340001	-0.843038937801361	RJFsComs
1	19340001	19380000	319	0.107451	0.0928367	19360001	-0.63008960234309	RJFsComs
1	19360001	19400000	284	0.115195	0.0916093	19380001	-0.498567266655216	RJFsComs
1	19380001	19420000	302	0.118426	0.096265	19400001	-0.443692697103625	RJFsComs
1	19400001	19440000	458	0.130972	0.115633	19420001	-0.230614284972933	RJFsComs
1	19420001	19460000	464	0.142704	0.108365	19440001	-0.0313606638094337	RJFsComs
1	19440001	19480000	399	0.133482	0.0877298	19460001	-0.187985015528646	RJFsComs
1	19460001	19500000	396	0.0543491	0.0612155	19480001	-1.53196020118916	RJFsComs
1	19480001	19520000	471	0.02054	0.029869	19500001	-2.1061662703401	RJFsComs
1	19500001	19540000	584	0.0516398	0.0486111	19520001	-1.57797433652996	RJFsComs
1	19520001	19560000	586	0.12675	0.0912723	19540001	-0.302319773257309	RJFsComs
1	19540001	19580000	565	0.152192	0.0985287	19560001	0.129781371444512	RJFsComs
1	19560001	19600000	543	0.114113	0.0680297	19580001	-0.516943708702514	RJFsComs
1	19580001	19620000	481	0.0754151	0.0579201	19600001	-1.1741800457655	RJFsComs
1	19600001	19640000	478	0.090958	0.0663564	19620001	-0.910202965269241	RJFsComs
1	19620001	19660000	592	0.10859	0.0737385	19640001	-0.610745085252635	RJFsComs
1	19640001	19680000	606	0.128784	0.0890151	19660001	-0.267774779612018	RJFsComs
1	19660001	19700000	553	0.171417	0.115906	19680001	0.456294401351457	RJFsComs
1	19680001	19720000	572	0.202963	0.146712	19700001	0.992064494534526	RJFsComs
1	19700001	19740000	610	0.189344	0.132094	19720001	0.760762494310719	RJFsComs
1	19720001	19760000	614	0.156078	0.102477	19740001	0.195780312106066	RJFsComs
1	19740001	19780000	627	0.153591	0.10434	19760001	0.153541669433579	RJFsComs
1	19760001	19800000	445	0.14777	0.100919	19780001	0.0546791286227427	RJFsComs
1	19780001	19820000	399	0.135119	0.0966578	19800001	-0.160182579640081	RJFsComs
1	19800001	19840000	635	0.171348	0.122738	19820001	0.455122521036056	RJFsComs
1	19820001	19860000	666	0.160651	0.12008	19840001	0.273447104603567	RJFsComs
1	19840001	19880000	621	0.118917	0.10302	19860001	-0.435353664714324	RJFsComs
1	19860001	19900000	599	0.0977844	0.0937533	19880001	-0.794264939398928	RJFsComs
1	19880001	19920000	595	0.0903165	0.0802954	19900001	-0.921098055447931	RJFsComs
1	19900001	19940000	617	0.070676	0.0624734	19920001	-1.25466784290631	RJFsComs
1	19920001	19960000	658	0.0397114	0.0420715	19940001	-1.78056357064918	RJFsComs
1	19940001	19980000	671	0.0429129	0.0507411	19960001	-1.72619002239185	RJFsComs
1	19960001	20000000	710	0.0716817	0.0733725	19980001	-1.23758726271503	RJFsComs
1	19980001	20020000	773	0.0931571	0.0894826	20000001	-0.872853950753332	RJFsComs
1	20000001	20040000	710	0.106821	0.0840271	20020001	-0.64078937913588	RJFsComs
1	20020001	20060000	642	0.107127	0.0747506	20040001	-0.635592344693668	RJFsComs
1	20040001	20080000	740	0.113229	0.0969048	20060001	-0.531957363757794	RJFsComs
1	20060001	20100000	865	0.119489	0.107656	20080001	-0.425638946737379	RJFsComs
1	20080001	20120000	1034	0.12542	0.104237	20100001	-0.324908190930976	RJFsComs
1	20100001	20140000	1143	0.137561	0.101332	20120001	-0.118708206738506	RJFsComs
1	20120001	20160000	1177	0.143074	0.102178	20140001	-0.0250766679152557	RJFsComs
1	20140001	20180000	1023	0.172972	0.130845	20160001	0.482704167879691	RJFsComs
1	20160001	20200000	791	0.217047	0.149066	20180001	1.23126394905777	RJFsComs
1	20180001	20220000	888	0.14734	0.104206	20200001	0.0473761063673465	RJFsComs
1	20200001	20240000	1004	0.148297	0.104248	20220001	0.0636295768287744	RJFsComs
1	20220001	20260000	1056	0.174136	0.112649	20240001	0.502473279287321	RJFsComs
1	20240001	20280000	1485	0.120812	0.0944264	20260001	-0.403169415472521	RJFsComs
1	20260001	20300000	1559	0.109421	0.0890585	20280001	-0.596631570149765	RJFsComs
1	20280001	20320000	1172	0.140303	0.103453	20300001	-0.0721387020308419	RJFsComs
1	20300001	20340000	1137	0.13508	0.104608	20320001	-0.160844946774872	RJFsComs
1	20320001	20360000	1211	0.107322	0.0868637	20340001	-0.632280509019709	RJFsComs
1	20340001	20380000	1207	0.107538	0.0849184	20360001	-0.628612014119324	RJFsComs
1	20360001	20400000	1130	0.100641	0.0853431	20380001	-0.745749094341338	RJFsComs
1	20380001	20420000	1015	0.0879728	0.0798737	20400001	-0.960902923494376	RJFsComs
1	20400001	20440000	1057	0.114805	0.086813	20420001	-0.505190938003133	RJFsComs
1	20420001	20460000	1190	0.121541	0.0834376	20440001	-0.390788245183722	RJFsComs
1	20440001	20480000	1158	0.108407	0.0791368	20460001	-0.61385311565435	RJFsComs
1	20460001	20500000	1093	0.159144	0.107313	20480001	0.247852559164308	RJFsComs
1	20480001	20520000	946	0.191972	0.118536	20500001	0.805395848932069	RJFsComs
1	20500001	20540000	863	0.14041	0.0926946	20520001	-0.0703214383533365	RJFsComs
1	20520001	20560000	989	0.125813	0.0841705	20540001	-0.318233568264997	RJFsComs
1	20540001	20580000	1100	0.124425	0.0821786	20560001	-0.341807044754508	RJFsComs
1	20560001	20600000	1144	0.0891946	0.0651397	20580001	-0.94015215002544	RJFsComs
1	20580001	20620000	1081	0.0870852	0.063122	20600001	-0.975977720131328	RJFsComs
1	20600001	20640000	1045	0.102234	0.0709101	20620001	-0.718693944450999	RJFsComs
1	20620001	20660000	976	0.115412	0.0876455	20640001	-0.494881787982144	RJFsComs
1	20640001	20680000	878	0.114242	0.09199	20660001	-0.514752802025896	RJFsComs
1	20660001	20700000	857	0.0859392	0.0733854	20680001	-0.995441123630593	RJFsComs
1	20680001	20720000	824	0.0594204	0.0555568	20700001	-1.44583039476174	RJFsComs
1	20700001	20740000	854	0.0579825	0.0558562	20720001	-1.47025136150833	RJFsComs
1	20720001	20760000	959	0.11387	0.095291	20740001	-0.521070765465448	RJFsComs
1	20740001	20780000	910	0.144183	0.109564	20760001	-0.00624166400540901	RJFsComs
1	20760001	20800000	870	0.126795	0.100598	20780001	-0.301555503486396	RJFsComs
1	20780001	20820000	873	0.159226	0.114632	20800001	0.249245228524639	RJFsComs
1	20800001	20840000	908	0.143616	0.101908	20820001	-0.0158714631189197	RJFsComs
1	20820001	20860000	599	0.120276	0.0860694	20840001	-0.412272717632735	RJFsComs
1	20840001	20880000	488	0.186157	0.118955	20860001	0.706635210757354	RJFsComs
1	20860001	20900000	871	0.126411	0.0928068	20880001	-0.308077272198191	RJFsComs
1	20880001	20920000	962	0.0865265	0.0792046	20900001	-0.985466553931537	RJFsComs
1	20900001	20940000	892	0.131657	0.103857	20920001	-0.218980400682361	RJFsComs
1	20920001	20960000	890	0.157188	0.119731	20940001	0.2146322997886	RJFsComs
1	20940001	20980000	904	0.101439	0.090019	20960001	-0.732196043737138	RJFsComs
1	20960001	21000000	842	0.0623647	0.063617	20980001	-1.3958250728395	RJFsComs
1	20980001	21020000	794	0.080277	0.0735959	21000001	-1.09160664133874	RJFsComs
1	21000001	21040000	734	0.0899433	0.0801931	21020001	-0.927436399414707	RJFsComs
1	21020001	21060000	724	0.105535	0.0889758	21040001	-0.66263051081132	RJFsComs
1	21040001	21080000	782	0.154638	0.111573	21060001	0.171323679436834	RJFsComs
1	21060001	21100000	809	0.138946	0.105972	21080001	-0.0951856815670569	RJFsComs
1	21080001	21120000	758	0.097111	0.0797258	21100001	-0.805701811926332	RJFsComs
1	21100001	21140000	691	0.0709405	0.0642678	21120001	-1.25017563503061	RJFsComs
1	21120001	21160000	628	0.0586389	0.0605773	21140001	-1.45910321311661	RJFsComs
1	21140001	21180000	638	0.0802045	0.0739235	21160001	-1.09283796485854	RJFsComs
1	21160001	21200000	655	0.10576	0.0848309	21180001	-0.658809161956752	RJFsComs
1	21180001	21220000	585	0.151398	0.096124	21200001	0.11629625593106	RJFsComs
1	21200001	21240000	549	0.180318	0.0998047	21220001	0.607466962038153	RJFsComs
1	21220001	21260000	561	0.114588	0.0795768	21240001	-0.508876416676205	RJFsComs
1	21240001	21280000	652	0.0758145	0.0720356	21260001	-1.16739672695433	RJFsComs
1	21260001	21300000	649	0.0688809	0.0666469	21280001	-1.28515541325669	RJFsComs
1	21280001	21320000	619	0.0437554	0.0515131	21300001	-1.71188119390308	RJFsComs
1	21300001	21340000	697	0.0607855	0.0655304	21320001	-1.42264584666676	RJFsComs
1	21320001	21360000	718	0.0630102	0.0697124	21340001	-1.38486204757006	RJFsComs
1	21340001	21380000	701	0.0400289	0.0496441	21360001	-1.77517122282107	RJFsComs
1	21360001	21400000	678	0.0289898	0.0351529	21380001	-1.96265678788977	RJFsComs
1	21380001	21420000	685	0.0252098	0.0379609	21400001	-2.0268554486465	RJFsComs
1	21400001	21440000	785	0.0408472	0.0537149	21420001	-1.76127340163132	RJFsComs
1	21420001	21460000	867	0.0457577	0.0541007	21440001	-1.67787458585197	RJFsComs
1	21440001	21480000	752	0.0538273	0.0688102	21460001	-1.54082233377722	RJFsComs
1	21460001	21500000	665	0.0769375	0.0944806	21480001	-1.14832395022687	RJFsComs
1	21480001	21520000	544	0.0885074	0.0913759	21500001	-0.951823398615923	RJFsComs
1	21500001	21540000	553	0.104168	0.0941985	21520001	-0.685847328074404	RJFsComs
1	21520001	21560000	751	0.101616	0.103301	21540001	-0.729189915971544	RJFsComs
1	21540001	21580000	844	0.11191	0.105833	21560001	-0.554358959931904	RJFsComs
1	21560001	21600000	895	0.162581	0.112331	21580001	0.306225785889415	RJFsComs
1	21580001	21620000	1000	0.230482	0.129383	21600001	1.45944093510718	RJFsComs
1	21600001	21640000	911	0.2305	0.135539	21620001	1.45974664301554	RJFsComs
1	21620001	21660000	793	0.170439	0.122862	21640001	0.439684271663603	RJFsComs
1	21640001	21680000	816	0.151244	0.113145	21660001	0.113680754937267	RJFsComs
1	21660001	21700000	846	0.128994	0.0976033	21680001	-0.264208187347755	RJFsComs
1	21680001	21720000	943	0.157125	0.109557	21700001	0.213562322109321	RJFsComs
1	21700001	21740000	1004	0.134837	0.104767	21720001	-0.164972003537805	RJFsComs
1	21720001	21760000	1095	0.126707	0.0972237	21740001	-0.303050075482849	RJFsComs
1	21740001	21780000	1157	0.163743	0.105041	21760001	0.32596092975167	RJFsComs
1	21760001	21800000	1102	0.131905	0.091563	21780001	-0.214768425055993	RJFsComs
1	21780001	21820000	1000	0.0963079	0.0786325	21800001	-0.819341479771235	RJFsComs
1	21800001	21840000	932	0.0949073	0.0773953	21820001	-0.843128951796602	RJFsComs
1	21820001	21860000	900	0.0926939	0.0710445	21840001	-0.880720834261935	RJFsComs
1	21840001	21880000	951	0.0707271	0.0535435	21860001	-1.25379997212201	RJFsComs
1	21860001	21900000	970	0.0758971	0.0620867	21880001	-1.16599386733039	RJFsComs
1	21880001	21920000	845	0.107509	0.0783458	21900001	-0.629104543527246	RJFsComs
1	21900001	21940000	787	0.103392	0.0722064	21920001	-0.699026735679491	RJFsComs
1	21920001	21960000	811	0.0814371	0.0672908	21940001	-1.07190376664459	RJFsComs
1	21940001	21980000	882	0.109049	0.0844073	21960001	-0.602949533589317	RJFsComs
1	21960001	22000000	949	0.147535	0.0967437	21980001	0.0506879420413051	RJFsComs
1	21980001	22020000	930	0.147351	0.0961098	22000001	0.0475629278669033	RJFsComs
1	22000001	22040000	1017	0.109001	0.0866339	22020001	-0.603764754678291	RJFsComs
1	22020001	22060000	1144	0.120653	0.0944019	22040001	-0.405869835329749	RJFsComs
1	22040001	22080000	1232	0.125907	0.0959263	22060001	-0.316637093632423	RJFsComs
1	22060001	22100000	1279	0.127803	0.0964468	22080001	-0.284435860617933	RJFsComs
1	22080001	22120000	1081	0.127013	0.0946106	22100001	-0.297853041040637	RJFsComs
1	22100001	22140000	893	0.122913	0.09085	22120001	-0.367486509057203	RJFsComs
1	22120001	22160000	1011	0.101404	0.0759364	22140001	-0.732790475781182	RJFsComs
1	22140001	22180000	1123	0.0532087	0.049435	22160001	-1.55132849556137	RJFsComs
1	22160001	22200000	1093	0.0713293	0.066525	22180001	-1.24357234420992	RJFsComs
1	22180001	22220000	1027	0.132844	0.101852	22200001	-0.198820662502931	RJFsComs
1	22200001	22240000	1061	0.158322	0.111921	22220001	0.233891898015621	RJFsComs
1	22220001	22260000	1035	0.148582	0.111232	22240001	0.0684699520445597	RJFsComs
1	22240001	22280000	1020	0.118042	0.0949571	22260001	-0.45021446581542	RJFsComs
1	22260001	22300000	1066	0.0956386	0.0784592	22280001	-0.830708718830622	RJFsComs
1	22280001	22320000	1153	0.0952643	0.0789767	22300001	-0.837065744947354	RJFsComs
1	22300001	22340000	1186	0.0803444	0.0699775	22320001	-1.09046193505964	RJFsComs
1	22320001	22360000	1099	0.0931638	0.0784561	22340001	-0.872740159476329	RJFsComs
1	22340001	22380000	993	0.0979703	0.0812624	22360001	-0.791107656056421	RJFsComs
1	22360001	22400000	934	0.107823	0.0845149	22380001	-0.623771638903539	RJFsComs
1	22380001	22420000	928	0.114454	0.0878347	22400001	-0.511152242216259	RJFsComs
1	22400001	22440000	864	0.0735337	0.0647571	22420001	-1.20613331569877	RJFsComs
1	22420001	22460000	864	0.0668334	0.059023	22440001	-1.31992968783325	RJFsComs
1	22440001	22480000	946	0.0923227	0.0751866	22460001	-0.887025210683337	RJFsComs
1	22460001	22500000	921	0.101617	0.0809749	22480001	-0.729172932198857	RJFsComs
1	22480001	22520000	785	0.0897944	0.0746027	22500001	-0.929965283167797	RJFsComs
1	22500001	22540000	833	0.127443	0.0977391	22520001	-0.290550018785241	RJFsComs
1	22520001	22560000	947	0.111706	0.0944527	22540001	-0.557823649560045	RJFsComs
1	22540001	22580000	991	0.111801	0.0939234	22560001	-0.556210191154783	RJFsComs
1	22560001	22600000	971	0.120182	0.0935005	22580001	-0.41386919226531	RJFsComs
1	22580001	22620000	968	0.0910194	0.0827513	22600001	-0.909160161626262	RJFsComs
1	22600001	22640000	891	0.117443	0.0970847	22620001	-0.460387745654913	RJFsComs
1	22620001	22660000	830	0.107118	0.0956249	22640001	-0.63574519864785	RJFsComs
1	22640001	22680000	1039	0.0695858	0.0771826	22660001	-1.27318355188964	RJFsComs
1	22660001	22700000	1111	0.075637	0.0717741	22680001	-1.17041134660627	RJFsComs
1	22680001	22720000	973	0.110098	0.0827737	22700001	-0.585133556040688	RJFsComs
1	22700001	22740000	838	0.157857	0.108244	22720001	0.225994443716181	RJFsComs
1	22720001	22760000	786	0.126665	0.0882346	22740001	-0.303763393935702	RJFsComs
1	22740001	22780000	738	0.0725426	0.0672094	22760001	-1.22296593280882	RJFsComs
1	22760001	22800000	675	0.0851599	0.0811817	22780001	-1.00867657768555	RJFsComs
1	22780001	22820000	633	0.0760822	0.074527	22800001	-1.16285017100603	RJFsComs
1	22800001	22840000	623	0.110656	0.0869349	22820001	-0.57565661088136	RJFsComs
1	22820001	22860000	850	0.129064	0.0957225	22840001	-0.263019323259667	RJFsComs
1	22840001	22880000	1016	0.124086	0.090047	22860001	-0.34756454369539	RJFsComs
1	22860001	22900000	996	0.156699	0.102069	22880001	0.206327234944673	RJFsComs
1	22880001	22920000	941	0.19796	0.123004	22900001	0.907094679781629	RJFsComs
1	22900001	22940000	750	0.16561	0.115434	22920001	0.357669633358238	RJFsComs
1	22920001	22960000	798	0.12636	0.0987507	22940001	-0.308943444605227	RJFsComs
1	22940001	22980000	1066	0.147907	0.104658	22960001	0.0570059054808571	RJFsComs
1	22960001	23000000	1017	0.150128	0.113842	22980001	0.0947268646186114	RJFsComs
1	22980001	23020000	969	0.133556	0.109547	23000001	-0.18672821634981	RJFsComs
1	23000001	23040000	1066	0.141895	0.102098	23020001	-0.0451005359131903	RJFsComs
1	23020001	23060000	1056	0.146231	0.10153	23040001	0.0285411024574998	RJFsComs
1	23040001	23080000	893	0.112854	0.0883917	23060001	-0.538326278515406	RJFsComs
1	23060001	23100000	905	0.09972	0.0824884	23080001	-0.761391148986034	RJFsComs
1	23080001	23120000	880	0.102607	0.0890098	23100001	-0.71235899723876	RJFsComs
1	23100001	23140000	795	0.0917403	0.0793035	23120001	-0.896916559896227	RJFsComs
1	23120001	23160000	962	0.0827802	0.0753726	23140001	-1.04909286154872	RJFsComs
1	23140001	23180000	1085	0.106158	0.0886202	23160001	-0.652049620427339	RJFsComs
1	23160001	23200000	1040	0.12711	0.095516	23180001	-0.296205615090001	RJFsComs
1	23180001	23220000	1021	0.0935886	0.0785203	23200001	-0.865525452838905	RJFsComs
1	23200001	23240000	1055	0.068574	0.0635396	23220001	-1.29036773309432	RJFsComs
1	23220001	23260000	1133	0.0807494	0.0687448	23240001	-1.08358350712142	RJFsComs
1	23240001	23280000	1207	0.0853202	0.0727657	23260001	-1.00595407892383	RJFsComs
1	23260001	23300000	1149	0.0716746	0.06273	23280001	-1.23770784750111	RJFsComs
1	23280001	23320000	1052	0.0764227	0.0629031	23300001	-1.15706719640612	RJFsComs
1	23300001	23340000	971	0.0783967	0.0630494	23320001	-1.12354122912204	RJFsComs
1	23320001	23360000	948	0.0558131	0.049293	23340001	-1.50709595797544	RJFsComs
1	23340001	23380000	997	0.0667674	0.0613206	23360001	-1.32105061683059	RJFsComs
1	23360001	23400000	1039	0.0887918	0.0778189	23380001	-0.94699321366375	RJFsComs
1	23380001	23420000	1042	0.0765987	0.0739099	23400001	-1.15407805241321	RJFsComs
1	23400001	23440000	1116	0.0782964	0.0714895	23420001	-1.12524470152255	RJFsComs
1	23420001	23460000	1149	0.0886634	0.0754542	23440001	-0.949173930076756	RJFsComs
1	23440001	23480000	1111	0.0811696	0.0715542	23460001	-1.07644692583835	RJFsComs
1	23460001	23500000	947	0.0801067	0.0692284	23480001	-1.09449897782733	RJFsComs
1	23480001	23520000	767	0.0970725	0.0748382	23500001	-0.80635568717478	RJFsComs
1	23500001	23540000	917	0.0965524	0.0766003	23520001	-0.815188947349272	RJFsComs
1	23520001	23560000	915	0.0882115	0.0767963	23540001	-0.956848896953997	RJFsComs
1	23540001	23580000	773	0.142637	0.107428	23560001	-0.0324985765794603	RJFsComs
1	23560001	23600000	855	0.158432	0.114707	23580001	0.235760113011187	RJFsComs
1	23580001	23620000	924	0.0998554	0.0825276	23600001	-0.759091546164219	RJFsComs
1	23600001	23640000	840	0.0982441	0.0883789	23620001	-0.786457499094729	RJFsComs
1	23620001	23660000	767	0.117216	0.101461	23640001	-0.464243062054855	RJFsComs
1	23640001	23680000	866	0.0789424	0.0756422	23660001	-1.11427318436677	RJFsComs
1	23660001	23700000	852	0.106991	0.0901661	23680001	-0.637902137779095	RJFsComs
1	23680001	23720000	795	0.111712	0.0969508	23700001	-0.557721746923923	RJFsComs
1	23700001	23740000	797	0.0889588	0.081716	23720001	-0.944156923625026	RJFsComs
1	23720001	23760000	794	0.122766	0.0996207	23740001	-0.369983123642187	RJFsComs
1	23740001	23780000	770	0.131181	0.0993359	23760001	-0.227064676481358	RJFsComs
1	23760001	23800000	757	0.117494	0.0856567	23780001	-0.459521573247878	RJFsComs
1	23780001	23820000	777	0.10238	0.0782027	23800001	-0.716214313638701	RJFsComs
1	23800001	23840000	705	0.0872883	0.0737841	23820001	-0.972528315898605	RJFsComs
1	23820001	23860000	683	0.06226	0.0630415	23840001	-1.39760327383983	RJFsComs
1	23840001	23880000	618	0.0374435	0.0481957	23860001	-1.81908106872595	RJFsComs
1	23860001	23900000	690	0.0464263	0.057358	23880001	-1.66651923543346	RJFsComs
1	23880001	23920000	864	0.0689476	0.0749966	23900001	-1.28402259561847	RJFsComs
1	23900001	23940000	805	0.0769419	0.0716436	23920001	-1.14824922162704	RJFsComs
1	23920001	23960000	857	0.100979	0.0767546	23940001	-0.740008579173143	RJFsComs
1	23940001	23980000	848	0.0869821	0.0757283	23960001	-0.977728747095354	RJFsComs
1	23960001	24000000	839	0.0568896	0.0542291	23980001	-1.48881292667792	RJFsComs
1	23980001	24020000	845	0.0845348	0.0624935	24000001	-1.01929313399217	RJFsComs
1	24000001	24040000	931	0.114239	0.0916915	24020001	-0.514803753343957	RJFsComs
1	24020001	24060000	1003	0.141482	0.114666	24040001	-0.0521148340329077	RJFsComs
1	24040001	24080000	949	0.124333	0.105235	24060001	-0.343369551841709	RJFsComs
1	24060001	24100000	1143	0.0804025	0.0772952	24080001	-1.08947517786652	RJFsComs
1	24080001	24120000	924	0.0824029	0.0709744	24100001	-1.05550083898351	RJFsComs
1	24100001	24140000	644	0.0543824	0.0520573	24120001	-1.53139464155868	RJFsComs
1	24120001	24160000	785	0.0425662	0.0498376	24140001	-1.73207829638242	RJFsComs
1	24140001	24180000	877	0.0511416	0.052472	24160001	-1.5864356520826	RJFsComs
1	24160001	24200000	818	0.0871686	0.070577	24180001	-0.974561273489235	RJFsComs
1	24180001	24220000	785	0.132434	0.0948086	24200001	-0.205784009304587	RJFsComs
1	24200001	24240000	904	0.0859487	0.0763781	24220001	-0.995279777790066	RJFsComs
1	24220001	24260000	1000	0.0617948	0.0748117	24240001	-1.4055041248938	RJFsComs
1	24240001	24280000	1088	0.182015	0.120441	24260001	0.636288424287936	RJFsComs
1	24260001	24300000	1187	0.187815	0.122238	24280001	0.734794305872346	RJFsComs
1	24280001	24320000	1186	0.122708	0.0950237	24300001	-0.370968182458031	RJFsComs
1	24300001	24340000	1102	0.171748	0.119814	24320001	0.461916030110844	RJFsComs
1	24320001	24360000	1218	0.173347	0.125096	24340001	0.489073082637304	RJFsComs
1	24340001	24380000	1274	0.133175	0.105576	24360001	-0.193199033743545	RJFsComs
1	24360001	24400000	1097	0.121486	0.0986434	24380001	-0.391722352681505	RJFsComs
1	24380001	24420000	1034	0.111091	0.0916202	24400001	-0.56826866976253	RJFsComs
1	24400001	24440000	944	0.0743568	0.0727772	24420001	-1.19215397240012	RJFsComs
1	24420001	24460000	840	0.059397	0.0637514	24440001	-1.44622781504261	RJFsComs
1	24440001	24480000	808	0.0762395	0.0738009	24460001	-1.16017862356237	RJFsComs
1	24460001	24500000	863	0.0650515	0.0621175	24480001	-1.35019307238416	RJFsComs
1	24480001	24520000	878	0.0690318	0.0666446	24500001	-1.28259256195822	RJFsComs
1	24500001	24540000	869	0.102503	0.0822156	24520001	-0.714125309598204	RJFsComs
1	24520001	24560000	1119	0.105418	0.0783037	24540001	-0.664617612215695	RJFsComs
1	24540001	24580000	1173	0.0958879	0.0774048	24560001	-0.826474664299762	RJFsComs
1	24560001	24600000	1049	0.101372	0.0832519	24580001	-0.733333956507164	RJFsComs
1	24580001	24620000	999	0.126007	0.106683	24600001	-0.314938716363726	RJFsComs
1	24600001	24640000	1024	0.19368	0.149017	24620001	0.834404132681409	RJFsComs
1	24620001	24660000	1162	0.217195	0.158333	24640001	1.23377754741544	RJFsComs
1	24640001	24680000	1215	0.187995	0.134654	24660001	0.737851384956	RJFsComs
1	24660001	24700000	1111	0.14548	0.108247	24680001	0.0157862891695874	RJFsComs
1	24680001	24720000	1023	0.12085	0.0962104	24700001	-0.402524032110416	RJFsComs
1	24700001	24740000	1042	0.109128	0.0886112	24720001	-0.601607815547046	RJFsComs
1	24720001	24760000	1062	0.136814	0.104355	24740001	-0.131395084935671	RJFsComs
1	24740001	24780000	1123	0.160332	0.113837	24760001	0.268029281116425	RJFsComs
1	24760001	24800000	1148	0.120307	0.0901928	24780001	-0.411746220679439	RJFsComs
1	24780001	24820000	1155	0.10827	0.0821371	24800001	-0.616179892512464	RJFsComs
1	24800001	24840000	1169	0.111525	0.0837888	24820001	-0.560897712416386	RJFsComs
1	24820001	24860000	1215	0.102969	0.0826172	24840001	-0.706210871526078	RJFsComs
1	24840001	24880000	1345	0.110408	0.0874629	24860001	-0.579868586507728	RJFsComs
1	24860001	24900000	1370	0.0976865	0.0806348	24880001	-0.795927650744982	RJFsComs
1	24880001	24920000	1264	0.0915632	0.0779403	24900001	-0.899924386039089	RJFsComs
1	24900001	24940000	970	0.11006	0.0863656	24920001	-0.585778939402793	RJFsComs
1	24920001	24960000	711	0.122327	0.0874206	24940001	-0.377438999851765	RJFsComs
1	24940001	24980000	569	0.142575	0.10166	24960001	-0.0335515704860523	RJFsComs
1	24960001	25000000	561	0.114676	0.088303	24980001	-0.507381844679752	RJFsComs
1	24980001	25020000	835	0.101455	0.0816794	25000001	-0.731924303374146	RJFsComs
1	25000001	25040000	1024	0.113282	0.0961145	25020001	-0.531057223805384	RJFsComs
1	25020001	25060000	895	0.0999661	0.0881344	25040001	-0.757211442527772	RJFsComs
1	25040001	25080000	979	0.100442	0.082902	25060001	-0.749128865106044	RJFsComs
1	25060001	25100000	1198	0.105817	0.0889431	25080001	-0.657841086913595	RJFsComs
1	25080001	25120000	1167	0.111517	0.0892188	25100001	-0.561033582597881	RJFsComs
1	25100001	25140000	1018	0.129807	0.0933397	25120001	-0.25040038015325	RJFsComs
1	25120001	25160000	918	0.116405	0.0855958	25140001	-0.478016901703986	RJFsComs
1	25140001	25180000	996	0.080553	0.0716285	25160001	-1.08691912007714	RJFsComs
1	25160001	25200000	1076	0.0672147	0.0620049	25180001	-1.31345377530771	RJFsComs
1	25180001	25220000	1132	0.0758253	0.0691589	25200001	-1.16721330220931	RJFsComs
1	25200001	25240000	1013	0.0860047	0.0728894	25220001	-0.994328686519596	RJFsComs
1	25220001	25260000	951	0.0794881	0.0689075	25240001	-1.10500513961149	RJFsComs
1	25240001	25280000	789	0.0890181	0.075622	25260001	-0.943149785904689	RJFsComs
1	25260001	25300000	650	0.106322	0.0800248	25280001	-0.649264281706676	RJFsComs
1	25280001	25320000	617	0.152559	0.0937459	25300001	0.136014416020629	RJFsComs
1	25300001	25340000	552	0.237672	0.124726	25320001	1.58155426072647	RJFsComs
1	25320001	25360000	620	0.262894	0.142926	25340001	2.00991897543716	RJFsComs
1	25340001	25380000	554	0.245328	0.133916	25360001	1.71158202441789	RJFsComs
1	25360001	25400000	482	0.18827	0.115712	25380001	0.742521922444916	RJFsComs
1	25380001	25420000	520	0.218051	0.136369	25400001	1.24831565683549	RJFsComs
1	25400001	25440000	550	0.144118	0.106802	25420001	-0.00734560923006204	RJFsComs
1	25420001	25460000	464	0.114104	0.0825124	25440001	-0.517096562656697	RJFsComs
1	25440001	25480000	463	0.167178	0.0738787	25460001	0.384300188931403	RJFsComs
1	25460001	25500000	495	0.150003	0.0707185	25480001	0.0926038930327403	RJFsComs
1	25480001	25520000	440	0.206898	0.096745	25500001	1.05889564005774	RJFsComs
1	25500001	25540000	512	0.217485	0.111376	25520001	1.23870284149467	RJFsComs
1	25520001	25560000	569	0.166632	0.1047	25540001	0.375027049044319	RJFsComs
1	25540001	25580000	676	0.0882727	0.0788643	25560001	-0.955809490065555	RJFsComs
1	25560001	25600000	762	0.0921485	0.0883637	25580001	-0.889983783885407	RJFsComs
1	25580001	25620000	595	0.167892	0.121367	25600001	0.396426602629898	RJFsComs
1	25600001	25640000	472	0.211827	0.11643	25620001	1.1426086556318	RJFsComs
1	25620001	25660000	479	0.115633	0.0738948	25640001	-0.491128374218324	RJFsComs
1	25640001	25680000	545	0.111932	0.0803567	25660001	-0.55398531693279	RJFsComs
1	25660001	25700000	629	0.147132	0.108021	25680001	0.0438434816484576	RJFsComs
1	25680001	25720000	616	0.147147	0.108281	25700001	0.0440982382387618	RJFsComs
1	25700001	25740000	617	0.149823	0.0989143	25720001	0.0895468139490864	RJFsComs
1	25720001	25760000	733	0.165093	0.102634	25740001	0.348889022879076	RJFsComs
1	25740001	25780000	695	0.120795	0.0906621	25760001	-0.403458139608199	RJFsComs
1	25760001	25800000	709	0.130063	0.0926944	25780001	-0.246052534345387	RJFsComs
1	25780001	25820000	799	0.144908	0.107478	25800001	0.00607157119264231	RJFsComs
1	25800001	25840000	731	0.12316	0.105199	25820001	-0.363291517203522	RJFsComs
1	25820001	25860000	713	0.145269	0.109579	25840001	0.0122027131326375	RJFsComs
1	25840001	25880000	725	0.128536	0.107848	25860001	-0.271986755238386	RJFsComs
1	25860001	25900000	703	0.126293	0.0985458	25880001	-0.310081357375254	RJFsComs
1	25880001	25920000	581	0.162416	0.101195	25900001	0.303423463396065	RJFsComs
1	25900001	25940000	549	0.122915	0.087555	25920001	-0.367452541511829	RJFsComs
1	25920001	25960000	635	0.120418	0.0830244	25940001	-0.409861021911186	RJFsComs
1	25940001	25980000	645	0.198834	0.12263	25960001	0.921938497110039	RJFsComs
1	25960001	26000000	739	0.22645	0.159392	25980001	1.39096236363333	RJFsComs
1	25980001	26020000	809	0.245687	0.161766	26000001	1.71767919881252	RJFsComs
1	26000001	26040000	756	0.206713	0.140219	26020001	1.05575364211065	RJFsComs
1	26020001	26060000	852	0.0802486	0.0805985	26040001	-1.09208898048305	RJFsComs
1	26040001	26080000	962	0.0662077	0.0573568	26060001	-1.33055643440349	RJFsComs
1	26060001	26100000	863	0.102976	0.0816836	26080001	-0.706091985117269	RJFsComs
1	26080001	26120000	713	0.12121	0.0957253	26100001	-0.396409873943108	RJFsComs
1	26100001	26140000	771	0.107464	0.0805477	26120001	-0.62986881329816	RJFsComs
1	26120001	26160000	878	0.0965489	0.0773039	26140001	-0.815248390553676	RJFsComs
1	26140001	26180000	896	0.0897527	0.076612	26160001	-0.930673506488843	RJFsComs
1	26160001	26200000	939	0.104164	0.0844477	26180001	-0.685915263165152	RJFsComs
1	26180001	26220000	1064	0.162161	0.117662	26200001	0.299092601360888	RJFsComs
1	26200001	26240000	1073	0.146244	0.111807	26220001	0.0287618915024306	RJFsComs
1	26220001	26260000	1029	0.0983538	0.0904178	26240001	-0.784594379230969	RJFsComs
1	26240001	26280000	1054	0.103188	0.0915867	26260001	-0.702491425307632	RJFsComs
1	26260001	26300000	1052	0.112837	0.0943355	26280001	-0.538615002651085	RJFsComs
1	26280001	26320000	908	0.124716	0.0957853	26300001	-0.336864766902601	RJFsComs
1	26300001	26340000	766	0.141485	0.100536	26320001	-0.0520638827148468	RJFsComs
1	26320001	26360000	717	0.157974	0.109711	26340001	0.227981545120556	RJFsComs
1	26340001	26380000	617	0.152833	0.0974682	26360001	0.140667969736858	RJFsComs
1	26360001	26400000	680	0.143389	0.108648	26380001	-0.0197267795188613	RJFsComs
1	26380001	26420000	913	0.113633	0.0960946	26400001	-0.525095919592259	RJFsComs
1	26400001	26440000	929	0.142938	0.0968755	26420001	-0.0273864610006832	RJFsComs
1	26420001	26460000	737	0.22414	0.132136	26440001	1.35172984872643	RJFsComs
1	26440001	26480000	847	0.234266	0.134994	26460001	1.52370753095466	RJFsComs
1	26460001	26500000	863	0.1979	0.116906	26480001	0.906075653420411	RJFsComs
1	26480001	26520000	728	0.167516	0.0968629	26500001	0.390040704099598	RJFsComs
1	26500001	26540000	643	0.157231	0.0919239	26520001	0.21536260201414	RJFsComs
1	26520001	26560000	558	0.157662	0.101988	26540001	0.222682608042223	RJFsComs
1	26540001	26580000	710	0.16402	0.111824	26560001	0.33066543478596	RJFsComs
1	26560001	26600000	976	0.183282	0.122589	26580001	0.657806864282324	RJFsComs
1	26580001	26620000	1110	0.170284	0.109469	26600001	0.437051786897123	RJFsComs
1	26600001	26640000	1044	0.102602	0.0788973	26620001	-0.712443916102195	RJFsComs
1	26620001	26660000	983	0.0948164	0.0772696	26640001	-0.844672776733847	RJFsComs
1	26640001	26680000	899	0.104005	0.0822859	26660001	-0.68861568302238	RJFsComs
1	26660001	26700000	834	0.108444	0.0867667	26680001	-0.613224716064932	RJFsComs
1	26680001	26720000	971	0.090485	0.075179	26700001	-0.918236289750177	RJFsComs
1	26700001	26740000	1046	0.0659842	0.0614576	26720001	-1.33435230759902	RJFsComs
1	26720001	26760000	968	0.0638929	0.0588591	26740001	-1.36987047141928	RJFsComs
1	26740001	26780000	1094	0.0676506	0.0624472	26760001	-1.30605054879346	RJFsComs
1	26760001	26800000	1183	0.0702187	0.0645683	26780001	-1.26243452215606	RJFsComs
1	26780001	26820000	1143	0.0801304	0.0718383	26800001	-1.09409646241465	RJFsComs
1	26800001	26840000	1133	0.093528	0.0814319	26820001	-0.866554669463735	RJFsComs
1	26820001	26860000	1097	0.101203	0.0773616	26840001	-0.736204214091262	RJFsComs
1	26840001	26880000	1080	0.117022	0.0868628	26860001	-0.467537913956127	RJFsComs
1	26860001	26900000	1091	0.116182	0.0920741	26880001	-0.481804283013179	RJFsComs
1	26880001	26920000	1095	0.0982437	0.0806718	26900001	-0.786464292603804	RJFsComs
1	26900001	26940000	1009	0.090311	0.0706172	26920001	-0.921191466197709	RJFsComs
1	26920001	26960000	1028	0.110578	0.0808952	26940001	-0.576981345150944	RJFsComs
1	26940001	26980000	1096	0.139929	0.10031	26960001	-0.0784906330157679	RJFsComs
1	26960001	27000000	1116	0.159014	0.115775	26980001	0.245644668715002	RJFsComs
1	26980001	27020000	1143	0.142179	0.104784	27000001	-0.0402771444700915	RJFsComs
1	27000001	27040000	1139	0.121282	0.0849502	27020001	-0.395187042309646	RJFsComs
1	27020001	27060000	1091	0.101689	0.0765552	27040001	-0.727950100565396	RJFsComs
1	27040001	27080000	1031	0.15218	0.102106	27060001	0.129577566172268	RJFsComs
1	27060001	27100000	950	0.170807	0.110298	27080001	0.445934300012407	RJFsComs
1	27080001	27120000	1009	0.0895685	0.0734336	27100001	-0.933801917417783	RJFsComs
1	27100001	27140000	1036	0.0791258	0.0691957	27120001	-1.11115836045598	RJFsComs
1	27120001	27160000	1024	0.129031	0.0885335	27140001	-0.263579787758337	RJFsComs
1	27140001	27180000	1065	0.204145	0.116612	27160001	1.01213931385052	RJFsComs
1	27160001	27200000	890	0.269186	0.146111	27180001	2.11678087318356	RJFsComs
1	27180001	27220000	727	0.260326	0.152656	27200001	1.96630464717703	RJFsComs
1	27200001	27240000	823	0.13045	0.0943765	27220001	-0.23947981431553	RJFsComs
1	27220001	27260000	941	0.0737622	0.0623291	27240001	-1.20225252363979	RJFsComs
1	27240001	27280000	926	0.0750042	0.0636773	27260001	-1.18115867796258	RJFsComs
1	27260001	27300000	915	0.0918323	0.0811875	27280001	-0.895354052809026	RJFsComs
1	27280001	27320000	931	0.100699	0.0837567	27300001	-0.744764035525493	RJFsComs
1	27300001	27340000	950	0.131883	0.0966876	27320001	-0.215142068055106	RJFsComs
1	27320001	27360000	857	0.180065	0.123924	27340001	0.60317006754835	RJFsComs
1	27340001	27380000	486	0.174351	0.112407	27360001	0.506124790415019	RJFsComs
1	27360001	27400000	384	0.143235	0.104654	27380001	-0.022342280512654	RJFsComs
1	27380001	27420000	714	0.206504	0.139184	27400001	1.05220403361908	RJFsComs
1	27400001	27440000	813	0.182605	0.127693	27420001	0.646308850173247	RJFsComs
1	27420001	27460000	836	0.125092	0.0954425	27440001	-0.330478868372301	RJFsComs
1	27440001	27480000	833	0.118626	0.090041	27460001	-0.440295942566231	RJFsComs
1	27460001	27500000	721	0.103885	0.0858114	27480001	-0.690653735744816	RJFsComs
1	27480001	27520000	918	0.0776941	0.0716398	27500001	-1.13547402781191	RJFsComs
1	27500001	27540000	1072	0.0866598	0.075992	27520001	-0.983202617032364	RJFsComs
1	27520001	27560000	893	0.0908893	0.0738608	27540001	-0.911369750452836	RJFsComs
1	27540001	27580000	752	0.100763	0.0721021	27560001	-0.743677074073527	RJFsComs
1	27560001	27600000	707	0.122201	0.0871515	27580001	-0.379578955210323	RJFsComs
1	27580001	27620000	630	0.0969836	0.0722249	27600001	-0.807865544566651	RJFsComs
1	27600001	27640000	649	0.0787391	0.0662116	27620001	-1.11772598535403	RJFsComs
1	27620001	27660000	751	0.0770962	0.07877	27640001	-1.14562862550144	RJFsComs
1	27640001	27680000	690	0.102059	0.087265	27660001	-0.721666104671218	RJFsComs
1	27660001	27700000	655	0.137689	0.0883072	27680001	-0.116534283834574	RJFsComs
1	27680001	27720000	784	0.169098	0.0993603	27700001	0.41690903249038	RJFsComs
1	27700001	27740000	838	0.170384	0.104913	27720001	0.43875016416582	RJFsComs
1	27720001	27760000	774	0.113119	0.0776079	27740001	-0.53382557875336	RJFsComs
1	27740001	27780000	698	0.102021	0.0721974	27760001	-0.722311488033323	RJFsComs
1	27760001	27800000	635	0.107727	0.0738097	27780001	-0.625402081081487	RJFsComs
1	27780001	27820000	730	0.094449	0.0753742	27800001	-0.850912614819039	RJFsComs
1	27800001	27840000	706	0.114447	0.0973724	27820001	-0.511271128625068	RJFsComs
1	27820001	27860000	697	0.135292	0.107054	27840001	-0.157244386965235	RJFsComs
1	27840001	27880000	703	0.11666	0.0905657	27860001	-0.473686039668809	RJFsComs
1	27860001	27900000	692	0.104358	0.0780076	27880001	-0.68262041126388	RJFsComs
1	27880001	27920000	821	0.136467	0.0887166	27900001	-0.137288454058048	RJFsComs
1	27900001	27940000	733	0.18321	0.103784	27920001	0.656584032648862	RJFsComs
1	27920001	27960000	636	0.190595	0.100411	27940001	0.782009193942115	RJFsComs
1	27940001	27980000	559	0.150038	0.0754328	27960001	0.0931983250767843	RJFsComs
1	27960001	28000000	522	0.170195	0.086822	27980001	0.435540231127983	RJFsComs
1	27980001	28020000	512	0.231904	0.126307	28000001	1.48359185986805	RJFsComs
1	28000001	28040000	512	0.262119	0.139228	28020001	1.99675655160476	RJFsComs
1	28020001	28060000	640	0.33879	0.17633	28040001	3.29891938728723	RJFsComs
1	28040001	28080000	761	0.329695	0.180101	28060001	3.14445197469926	RJFsComs
1	28060001	28100000	823	0.262081	0.140484	28080001	1.99611116824266	RJFsComs
1	28080001	28120000	872	0.213256	0.124771	28100001	1.16687846680148	RJFsComs
1	28100001	28140000	866	0.188432	0.12431	28120001	0.745273293620205	RJFsComs
1	28120001	28160000	823	0.211786	0.134529	28140001	1.14191232095164	RJFsComs
1	28140001	28180000	627	0.2101	0.127871	28160001	1.11327768020141	RJFsComs
1	28160001	28200000	295	0.183046	0.0970917	28180001	0.653798693928199	RJFsComs
1	28180001	28220000	344	0.222466	0.11942	28200001	1.32329901324845	RJFsComs
1	28200001	28240000	678	0.266839	0.15415	28220001	2.07691995868725	RJFsComs
1	28220001	28260000	812	0.225007	0.134386	28240001	1.36645477964603	RJFsComs
1	28240001	28280000	754	0.136623	0.0944238	28260001	-0.134638985518882	RJFsComs
1	28260001	28300000	762	0.0833133	0.0655159	28280001	-1.0400388123293	RJFsComs
1	28280001	28320000	807	0.115146	0.0898068	28300001	-0.499399471516877	RJFsComs
1	28300001	28340000	768	0.161526	0.120012	28320001	0.288307905704664	RJFsComs
1	28320001	28360000	671	0.131948	0.107335	28340001	-0.214038122830453	RJFsComs
1	28340001	28380000	664	0.140027	0.123956	28360001	-0.0768262232924448	RJFsComs
1	28360001	28400000	740	0.173751	0.140353	28380001	0.495934526802839	RJFsComs
1	28380001	28420000	800	0.183529	0.133142	28400001	0.662001856136005	RJFsComs
1	28400001	28440000	873	0.181175	0.130502	28420001	0.622022055230884	RJFsComs
1	28420001	28460000	1025	0.143817	0.112435	28440001	-0.0124577248088391	RJFsComs
1	28440001	28480000	1322	0.141979	0.103266	28460001	-0.043673899007485	RJFsComs
1	28460001	28500000	1322	0.15097	0.107328	28480001	0.109027201221038	RJFsComs
1	28480001	28520000	1077	0.102821	0.0861467	28500001	-0.708724469883749	RJFsComs
1	28500001	28540000	1097	0.130266	0.0960302	28520001	-0.242604828489933	RJFsComs
1	28520001	28560000	1066	0.16924	0.123433	28540001	0.41932072821193	RJFsComs
1	28540001	28580000	935	0.146361	0.112887	28560001	0.0307489929068054	RJFsComs
1	28560001	28600000	878	0.135221	0.115119	28580001	-0.15845023482601	RJFsComs
1	28580001	28620000	901	0.138359	0.118772	28600001	-0.105155156134306	RJFsComs
1	28600001	28640000	1005	0.110694	0.100813	28620001	-0.575011227519256	RJFsComs
1	28620001	28660000	1013	0.127091	0.114243	28640001	-0.296528306771053	RJFsComs
1	28640001	28680000	959	0.129758	0.11378	28660001	-0.251232585014912	RJFsComs
1	28660001	28700000	903	0.111832	0.0990103	28680001	-0.555683694201487	RJFsComs
1	28680001	28720000	801	0.18065	0.118732	28700001	0.613105574570226	RJFsComs
1	28700001	28740000	879	0.171289	0.118018	28720001	0.454120478447525	RJFsComs
1	28720001	28760000	1063	0.124942	0.104612	28740001	-0.333026434275346	RJFsComs
1	28740001	28780000	1091	0.119136	0.094587	28760001	-0.431634218495878	RJFsComs
1	28760001	28800000	1019	0.0982227	0.082653	28780001	-0.78682095183023	RJFsComs
1	28780001	28820000	1117	0.100398	0.0886761	28800001	-0.74987615110427	RJFsComs
1	28800001	28840000	1120	0.102452	0.0922497	28820001	-0.71499148200524	RJFsComs
1	28820001	28860000	860	0.0935593	0.0941362	28840001	-0.866023077378633	RJFsComs
1	28840001	28880000	903	0.115461	0.109887	28860001	-0.494049583120483	RJFsComs
1	28860001	28900000	1000	0.117184	0.0992051	28880001	-0.464786542780838	RJFsComs
1	28880001	28920000	1045	0.198698	0.133914	28900001	0.919628704024611	RJFsComs
1	28900001	28940000	972	0.215657	0.146371	28920001	1.20765650502289	RJFsComs
1	28920001	28960000	930	0.14351	0.118687	28940001	-0.0176717430237381	RJFsComs
1	28940001	28980000	1118	0.143976	0.12214	28960001	-0.00975730495161145	RJFsComs
1	28960001	29000000	1196	0.126596	0.103899	28980001	-0.304935274251103	RJFsComs
1	28980001	29020000	1136	0.120612	0.0994784	29000001	-0.406566170009914	RJFsComs
1	29000001	29040000	1001	0.113808	0.100984	29020001	-0.522123759372039	RJFsComs
1	29020001	29060000	1022	0.0980148	0.0835909	29040001	-0.790351878171851	RJFsComs
1	29040001	29080000	1078	0.0703119	0.057211	29060001	-1.26085163454164	RJFsComs
1	29060001	29100000	924	0.0445013	0.0514935	29080001	-1.69921299785587	RJFsComs
1	29080001	29120000	886	0.0736831	0.0735618	29100001	-1.20359594005933	RJFsComs
1	29100001	29140000	792	0.103933	0.0873951	29120001	-0.689838514655841	RJFsComs
1	29120001	29160000	655	0.136449	0.108431	29140001	-0.137594161966414	RJFsComs
1	29140001	29180000	694	0.0953104	0.0829752	29160001	-0.836282793026485	RJFsComs
1	29160001	29200000	756	0.114971	0.071869	29180001	-0.502371631737097	RJFsComs
1	29180001	29220000	993	0.16158	0.0883341	29200001	0.28922502942976	RJFsComs
1	29200001	29240000	1164	0.112366	0.0719126	29220001	-0.546614359586647	RJFsComs
1	29220001	29260000	1034	0.0978873	0.0702017	29240001	-0.792517309189439	RJFsComs
1	29240001	29280000	899	0.207272	0.121787	29260001	1.06524757104267	RJFsComs
1	29260001	29300000	864	0.20576	0.121494	29280001	1.03956810673997	RJFsComs
1	29280001	29320000	940	0.119443	0.0890818	29300001	-0.426420200280979	RJFsComs
1	29300001	29340000	986	0.0960622	0.0830136	29320001	-0.823514392720423	RJFsComs
1	29320001	29360000	910	0.0550332	0.0567159	29340001	-1.520341602294	RJFsComs
1	29340001	29380000	797	0.0423727	0.0430108	29360001	-1.73536465639735	RJFsComs
1	29360001	29400000	811	0.0837476	0.0642379	29380001	-1.03266275985135	RJFsComs
1	29380001	29420000	838	0.0974713	0.075265	29400001	-0.799582558627218	RJFsComs
1	29400001	29440000	915	0.0920296	0.0795991	29420001	-0.892003154457887	RJFsComs
1	29420001	29460000	996	0.094498	0.0837654	29440001	-0.850080409957377	RJFsComs
1	29440001	29480000	1023	0.106023	0.0961501	29460001	-0.65434242974008	RJFsComs
1	29460001	29500000	1178	0.101874	0.0912416	29480001	-0.724808102618307	RJFsComs
1	29480001	29520000	1041	0.115347	0.0923415	29500001	-0.495985733206797	RJFsComs
1	29500001	29540000	783	0.15474	0.114562	29520001	0.173056024250904	RJFsComs
1	29520001	29560000	828	0.162144	0.102411	29540001	0.29880387722521	RJFsComs
1	29540001	29580000	982	0.164108	0.105201	29560001	0.332160006782414	RJFsComs
1	29560001	29600000	1121	0.147514	0.100431	29580001	0.0503312828148789	RJFsComs
1	29580001	29620000	1138	0.143751	0.107649	29600001	-0.0135786538061791	RJFsComs
1	29600001	29640000	1063	0.158221	0.127449	29620001	0.232176536974237	RJFsComs
1	29620001	29660000	981	0.137083	0.107284	29640001	-0.126826450082876	RJFsComs
1	29640001	29680000	988	0.107784	0.0866	29660001	-0.62443400603833	RJFsComs
1	29660001	29700000	1034	0.124434	0.0956326	29680001	-0.341654190800325	RJFsComs
1	29680001	29720000	1075	0.110268	0.0900316	29700001	-0.582246314683904	RJFsComs
1	29700001	29740000	1081	0.115002	0.0951577	29720001	-0.501845134783801	RJFsComs
1	29720001	29760000	1038	0.158883	0.115707	29740001	0.24341979449301	RJFsComs
1	29740001	29780000	933	0.190073	0.126462	29760001	0.773143664599518	RJFsComs
1	29760001	29800000	836	0.179847	0.127191	29780001	0.599467605102591	RJFsComs
1	29780001	29820000	722	0.149993	0.110088	29800001	0.0924340553058704	RJFsComs
1	29800001	29840000	527	0.145675	0.0954078	29820001	0.019098124843546	RJFsComs
1	29820001	29860000	791	0.179994	0.116916	29840001	0.601964219687575	RJFsComs
1	29840001	29880000	1040	0.178181	0.123227	29860001	0.571172639806104	RJFsComs
1	29860001	29900000	990	0.157451	0.113608	29880001	0.219099032005273	RJFsComs
1	29880001	29920000	994	0.206211	0.126908	29900001	1.0472277882218	RJFsComs
1	29900001	29940000	1035	0.208898	0.132092	29920001	1.09286318543168	RJFsComs
1	29920001	29960000	962	0.129723	0.102565	29940001	-0.251827017058956	RJFsComs
1	29940001	29980000	901	0.0576161	0.0583931	29960001	-1.47647421582084	RJFsComs
1	29960001	30000000	1162	0.0598036	0.0571275	29980001	-1.43932221306809	RJFsComs
1	29980001	30020000	1323	0.0748197	0.0687498	30000001	-1.18429218402333	RJFsComs
1	30000001	30040000	1200	0.10835	0.0814694	30020001	-0.614821190697507	RJFsComs
1	30020001	30060000	1115	0.150657	0.104278	30040001	0.103711280370017	RJFsComs
1	30040001	30080000	1279	0.124711	0.0939698	30060001	-0.336949685766036	RJFsComs
1	30060001	30100000	1290	0.111434	0.0850435	30080001	-0.5624432357309	RJFsComs
1	30080001	30120000	1072	0.124786	0.0969643	30100001	-0.335675902814513	RJFsComs
1	30100001	30140000	1086	0.190061	0.130946	30120001	0.772939859327275	RJFsComs
1	30120001	30160000	1090	0.21296	0.140594	30140001	1.16185127008614	RJFsComs
1	30140001	30180000	1050	0.160244	0.11149	30160001	0.266534709119972	RJFsComs
1	30160001	30200000	1139	0.143447	0.11009	30180001	-0.0187417207030172	RJFsComs
1	30180001	30220000	1098	0.14518	0.120889	30200001	0.0106911573634973	RJFsComs
1	30200001	30240000	1040	0.131972	0.104993	30220001	-0.213630512285966	RJFsComs
1	30220001	30260000	1002	0.131744	0.0962605	30240001	-0.217502812458595	RJFsComs
1	30240001	30280000	898	0.151881	0.109595	30260001	0.124499418138865	RJFsComs
1	30260001	30300000	813	0.14819	0.116137	30280001	0.0618123131512685	RJFsComs
1	30280001	30320000	726	0.174268	0.126916	30300001	0.504715137282001	RJFsComs
1	30300001	30340000	827	0.180734	0.122211	30320001	0.614532211475931	RJFsComs
1	30320001	30360000	822	0.150157	0.108769	30340001	0.0952193940265335	RJFsComs
1	30340001	30380000	760	0.129256	0.0996451	30360001	-0.259758438903769	RJFsComs
1	30360001	30400000	908	0.0968506	0.0863694	30380001	-0.810124386334018	RJFsComs
1	30380001	30420000	846	0.0876003	0.0818072	30400001	-0.967229378820271	RJFsComs
1	30400001	30440000	874	0.14755	0.108541	30420001	0.0509426986316094	RJFsComs
1	30420001	30460000	1024	0.0988916	0.0814627	30440001	-0.775460506279918	RJFsComs
1	30440001	30480000	1035	0.0379693	0.0458352	30460001	-1.81015100104714	RJFsComs
1	30460001	30500000	1093	0.0737748	0.0625458	30480001	-1.20203852810394	RJFsComs
1	30480001	30520000	1182	0.0905912	0.0732063	30500001	-0.916432613090821	RJFsComs
1	30500001	30540000	1305	0.0816135	0.0698685	30520001	-1.06890782914261	RJFsComs
1	30520001	30560000	1229	0.0858551	0.0713281	30540001	-0.996869458913567	RJFsComs
1	30540001	30580000	1059	0.109937	0.0855843	30560001	-0.58786794344329	RJFsComs
1	30560001	30600000	1156	0.108314	0.0891561	30580001	-0.615432606514238	RJFsComs
1	30580001	30620000	1201	0.100181	0.0812353	30600001	-0.753561629777342	RJFsComs
1	30600001	30640000	1088	0.105094	0.0844589	30620001	-0.670120354566272	RJFsComs
1	30620001	30660000	1018	0.100611	0.0914785	30640001	-0.746258607521946	RJFsComs
1	30640001	30680000	983	0.106458	0.0893153	30660001	-0.646954488621249	RJFsComs
1	30660001	30700000	1034	0.123873	0.0882759	30680001	-0.351182087277714	RJFsComs
1	30680001	30720000	994	0.102952	0.0819469	30700001	-0.706499595661756	RJFsComs
1	30700001	30740000	911	0.0756416	0.0744954	30720001	-1.17033322125191	RJFsComs
1	30720001	30760000	809	0.090457	0.0788491	30740001	-0.918711835385412	RJFsComs
1	30740001	30780000	762	0.169006	0.124427	30760001	0.415346525403179	RJFsComs
1	30760001	30800000	965	0.190979	0.13916	30780001	0.788530962653911	RJFsComs
1	30780001	30820000	1050	0.181763	0.130837	30800001	0.632008513570821	RJFsComs
1	30800001	30840000	975	0.150945	0.120923	30820001	0.108602606903863	RJFsComs
1	30820001	30860000	1055	0.0972707	0.0902918	30840001	-0.802989503428223	RJFsComs
1	30840001	30880000	1118	0.112197	0.10056	30860001	-0.549484617170744	RJFsComs
1	30860001	30900000	1124	0.128533	0.113085	30880001	-0.272037706556447	RJFsComs
1	30880001	30920000	1077	0.107687	0.0964546	30900001	-0.626081431988966	RJFsComs
1	30900001	30940000	894	0.13421	0.105186	30920001	-0.175620829012534	RJFsComs
1	30920001	30960000	808	0.150735	0.110989	30940001	0.1050360146396	RJFsComs
1	30940001	30980000	878	0.101333	0.0812325	30960001	-0.733996323641956	RJFsComs
1	30960001	31000000	932	0.104436	0.0823452	30980001	-0.681295676994297	RJFsComs
1	30980001	31020000	962	0.154911	0.107436	31000001	0.175960249380376	RJFsComs
1	31000001	31040000	895	0.171825	0.127264	31020001	0.46322378060774	RJFsComs
1	31020001	31060000	775	0.183549	0.135859	31040001	0.662341531589744	RJFsComs
1	31040001	31080000	814	0.201029	0.133034	31060001	0.959217878157932	RJFsComs
1	31060001	31100000	816	0.169423	0.11593	31080001	0.422428758613644	RJFsComs
1	31080001	31120000	732	0.153097	0.106107	31100001	0.145151685726217	RJFsComs
1	31100001	31140000	769	0.148066	0.10864	31120001	0.0597063253380848	RJFsComs
1	31120001	31160000	736	0.133332	0.0993041	31140001	-0.190532581431691	RJFsComs
1	31140001	31180000	880	0.119116	0.0843231	31160001	-0.431973893949617	RJFsComs
1	31160001	31200000	942	0.107563	0.0738603	31180001	-0.62818741980215	RJFsComs
1	31180001	31220000	850	0.1223	0.0862356	31200001	-0.377897561714313	RJFsComs
1	31200001	31240000	870	0.110668	0.0893131	31220001	-0.575452805609117	RJFsComs
1	31220001	31260000	741	0.123706	0.0937596	31240001	-0.354018377316438	RJFsComs
1	31240001	31280000	633	0.150679	0.110786	31260001	0.10408492336913	RJFsComs
1	31260001	31300000	721	0.134217	0.0924372	31280001	-0.175501942603725	RJFsComs
1	31280001	31320000	865	0.119815	0.0901241	31300001	-0.420102236841427	RJFsComs
1	31300001	31340000	931	0.125685	0.104256	31320001	-0.32040749116893	RJFsComs
1	31320001	31360000	877	0.129735	0.104811	31340001	-0.251623211786712	RJFsComs
1	31340001	31380000	671	0.11584	0.090157	31360001	-0.487612733272122	RJFsComs
1	31360001	31400000	721	0.100419	0.0754831	31380001	-0.749519491877844	RJFsComs
1	31380001	31420000	882	0.135331	0.0924283	31400001	-0.156582019830443	RJFsComs
1	31400001	31440000	980	0.151839	0.10781	31420001	0.123786099686012	RJFsComs
1	31420001	31460000	1076	0.142973	0.108451	31440001	-0.0267920289566397	RJFsComs
1	31440001	31480000	1016	0.127971	0.0907704	31460001	-0.281582586806522	RJFsComs
1	31460001	31500000	909	0.0903588	0.066314	31480001	-0.920379641863272	RJFsComs
1	31480001	31520000	822	0.09526	0.0825901	31500001	-0.837138775169908	RJFsComs
1	31500001	31540000	705	0.14285	0.101392	31520001	-0.0288810329971364	RJFsComs
1	31520001	31560000	669	0.140832	0.0881512	31540001	-0.0631542862794362	RJFsComs
1	31540001	31580000	671	0.110482	0.0760951	31560001	-0.578611787328893	RJFsComs
1	31560001	31600000	650	0.1383	0.0956657	31580001	-0.106157198722837	RJFsComs
1	31580001	31620000	733	0.151353	0.106103	31600001	0.115531986160146	RJFsComs
1	31600001	31640000	764	0.119762	0.0808783	31620001	-0.421002376793837	RJFsComs
1	31620001	31660000	709	0.0797647	0.0643378	31640001	-1.10030742808627	RJFsComs
1	31640001	31680000	837	0.121025	0.094874	31660001	-0.399551871890197	RJFsComs
1	31660001	31700000	952	0.133471	0.0980664	31680001	-0.188171837028202	RJFsComs
1	31680001	31720000	893	0.140852	0.0921764	31700001	-0.062814610825697	RJFsComs
1	31700001	31740000	722	0.154458	0.0991407	31720001	0.16826660035318	RJFsComs
1	31720001	31760000	669	0.143064	0.105817	31740001	-0.0252465056421255	RJFsComs
1	31740001	31780000	799	0.161884	0.112614	31760001	0.294388096326598	RJFsComs
1	31760001	31800000	676	0.170378	0.104049	31780001	0.438648261529698	RJFsComs
1	31780001	31820000	624	0.193936	0.108338	31800001	0.838751978489273	RJFsComs
1	31800001	31840000	704	0.156096	0.100831	31820001	0.196086020014432	RJFsComs
1	31820001	31860000	623	0.141699	0.0873094	31840001	-0.0484293553598359	RJFsComs
1	31840001	31880000	668	0.21843	0.124519	31860001	1.25475250668385	RJFsComs
1	31860001	31900000	714	0.26212	0.142113	31880001	1.99677353537745	RJFsComs
1	31880001	31920000	639	0.312211	0.122037	31900001	2.84750769304033	RJFsComs
1	31900001	31940000	497	0.296233	0.10862	31920001	2.57614097304796	RJFsComs
1	31920001	31960000	461	0.309691	0.136846	31940001	2.80470858586917	RJFsComs
1	31940001	31980000	543	0.255106	0.136952	31960001	1.87764935375106	RJFsComs
1	31960001	32000000	555	0.158354	0.108303	31980001	0.234435378741604	RJFsComs
1	31980001	32020000	601	0.22753	0.12642	32000001	1.40930483813525	RJFsComs
1	32000001	32040000	604	0.267092	0.152326	32020001	2.08121685317705	RJFsComs
1	32020001	32060000	621	0.174465	0.115337	32040001	0.508060940501334	RJFsComs
1	32040001	32080000	603	0.0815064	0.0704505	32060001	-1.07072679119738	RJFsComs
1	32060001	32100000	488	0.0669946	0.0647648	32080001	-1.31719190367611	RJFsComs
1	32080001	32120000	566	0.105108	0.0832994	32100001	-0.669882581748655	RJFsComs
1	32100001	32140000	659	0.0867254	0.0661279	32120001	-0.982088481544099	RJFsComs
1	32120001	32160000	658	0.0554212	0.0564613	32140001	-1.51375189849146	RJFsComs
1	32140001	32180000	700	0.0905696	0.0762464	32160001	-0.916799462580859	RJFsComs
1	32160001	32200000	681	0.12624	0.0804808	32180001	-0.310981497327663	RJFsComs
1	32180001	32220000	589	0.117203	0.0725621	32200001	-0.464463851099786	RJFsComs
1	32200001	32240000	597	0.0993486	0.0626773	32220001	-0.767698922161974	RJFsComs
1	32220001	32260000	639	0.143222	0.0860064	32240001	-0.0225630695575848	RJFsComs
1	32240001	32280000	705	0.157698	0.107795	32260001	0.223294023858953	RJFsComs
1	32260001	32300000	766	0.140207	0.100845	32280001	-0.073769144208791	RJFsComs
1	32280001	32320000	671	0.0995714	0.0760744	32300001	-0.763914937607318	RJFsComs
1	32300001	32340000	639	0.0478108	0.0477202	32320001	-1.64300520214835	RJFsComs
1	32320001	32360000	589	0.0605951	0.0661691	32340001	-1.42587955698636	RJFsComs
1	32340001	32380000	608	0.0800678	0.075999	32360001	-1.09515964658485	RJFsComs
1	32360001	32400000	914	0.0779895	0.0607699	32380001	-1.13045702136018	RJFsComs
1	32380001	32420000	936	0.101113	0.0733118	32400001	-0.737732753633089	RJFsComs
1	32400001	32440000	794	0.101202	0.0887711	32420001	-0.736221197863949	RJFsComs
1	32420001	32460000	812	0.20304	0.130046	32440001	0.993372245031423	RJFsComs
1	32440001	32480000	763	0.366079	0.170835	32460001	3.76238956014188	RJFsComs
1	32460001	32500000	681	0.418868	0.157428	32480001	4.65894593651419	RJFsComs
1	32480001	32520000	657	0.511008	0.168282	32500001	6.22383075189135	RJFsComs
1	32500001	32540000	589	0.489579	0.152556	32520001	5.85988548698233	RJFsComs
1	32520001	32560000	453	0.281647	0.121159	32540001	2.32841566463586	RJFsComs
1	32540001	32580000	431	0.316075	0.186979	32560001	2.91313299070277	RJFsComs
1	32560001	32600000	402	0.423761	0.242182	32580001	4.74204753627152	RJFsComs
1	32580001	32620000	943	0.330514	0.144572	32600001	3.15836168452989	RJFsComs
1	32600001	32640000	1066	0.331202	0.137762	32620001	3.17004652013852	RJFsComs
1	32620001	32660000	497	0.387325	0.173484	32640001	4.12322679464918	RJFsComs
1	32640001	32680000	489	0.418689	0.204839	32660001	4.65590584120322	RJFsComs
1	32660001	32700000	565	0.4114	0.211476	32680001	4.53211112208792	RJFsComs
1	32680001	32720000	440	0.321847	0.187258	32700001	3.01116332665194	RJFsComs
1	32700001	32740000	466	0.221484	0.152751	32720001	1.30662094846985	RJFsComs
1	32720001	32760000	616	0.234337	0.147436	32740001	1.52491337881544	RJFsComs
1	32740001	32780000	684	0.243671	0.152417	32760001	1.68343991307559	RJFsComs
1	32760001	32800000	672	0.248745	0.148585	32780001	1.76961557568926	RJFsComs
1	32780001	32820000	678	0.333169	0.178891	32800001	3.20345360101379	RJFsComs
1	32800001	32840000	739	0.318762	0.167922	32820001	2.95876838791265	RJFsComs
1	32820001	32860000	782	0.238036	0.140831	32840001	1.58773635398453	RJFsComs
1	32840001	32880000	756	0.172535	0.11355	32860001	0.475282259215487	RJFsComs
1	32860001	32900000	793	0.105511	0.0829079	32880001	-0.663038121355807	RJFsComs
1	32880001	32920000	1091	0.104065	0.0876446	32900001	-0.687596656661161	RJFsComs
1	32900001	32940000	1188	0.100633	0.0859228	32920001	-0.745884964522833	RJFsComs
1	32920001	32960000	1140	0.112353	0.0895502	32940001	-0.546835148631577	RJFsComs
1	32940001	32980000	1144	0.120263	0.0924577	32960001	-0.412493506677666	RJFsComs
1	32960001	33000000	1136	0.155941	0.1148	32980001	0.193453535247952	RJFsComs
1	32980001	33020000	1040	0.164572	0.128572	33000001	0.340040477309166	RJFsComs
1	33000001	33040000	830	0.12652	0.113619	33020001	-0.306226040975312	RJFsComs
1	33020001	33060000	789	0.0972627	0.0833303	33040001	-0.803125373609719	RJFsComs
1	33040001	33080000	849	0.135303	0.0989992	33060001	-0.157057565465678	RJFsComs
1	33060001	33100000	836	0.26062	0.153945	33080001	1.971297876347	RJFsComs
1	33080001	33120000	779	0.257863	0.139899	33100001	1.92447361504903	RJFsComs
1	33100001	33140000	738	0.206593	0.135374	33120001	1.05371558938822	RJFsComs
1	33120001	33160000	946	0.208562	0.15049	33140001	1.08715663780886	RJFsComs
1	33140001	33180000	1010	0.161947	0.129064	33160001	0.295458074005877	RJFsComs
1	33160001	33200000	992	0.107581	0.0974446	33180001	-0.627881711893785	RJFsComs
1	33180001	33220000	1027	0.10685	0.0903478	33200001	-0.640296849727958	RJFsComs
1	33200001	33240000	920	0.210963	0.125874	33220001	1.12793467603026	RJFsComs
1	33220001	33260000	1042	0.19928	0.134156	33240001	0.929513259728426	RJFsComs
1	33240001	33280000	1203	0.123876	0.0979997	33260001	-0.351131135959653	RJFsComs
1	33260001	33300000	1100	0.124189	0.0928055	33280001	-0.345815215108633	RJFsComs
1	33280001	33320000	1064	0.14663	0.111347	33300001	0.0353176277595999	RJFsComs
1	33300001	33340000	1202	0.151384	0.124334	33320001	0.116058483113442	RJFsComs
1	33320001	33360000	1246	0.16732	0.127855	33340001	0.386711884652952	RJFsComs
1	33340001	33380000	1095	0.178888	0.129408	33360001	0.583180167095789	RJFsComs
1	33360001	33400000	1071	0.16991	0.127693	33380001	0.430699855912198	RJFsComs
1	33380001	33420000	1133	0.181428	0.143241	33400001	0.626318949720686	RJFsComs
1	33400001	33440000	1069	0.201359	0.161471	33420001	0.964822523144631	RJFsComs
1	33420001	33460000	1013	0.163724	0.121714	33440001	0.325638238070618	RJFsComs
1	33440001	33480000	746	0.145072	0.10429	33460001	0.00885690991330489	RJFsComs
1	33460001	33500000	932	0.126685	0.0943217	33480001	-0.303423718481962	RJFsComs
1	33480001	33520000	1261	0.102013	0.0795833	33500001	-0.722447358214818	RJFsComs
1	33500001	33540000	1088	0.105305	0.0853383	33520001	-0.666536778529322	RJFsComs
1	33520001	33560000	973	0.12523	0.0940577	33540001	-0.328135107741499	RJFsComs
1	33540001	33580000	1018	0.137593	0.105999	33560001	-0.118164726012523	RJFsComs
1	33560001	33600000	1227	0.123449	0.10424	33580001	-0.358383206896988	RJFsComs
1	33580001	33620000	1257	0.0870047	0.0810264	33600001	-0.977344913832629	RJFsComs
1	33600001	33640000	1000	0.0846063	0.0813625	33620001	-1.01807879424505	RJFsComs
1	33620001	33660000	1018	0.121326	0.103393	33640001	-0.39443975631142	RJFsComs
1	33640001	33680000	1062	0.148606	0.115326	33660001	0.0688775625890469	RJFsComs
1	33660001	33700000	1106	0.1497	0.112801	33680001	0.0874578099085892	RJFsComs
1	33680001	33720000	1228	0.144885	0.113279	33700001	0.00568094442084214	RJFsComs
1	33700001	33740000	1226	0.21995	0.147389	33720001	1.28056784116804	RJFsComs
1	33720001	33760000	1179	0.267007	0.163833	33740001	2.07977323249866	RJFsComs
1	33740001	33780000	1050	0.254348	0.166873	33760001	1.86477565405434	RJFsComs
1	33760001	33800000	920	0.241523	0.166538	33780001	1.64695876934398	RJFsComs
1	33780001	33820000	890	0.217127	0.150813	33800001	1.23262265087273	RJFsComs
1	33800001	33840000	894	0.210017	0.147293	33820001	1.11186802706839	RJFsComs
1	33820001	33860000	923	0.211455	0.14941	33840001	1.13629069219225	RJFsComs
1	33840001	33880000	959	0.149877	0.123668	33860001	0.0904639376741826	RJFsComs
1	33860001	33900000	833	0.113454	0.0972375	33880001	-0.528136014903226	RJFsComs
1	33880001	33920000	832	0.120415	0.0981558	33900001	-0.409911973229247	RJFsComs
1	33900001	33940000	1061	0.123709	0.102929	33920001	-0.353967425998377	RJFsComs
1	33920001	33960000	1220	0.12095	0.0954785	33940001	-0.400825654841719	RJFsComs
1	33940001	33980000	1206	0.106127	0.0875771	33960001	-0.652576117380635	RJFsComs
1	33960001	34000000	1142	0.111036	0.0882091	33980001	-0.569202777260313	RJFsComs
1	33980001	34020000	994	0.158048	0.102992	34000001	0.229238344299392	RJFsComs
1	34000001	34040000	786	0.170287	0.116676	34020001	0.437102738215184	RJFsComs
1	34020001	34060000	747	0.131239	0.101054	34040001	-0.226079617665513	RJFsComs
1	34040001	34080000	857	0.139095	0.0977478	34060001	-0.0926550994366986	RJFsComs
1	34060001	34100000	905	0.141241	0.0980829	34080001	-0.0562079232504667	RJFsComs
1	34080001	34120000	832	0.171347	0.112911	34100001	0.455105537263369	RJFsComs
1	34100001	34140000	777	0.222453	0.142771	34120001	1.32307822420352	RJFsComs
1	34120001	34160000	825	0.172089	0.120648	34140001	0.467707496597099	RJFsComs
1	34140001	34180000	892	0.124978	0.0990794	34160001	-0.332415018458615	RJFsComs
1	34160001	34200000	850	0.140746	0.116718	34180001	-0.0646148907305154	RJFsComs
1	34180001	34220000	802	0.139117	0.11286	34200001	-0.0922814564375854	RJFsComs
1	34200001	34240000	942	0.14221	0.108771	34220001	-0.0397506475167955	RJFsComs
1	34220001	34260000	1097	0.235155	0.152135	34240001	1.53880610487338	RJFsComs
1	34240001	34280000	1063	0.288145	0.183556	34260001	2.43877621955577	RJFsComs
1	34260001	34300000	995	0.230832	0.151011	34280001	1.46538525554762	RJFsComs
1	34280001	34320000	870	0.145923	0.105831	34300001	0.0233101004699139	RJFsComs
1	34300001	34340000	696	0.138411	0.109565	34320001	-0.104271999954584	RJFsComs
1	34320001	34360000	785	0.111473	0.0984326	34340001	-0.561780868596108	RJFsComs
1	34340001	34380000	1041	0.0910063	0.0949686	34360001	-0.909382649048461	RJFsComs
1	34360001	34400000	1131	0.124186	0.113455	34380001	-0.345866166426693	RJFsComs
1	34380001	34420000	1091	0.125966	0.111459	34400001	-0.315635051043892	RJFsComs
1	34400001	34440000	1027	0.137794	0.122866	34420001	-0.114750987702443	RJFsComs
1	34420001	34460000	982	0.156833	0.138019	34440001	0.208603060484727	RJFsComs
1	34440001	34480000	957	0.141691	0.133538	34460001	-0.0485652255413313	RJFsComs
1	34460001	34500000	973	0.118905	0.123236	34480001	-0.435557469986568	RJFsComs
1	34480001	34520000	1013	0.116738	0.117231	34500001	-0.472361305399226	RJFsComs
1	34500001	34540000	1067	0.178238	0.135467	34520001	0.572140714849261	RJFsComs
1	34520001	34560000	1039	0.231168	0.147999	34540001	1.47109180317044	RJFsComs
1	34540001	34580000	970	0.1869	0.136382	34560001	0.719254153863771	RJFsComs
1	34560001	34600000	1024	0.151361	0.12506	34580001	0.115667856341642	RJFsComs
1	34580001	34620000	930	0.161889	0.123662	34600001	0.294473015190033	RJFsComs
1	34600001	34640000	847	0.184412	0.137151	34620001	0.676998527418597	RJFsComs
1	34620001	34660000	955	0.145492	0.11797	34640001	0.0159900944418312	RJFsComs
1	34640001	34680000	1070	0.108247	0.0927708	34660001	-0.616570519284265	RJFsComs
1	34660001	34700000	1199	0.10502	0.0915837	34680001	-0.671377153745108	RJFsComs
1	34680001	34720000	1277	0.118244	0.0959269	34700001	-0.446783743732653	RJFsComs
1	34700001	34740000	1125	0.139161	0.105121	34720001	-0.0915341704393586	RJFsComs
1	34720001	34760000	963	0.174698	0.129388	34740001	0.512018159537397	RJFsComs
1	34740001	34780000	903	0.205401	0.144903	34760001	1.03347093234535	RJFsComs
1	34760001	34800000	1026	0.188545	0.138165	34780001	0.747192459933832	RJFsComs
1	34780001	34820000	1059	0.202503	0.152168	34800001	0.984251959098521	RJFsComs
1	34800001	34840000	1015	0.240959	0.15991	34820001	1.63737992154853	RJFsComs
1	34820001	34860000	1045	0.231885	0.145907	34840001	1.48326916818699	RJFsComs
1	34840001	34880000	996	0.189587	0.129621	34860001	0.764889551073652	RJFsComs
1	34860001	34900000	940	0.157213	0.121535	34880001	0.215056894105774	RJFsComs
1	34880001	34920000	789	0.138905	0.108181	34900001	-0.0958820162472223	RJFsComs
1	34900001	34940000	813	0.189498	0.128277	34920001	0.763377995304512	RJFsComs
1	34920001	34960000	888	0.226562	0.147409	34940001	1.39286454617427	RJFsComs
1	34940001	34980000	1009	0.186077	0.126207	34960001	0.705276508942397	RJFsComs
1	34960001	35000000	1055	0.195556	0.1285	34980001	0.86626569024216	RJFsComs
1	34980001	35020000	908	0.197047	0.136661	35000001	0.891588495318428	RJFsComs
1	35000001	35040000	912	0.141641	0.110516	35020001	-0.0494144141756801	RJFsComs
1	35020001	35060000	819	0.121586	0.0895096	35040001	-0.390023975412808	RJFsComs
1	35040001	35080000	634	0.134439	0.0868201	35060001	-0.171731545067218	RJFsComs
1	35060001	35100000	715	0.187468	0.130376	35080001	0.728900936749969	RJFsComs
1	35080001	35120000	958	0.192745	0.136015	35100001	0.818524305219095	RJFsComs
1	35100001	35140000	1149	0.161967	0.119092	35120001	0.295797749459617	RJFsComs
1	35120001	35160000	1069	0.177656	0.132317	35140001	0.562256159145446	RJFsComs
1	35140001	35180000	926	0.188361	0.132579	35160001	0.74406744575943	RJFsComs
1	35160001	35200000	935	0.144155	0.10444	35180001	-0.0067172096406441	RJFsComs
1	35180001	35220000	881	0.123705	0.0931982	35200001	-0.354035361089125	RJFsComs
1	35200001	35240000	1018	0.114012	0.0874588	35220001	-0.518659069743898	RJFsComs
1	35220001	35260000	1198	0.0886338	0.0777288	35240001	-0.949676649748291	RJFsComs
1	35240001	35280000	1239	0.0975572	0.0810953	35260001	-0.798123652553407	RJFsComs
1	35260001	35300000	1216	0.132987	0.0995532	35280001	-0.196391983008695	RJFsComs
1	35280001	35320000	1067	0.173617	0.121051	35300001	0.493658701262785	RJFsComs
1	35300001	35340000	1038	0.13551	0.102218	35320001	-0.153541924519476	RJFsComs
1	35320001	35360000	1066	0.0949951	0.0888015	35340001	-0.841637776554686	RJFsComs
1	35340001	35380000	1051	0.109249	0.0937524	35360001	-0.599552779051923	RJFsComs
1	35360001	35400000	1030	0.154688	0.108282	35380001	0.172172868071182	RJFsComs
1	35380001	35420000	843	0.167186	0.10866	35400001	0.384436059112899	RJFsComs
1	35400001	35440000	871	0.111797	0.0783143	35420001	-0.556278126245531	RJFsComs
1	35420001	35460000	1037	0.131292	0.0929449	35440001	-0.225179477713104	RJFsComs
1	35440001	35480000	1087	0.136593	0.10287	35460001	-0.135148498699491	RJFsComs
1	35460001	35500000	1039	0.123695	0.0886861	35480001	-0.354205198815994	RJFsComs
1	35480001	35520000	1029	0.107948	0.0836771	35500001	-0.621648667317668	RJFsComs
1	35500001	35540000	1093	0.148461	0.1178	35520001	0.066414915549437	RJFsComs
1	35520001	35560000	1052	0.174283	0.135111	35540001	0.504969893872305	RJFsComs
1	35540001	35580000	1233	0.127927	0.109518	35560001	-0.282329872804749	RJFsComs
1	35560001	35600000	1253	0.123056	0.099161	35580001	-0.365057829562966	RJFsComs
1	35580001	35620000	1198	0.135655	0.0963681	35600001	-0.151079277479866	RJFsComs
1	35600001	35640000	1122	0.128486	0.0927539	35620001	-0.272835943872734	RJFsComs
1	35620001	35660000	901	0.170542	0.117533	35640001	0.441433600250361	RJFsComs
1	35640001	35680000	910	0.227794	0.156668	35660001	1.41378855412461	RJFsComs
1	35660001	35700000	944	0.189394	0.13063	35680001	0.761611682945068	RJFsComs
1	35680001	35720000	888	0.147395	0.0995063	35700001	0.0483102138651297	RJFsComs
1	35700001	35740000	954	0.141144	0.102374	35720001	-0.0578553492011027	RJFsComs
1	35720001	35760000	1060	0.146578	0.113639	35740001	0.0344344715798777	RJFsComs
1	35740001	35780000	1134	0.127068	0.0993661	35760001	-0.296918933542854	RJFsComs
1	35760001	35800000	1102	0.126761	0.0918141	35780001	-0.302132951757752	RJFsComs
1	35780001	35820000	1031	0.133369	0.0926313	35800001	-0.189904181842273	RJFsComs
1	35800001	35840000	1048	0.0938646	0.0704791	35820001	-0.860837931577302	RJFsComs
1	35820001	35860000	910	0.147247	0.099691	35840001	0.0457966155074584	RJFsComs
1	35840001	35880000	872	0.157809	0.110798	35860001	0.225179222627207	RJFsComs
1	35860001	35900000	1022	0.101499	0.0788372	35880001	-0.731177017375919	RJFsComs
1	35880001	35920000	1035	0.11193	0.0878087	35900001	-0.554019284478164	RJFsComs
1	35900001	35940000	642	0.129145	0.097321	35920001	-0.261643637672023	RJFsComs
1	35920001	35960000	590	0.11145	0.0916035	35940001	-0.562171495367908	RJFsComs
1	35940001	35980000	862	0.146061	0.111679	35960001	0.0256538611007153	RJFsComs
1	35960001	36000000	970	0.27376	0.140408	35980001	2.19446464945375	RJFsComs
1	35980001	36020000	1032	0.300581	0.13889	36000001	2.6499864166909	RJFsComs
1	36000001	36040000	924	0.188407	0.115477	36020001	0.744848699303031	RJFsComs
1	36020001	36060000	956	0.100353	0.0793981	36040001	-0.750640420875184	RJFsComs
1	36040001	36080000	954	0.0956364	0.0773908	36060001	-0.830746083130534	RJFsComs
1	36060001	36100000	1014	0.118228	0.0924037	36080001	-0.447055484095644	RJFsComs
1	36080001	36120000	1079	0.138995	0.0960133	36100001	-0.0943534767053951	RJFsComs
1	36100001	36140000	834	0.176758	0.11034	36120001	0.547004731272549	RJFsComs
1	36120001	36160000	690	0.247362	0.134852	36140001	1.74612701806319	RJFsComs
1	36140001	36180000	696	0.276932	0.143197	36160001	2.24833717641681	RJFsComs
1	36160001	36200000	700	0.211574	0.123337	36180001	1.138311761142	RJFsComs
1	36180001	36220000	788	0.162673	0.0962593	36200001	0.307788292976616	RJFsComs
1	36200001	36240000	855	0.147954	0.0925949	36220001	0.0578041427971445	RJFsComs
1	36220001	36260000	912	0.138516	0.0948745	36240001	-0.102488703822453	RJFsComs
1	36240001	36280000	929	0.125535	0.0939058	36260001	-0.322955057071974	RJFsComs
1	36260001	36300000	877	0.105544	0.0886317	36280001	-0.662477656857137	RJFsComs
1	36280001	36320000	873	0.0785791	0.06995	36300001	-1.12044338898394	RJFsComs
1	36300001	36340000	940	0.096827	0.0772656	36320001	-0.810525203369431	RJFsComs
1	36320001	36360000	1075	0.139443	0.101286	36340001	-0.0867447465416337	RJFsComs
1	36340001	36380000	1232	0.157956	0.110786	36360001	0.227675837212191	RJFsComs
1	36360001	36400000	1305	0.123376	0.0940946	36380001	-0.359623022303137	RJFsComs
1	36380001	36420000	1277	0.117452	0.0851685	36400001	-0.460234891700731	RJFsComs
1	36400001	36440000	1264	0.125414	0.0839377	36420001	-0.325010093567098	RJFsComs
1	36420001	36460000	1134	0.0908963	0.0748887	36440001	-0.911250864044027	RJFsComs
1	36440001	36480000	1034	0.0960212	0.0821232	36460001	-0.824210727400589	RJFsComs
1	36460001	36500000	991	0.130931	0.0989354	36480001	-0.231310619653099	RJFsComs
1	36480001	36520000	1056	0.161491	0.111659	36500001	0.28771347366062	RJFsComs
1	36500001	36540000	1157	0.160768	0.117625	36520001	0.275434206007943	RJFsComs
1	36520001	36560000	963	0.160214	0.126039	36540001	0.266025195939363	RJFsComs
1	36540001	36580000	585	0.166351	0.123499	36560001	0.370254608919281	RJFsComs
1	36560001	36600000	615	0.166408	0.106384	36580001	0.371222683962438	RJFsComs
1	36580001	36620000	912	0.147151	0.101644	36600001	0.0441661733295098	RJFsComs
1	36600001	36640000	971	0.131984	0.0907316	36620001	-0.213426707013723	RJFsComs
1	36620001	36660000	891	0.182601	0.108508	36640001	0.646240915082499	RJFsComs
1	36640001	36680000	752	0.233135	0.140658	36660001	1.5044988840457	RJFsComs
1	36660001	36700000	713	0.214665	0.139637	36680001	1.19080860251742	RJFsComs
1	36680001	36720000	748	0.188279	0.130032	36700001	0.742674776399099	RJFsComs
1	36700001	36740000	827	0.174911	0.136538	36720001	0.515635703119721	RJFsComs
1	36720001	36760000	814	0.168785	0.140556	36740001	0.411593111639359	RJFsComs
1	36740001	36780000	702	0.153949	0.120053	36760001	0.159621860055513	RJFsComs
1	36760001	36800000	700	0.187932	0.123477	36780001	0.736781407276721	RJFsComs
1	36780001	36820000	766	0.160759	0.106651	36800001	0.27528135205376	RJFsComs
1	36800001	36840000	666	0.132424	0.099182	36820001	-0.205953847031457	RJFsComs
1	36820001	36860000	654	0.130086	0.0929583	36840001	-0.245661907573586	RJFsComs
1	36840001	36880000	817	0.0888677	0.0679251	36860001	-0.945704145316809	RJFsComs
1	36860001	36900000	761	0.0863725	0.0666274	36880001	-0.98808205492533	RJFsComs
1	36880001	36920000	765	0.0882384	0.0741348	36900001	-0.956392033468718	RJFsComs
1	36900001	36940000	821	0.105595	0.0870792	36920001	-0.661611484450102	RJFsComs
1	36920001	36960000	643	0.128939	0.0943793	36940001	-0.265142294845538	RJFsComs
1	36940001	36980000	545	0.160709	0.110402	36960001	0.274432163419412	RJFsComs
1	36960001	37000000	622	0.158476	0.115799	36980001	0.236507399009414	RJFsComs
1	36980001	37020000	583	0.148568	0.114361	37000001	0.0682321792269424	RJFsComs
1	37000001	37040000	552	0.140118	0.117998	37020001	-0.0752806999779311	RJFsComs
1	37020001	37060000	730	0.127618	0.111541	37040001	-0.287577858565022	RJFsComs
1	37040001	37080000	696	0.11373	0.0980719	37060001	-0.523448493641623	RJFsComs
1	37060001	37100000	572	0.0837295	0.0801911	37080001	-1.03297016613698	RJFsComs
1	37080001	37120000	775	0.166486	0.117825	37100001	0.372547418232022	RJFsComs
1	37100001	37140000	749	0.179364	0.120299	37120001	0.591264442894786	RJFsComs
1	37120001	37160000	529	0.211493	0.136563	37140001	1.13693607555436	RJFsComs
1	37140001	37180000	534	0.230749	0.145953	37160001	1.4639756024146	RJFsComs
1	37160001	37200000	542	0.16408	0.114785	37180001	0.331684461147178	RJFsComs
1	37180001	37220000	480	0.158338	0.12573	37200001	0.234163638378613	RJFsComs
1	37200001	37240000	478	0.118338	0.106294	37220001	-0.445187269100078	RJFsComs
1	37220001	37260000	620	0.120831	0.0964719	37240001	-0.402846723791469	RJFsComs
1	37240001	37280000	717	0.149983	0.111903	37260001	0.0922642175790011	RJFsComs
1	37260001	37300000	558	0.139355	0.0960349	37280001	-0.0882393185380869	RJFsComs
1	37280001	37320000	382	0.142519	0.0883128	37300001	-0.0345026617565225	RJFsComs
1	37300001	37340000	426	0.141567	0.0948297	37320001	-0.0506712133545155	RJFsComs
1	37320001	37360000	442	0.0736291	0.0701565	37340001	-1.20451306378443	RJFsComs
1	37340001	37380000	484	0.0718868	0.0707601	37360001	-1.23410389093693	RJFsComs
1	37360001	37400000	744	0.0904702	0.0760569	37380001	-0.918487649585944	RJFsComs
1	37380001	37420000	874	0.128133	0.091429	37400001	-0.278831215631234	RJFsComs
1	37400001	37440000	796	0.173911	0.115632	37420001	0.498651930432754	RJFsComs
1	37420001	37460000	819	0.207998	0.133028	37440001	1.07757779001341	RJFsComs
1	37440001	37480000	839	0.184031	0.121598	37460001	0.670527710024862	RJFsComs
1	37460001	37500000	843	0.118626	0.0938899	37480001	-0.440295942566231	RJFsComs
1	37480001	37520000	824	0.0760538	0.0730725	37500001	-1.16333251015034	RJFsComs
1	37500001	37540000	840	0.0874514	0.0821053	37520001	-0.969758262573361	RJFsComs
1	37520001	37560000	858	0.158294	0.116379	37540001	0.233416352380386	RJFsComs
1	37540001	37580000	866	0.168344	0.117188	37560001	0.404103267884407	RJFsComs
1	37560001	37600000	820	0.137807	0.101987	37580001	-0.114530198657512	RJFsComs
1	37580001	37620000	811	0.130237	0.0990981	37600001	-0.243097357897855	RJFsComs
1	37600001	37640000	837	0.113845	0.0915486	37620001	-0.521495359782622	RJFsComs
1	37620001	37660000	875	0.0783157	0.0717095	37640001	-1.12491691470969	RJFsComs
1	37640001	37680000	939	0.091144	0.0821319	37660001	-0.907043983549465	RJFsComs
1	37660001	37700000	938	0.125976	0.100827	37680001	-0.315465213317022	RJFsComs
1	37680001	37720000	1025	0.123686	0.0988114	37700001	-0.354358052770177	RJFsComs
1	37700001	37740000	1041	0.147374	0.112025	37720001	0.0479535546387035	RJFsComs
1	37720001	37760000	1131	0.134847	0.0980246	37740001	-0.164802165810936	RJFsComs
1	37740001	37780000	1252	0.0835452	0.0754046	37760001	-1.03610027544319	RJFsComs
1	37760001	37800000	1102	0.0923684	0.08618	37780001	-0.886249052271543	RJFsComs
1	37780001	37820000	1147	0.134821	0.0934403	37800001	-0.165243743900797	RJFsComs
1	37800001	37840000	1331	0.131213	0.0888583	37820001	-0.226521195755374	RJFsComs
1	37820001	37860000	1171	0.119985	0.0946328	37840001	-0.417214995484643	RJFsComs
1	37840001	37880000	938	0.120432	0.0992142	37860001	-0.409623249093569	RJFsComs
1	37860001	37900000	968	0.111124	0.0921184	37880001	-0.56770820526386	RJFsComs
1	37880001	37920000	1043	0.109341	0.0924426	37900001	-0.597990271964722	RJFsComs
1	37900001	37940000	988	0.11898	0.100235	37920001	-0.434283687035045	RJFsComs
1	37920001	37960000	1030	0.114374	0.100152	37940001	-0.512510944031216	RJFsComs
1	37940001	37980000	1110	0.11897	0.0997514	37960001	-0.434453524761914	RJFsComs
1	37960001	38000000	1123	0.116188	0.0910174	37980001	-0.481702380377057	RJFsComs
1	37980001	38020000	1208	0.117289	0.0964405	38000001	-0.463003246648706	RJFsComs
1	38000001	38040000	1238	0.123892	0.102964	38020001	-0.350859395596662	RJFsComs
1	38020001	38060000	1124	0.131265	0.102415	38040001	-0.225638039575652	RJFsComs
1	38040001	38080000	877	0.132939	0.100585	38060001	-0.197207204097669	RJFsComs
1	38060001	38100000	926	0.125952	0.101154	38080001	-0.315872823861509	RJFsComs
1	38080001	38120000	1293	0.125865	0.1019	38100001	-0.317350412085275	RJFsComs
1	38100001	38140000	1296	0.143379	0.112077	38120001	-0.0198966172457307	RJFsComs
1	38120001	38160000	1298	0.162936	0.127397	38140001	0.312255025193288	RJFsComs
1	38140001	38180000	1142	0.147793	0.11787	38160001	0.0550697553945428	RJFsComs
1	38160001	38200000	1010	0.115235	0.0999594	38180001	-0.497887915747737	RJFsComs
1	38180001	38220000	1063	0.106071	0.0963865	38200001	-0.653527208651105	RJFsComs
1	38200001	38240000	992	0.101428	0.0884104	38220001	-0.732382865236694	RJFsComs
1	38220001	38260000	1043	0.115962	0.0936329	38240001	-0.485540713004312	RJFsComs
1	38240001	38280000	1007	0.134356	0.109112	38260001	-0.173141198200236	RJFsComs
1	38260001	38300000	1033	0.122939	0.104744	38280001	-0.367044930967341	RJFsComs
1	38280001	38320000	1212	0.122745	0.10106	38300001	-0.370339782868613	RJFsComs
1	38300001	38340000	1141	0.153471	0.11345	38320001	0.151503616711143	RJFsComs
1	38320001	38360000	934	0.146156	0.105565	38340001	0.0272673195059774	RJFsComs
1	38340001	38380000	984	0.0914128	0.0762151	38360001	-0.902478745451209	RJFsComs
1	38360001	38400000	1082	0.0917775	0.0796406	38380001	-0.896284763552272	RJFsComs
1	38380001	38420000	1059	0.102212	0.0883491	38400001	-0.719067587450112	RJFsComs
1	38400001	38440000	932	0.118786	0.100523	38420001	-0.437578538936316	RJFsComs
1	38420001	38460000	1011	0.140695	0.116035	38440001	-0.0654810631375511	RJFsComs
1	38440001	38480000	1272	0.112731	0.0997328	38460001	-0.540415282555903	RJFsComs
1	38460001	38500000	1309	0.0986969	0.0920459	38480001	-0.77876724682207	RJFsComs
1	38480001	38520000	1241	0.0837208	0.0842323	38500001	-1.03311792495936	RJFsComs
1	38500001	38540000	1327	0.0784515	0.0785048	38520001	-1.1226105183788	RJFsComs
1	38520001	38560000	1275	0.102201	0.0904754	38540001	-0.719254408949669	RJFsComs
1	38540001	38580000	1143	0.114661	0.0980395	38560001	-0.507636601270056	RJFsComs
1	38560001	38600000	1164	0.113314	0.0932874	38580001	-0.530513743079401	RJFsComs
1	38580001	38620000	1180	0.101796	0.0823283	38600001	-0.72613283688789	RJFsComs
1	38600001	38640000	1147	0.142802	0.104004	38620001	-0.0296962540861107	RJFsComs
1	38620001	38660000	920	0.187186	0.131177	38640001	0.724111512852244	RJFsComs
1	38640001	38680000	757	0.165084	0.130267	38660001	0.348736168924894	RJFsComs
1	38660001	38700000	788	0.124343	0.11224	38680001	-0.34319971411484	RJFsComs
1	38680001	38720000	944	0.107371	0.0918108	38700001	-0.631448304158048	RJFsComs
1	38700001	38740000	1026	0.104876	0.0853715	38720001	-0.673822817012031	RJFsComs
1	38720001	38760000	1012	0.156568	0.11696	38740001	0.204102360722681	RJFsComs
1	38740001	38780000	1072	0.185259	0.130382	38760001	0.691383782884458	RJFsComs
1	38760001	38800000	1071	0.150368	0.110477	38780001	0.0988029700634834	RJFsComs
1	38780001	38820000	931	0.173334	0.117605	38800001	0.488852293592373	RJFsComs
1	38800001	38840000	844	0.187063	0.126815	38820001	0.722022508811747	RJFsComs
1	38820001	38860000	866	0.136955	0.103917	38840001	-0.129000372986809	RJFsComs
1	38840001	38880000	796	0.101138	0.0866918	38860001	-0.737308159315915	RJFsComs
1	38860001	38900000	765	0.12972	0.10338	38880001	-0.251877968377017	RJFsComs
1	38880001	38920000	773	0.163579	0.111533	38900001	0.323175591031008	RJFsComs
1	38900001	38940000	808	0.149477	0.103476	38920001	0.0836704285993955	RJFsComs
1	38920001	38960000	715	0.106801	0.0850485	38940001	-0.641129054589619	RJFsComs
1	38940001	38980000	720	0.0963371	0.0756271	38960001	-0.818845553608776	RJFsComs
1	38960001	39000000	812	0.109803	0.0920513	38980001	-0.590143768983343	RJFsComs
1	38980001	39020000	781	0.104511	0.0875506	39000001	-0.680021894042774	RJFsComs
1	39000001	39040000	852	0.117692	0.0792117	39020001	-0.456158786255859	RJFsComs
1	39020001	39060000	886	0.12928	0.0769911	39040001	-0.259350828359282	RJFsComs
1	39040001	39080000	772	0.119683	0.0760504	39060001	-0.422344094836107	RJFsComs
1	39060001	39100000	649	0.104593	0.0745359	39080001	-0.678629224682443	RJFsComs
1	39080001	39120000	754	0.0884439	0.070876	39100001	-0.952901868181546	RJFsComs
1	39100001	39140000	743	0.0779175	0.0731531	39120001	-1.13167985299364	RJFsComs
1	39120001	39160000	674	0.0686369	0.073696	39140001	-1.28929945379231	RJFsComs
1	39140001	39180000	857	0.0950499	0.0876897	39160001	-0.84070706581144	RJFsComs
1	39160001	39200000	954	0.0940897	0.0864602	39180001	-0.857014884345466	RJFsComs
1	39180001	39220000	940	0.10362	0.0838142	39200001	-0.695154435506862	RJFsComs
1	39200001	39240000	852	0.112851	0.0850442	39220001	-0.538377229833467	RJFsComs
1	39220001	39260000	666	0.0910616	0.0730948	39240001	-0.908443446418871	RJFsComs
1	39240001	39280000	627	0.100615	0.0763837	39260001	-0.746190672431199	RJFsComs
1	39260001	39300000	702	0.0758841	0.0696654	39280001	-1.16621465637532	RJFsComs
1	39280001	39320000	753	0.133688	0.0974895	39300001	-0.18448635835513	RJFsComs
1	39300001	39340000	852	0.174446	0.110155	39320001	0.507738248820281	RJFsComs
1	39320001	39360000	787	0.149754	0.0983098	39340001	0.0883749336336855	RJFsComs
1	39340001	39380000	595	0.175084	0.115154	39360001	0.518573895794566	RJFsComs
1	39360001	39400000	616	0.17807	0.125545	39380001	0.56928744103785	RJFsComs
1	39380001	39420000	780	0.147472	0.114766	39400001	0.0496179643620261	RJFsComs
1	39400001	39440000	832	0.107856	0.0951149	39420001	-0.623211174404869	RJFsComs
1	39420001	39460000	837	0.0950575	0.0911364	39440001	-0.840577989139019	RJFsComs
1	39440001	39480000	964	0.12785	0.102945	39460001	-0.283637623301645	RJFsComs
1	39460001	39500000	1124	0.133788	0.0992689	39480001	-0.182787981086434	RJFsComs
1	39480001	39520000	1224	0.118297	0.093553	39500001	-0.445883603780244	RJFsComs
1	39500001	39540000	1157	0.102381	0.0842557	39520001	-0.716197329866014	RJFsComs
1	39520001	39560000	1204	0.0957003	0.0766308	39540001	-0.829660820055837	RJFsComs
1	39540001	39580000	1154	0.135292	0.107139	39560001	-0.157244386965235	RJFsComs
1	39560001	39600000	1013	0.160619	0.131978	39580001	0.272903623877585	RJFsComs
1	39580001	39620000	1020	0.141663	0.122413	39600001	-0.0490407711765664	RJFsComs
1	39600001	39640000	1125	0.135603	0.114567	39620001	-0.151962433659588	RJFsComs
1	39620001	39660000	1027	0.111094	0.0964749	39640001	-0.568217718444469	RJFsComs
1	39640001	39680000	974	0.076577	0.0791983	39660001	-1.15444660028052	RJFsComs
1	39660001	39700000	1094	0.0887343	0.0795638	39680001	-0.94796978059325	RJFsComs
1	39680001	39720000	845	0.132762	0.0970233	39700001	-0.200213331863262	RJFsComs
1	39700001	39740000	747	0.184795	0.13203	39720001	0.683503312357705	RJFsComs
1	39720001	39760000	919	0.224464	0.152616	39740001	1.35723259107701	RJFsComs
1	39740001	39780000	1011	0.197192	0.140447	39760001	0.894051142358038	RJFsComs
1	39760001	39800000	1012	0.157859	0.113219	39780001	0.226028411261555	RJFsComs
1	39780001	39820000	844	0.2456	0.146379	39800001	1.71620161058875	RJFsComs
1	39800001	39840000	786	0.337248	0.20007	39820001	3.27273040980392	RJFsComs
1	39820001	39860000	987	0.259137	0.175113	39840001	1.94611094145223	RJFsComs
1	39840001	39880000	998	0.226171	0.151175	39860001	1.38622389105366	RJFsComs
1	39860001	39900000	1000	0.166108	0.118261	39880001	0.366127552156348	RJFsComs
1	39880001	39920000	917	0.115018	0.0954134	39900001	-0.501573394420809	RJFsComs
1	39900001	39940000	820	0.128283	0.0929639	39920001	-0.276283649728188	RJFsComs
1	39920001	39960000	849	0.0971161	0.0844435	39940001	-0.805615194685628	RJFsComs
1	39940001	39980000	881	0.10926	0.0955779	39960001	-0.599365957552367	RJFsComs
1	39960001	40000000	914	0.147684	0.123685	39980001	0.0532185241716634	RJFsComs
[truncated: 44,151 more rows]
