# Supplementary material for: Genetics of adaptation in modern chicken
Source: PLoS Genet. 2019 Apr 29;15(4):e1007989. doi: 10.1371/journal.pgen.1007989 (PMC6508745; doi:10.1371/journal.pgen.1007989)
Supplement: S6 Table — (XLS) [file pgen.1007989.s006.xls]

CHR	BIN_START	BIN_END	N_VARIANTS	WEIGHTED_FST	MEAN_FST	ZFst	Position	Contrast
1	1	40000	502	0.120161	0.0658048	-0.615524356036665	20001	BRsLRs
1	20001	60000	564	0.141328	0.10383	-0.383161922452291	40001	BRsLRs
1	40001	80000	694	0.143043	0.100291	-0.364335372936667	60001	BRsLRs
1	60001	100000	755	0.117158	0.0853015	-0.648490028453818	80001	BRsLRs
1	80001	120000	584	0.0790755	0.067348	-1.06654371470964	100001	BRsLRs
1	100001	140000	731	0.0922958	0.0757757	-0.921416815256928	120001	BRsLRs
1	120001	160000	1140	0.129746	0.113935	-0.510304252767131	140001	BRsLRs
1	140001	180000	1177	0.121991	0.1073	-0.595435384833405	160001	BRsLRs
1	160001	200000	1063	0.100618	0.0954347	-0.830059199875633	180001	BRsLRs
1	180001	220000	1178	0.105481	0.103634	-0.776675228858445	200001	BRsLRs
1	200001	240000	1159	0.145659	0.105476	-0.335618023937908	220001	BRsLRs
1	220001	260000	1144	0.167725	0.09997	-0.0933867460301838	240001	BRsLRs
1	240001	280000	1200	0.12524	0.0727397	-0.559769227762699	260001	BRsLRs
1	260001	300000	924	0.0969276	0.059928	-0.870570860710885	280001	BRsLRs
1	280001	320000	737	0.064589	0.0538827	-1.22557042582222	300001	BRsLRs
1	300001	340000	657	0.0674249	0.0594644	-1.1944391070051	320001	BRsLRs
1	320001	360000	714	0.0813443	0.064178	-1.04163778144955	340001	BRsLRs
1	340001	380000	910	0.0812781	0.0598754	-1.04236449723844	360001	BRsLRs
1	360001	400000	965	0.0859607	0.0623633	-0.990960881633853	380001	BRsLRs
1	380001	420000	772	0.0897798	0.0680937	-0.949036406266438	400001	BRsLRs
1	400001	440000	553	0.118078	0.0754192	-0.638390654952726	420001	BRsLRs
1	420001	460000	834	0.140803	0.0618949	-0.388925151895849	440001	BRsLRs
1	440001	480000	981	0.13351	0.067683	-0.468984642051792	460001	BRsLRs
1	460001	500000	888	0.127066	0.0861925	-0.539724166879009	480001	BRsLRs
1	480001	520000	1200	0.204519	0.131777	0.31052232853416	500001	BRsLRs
1	500001	540000	1203	0.201884	0.122803	0.281596405517444	520001	BRsLRs
1	520001	560000	925	0.0973444	0.0627322	-0.865995405411694	540001	BRsLRs
1	540001	580000	736	0.0992835	0.0552352	-0.844708780242163	560001	BRsLRs
1	560001	600000	745	0.116641	0.0730498	-0.654165437258236	580001	BRsLRs
1	580001	620000	1007	0.123898	0.0867196	-0.574501139978423	600001	BRsLRs
1	600001	640000	1000	0.114241	0.0761176	-0.680511629000217	620001	BRsLRs
1	620001	660000	912	0.132654	0.0844225	-0.478381450439765	640001	BRsLRs
1	640001	680000	839	0.140842	0.089457	-0.388497026280042	660001	BRsLRs
1	660001	700000	715	0.220554	0.131551	0.486547822110267	680001	BRsLRs
1	680001	720000	698	0.249017	0.15007	0.799002678590261	700001	BRsLRs
1	700001	740000	708	0.193504	0.120425	0.189604286018363	720001	BRsLRs
1	720001	760000	771	0.164234	0.101136	-0.131709477434873	740001	BRsLRs
1	740001	780000	688	0.155634	0.0858344	-0.226116664510303	760001	BRsLRs
1	760001	800000	547	0.190034	0.109725	0.151512083791416	780001	BRsLRs
1	780001	820000	599	0.137622	0.09211	-0.423844833533865	800001	BRsLRs
1	800001	840000	619	0.120467	0.0730606	-0.612165216589563	820001	BRsLRs
1	820001	860000	705	0.14936	0.0808417	-0.294990000755796	840001	BRsLRs
1	840001	880000	895	0.107733	0.0656693	-0.751953718940554	860001	BRsLRs
1	860001	900000	885	0.0800782	0.0637554	-1.05553649535144	880001	BRsLRs
1	880001	920000	896	0.0989252	0.0792976	-0.848642047117643	900001	BRsLRs
1	900001	940000	962	0.13346	0.0916957	-0.469533521046416	920001	BRsLRs
1	920001	960000	795	0.162377	0.117511	-0.15209484329523	940001	BRsLRs
1	940001	980000	775	0.175753	0.139993	-0.00525873465325964	960001	BRsLRs
1	960001	1000000	776	0.165935	0.12443	-0.113036614037744	980001	BRsLRs
1	980001	1020000	591	0.16598	0.117159	-0.112542622942582	1000001	BRsLRs
1	1000001	1040000	656	0.189379	0.133092	0.144321768961834	1020001	BRsLRs
1	1020001	1060000	778	0.204976	0.139875	0.315539082545029	1040001	BRsLRs
1	1040001	1080000	701	0.206398	0.143738	0.331149201152152	1060001	BRsLRs
1	1060001	1100000	646	0.161705	0.117683	-0.159471776982985	1080001	BRsLRs
1	1080001	1120000	705	0.184614	0.119485	0.0920136007741105	1100001	BRsLRs
1	1100001	1140000	686	0.165708	0.112639	-0.11552852467334	1120001	BRsLRs
1	1120001	1160000	625	0.139714	0.114356	-0.400879736398772	1140001	BRsLRs
1	1140001	1180000	610	0.162207	0.134582	-0.153961031876954	1160001	BRsLRs
1	1160001	1200000	631	0.179635	0.145653	0.0373562304893936	1180001	BRsLRs
1	1180001	1220000	793	0.164114	0.12291	-0.133026787021972	1200001	BRsLRs
1	1200001	1240000	827	0.126619	0.090909	-0.544631145090953	1220001	BRsLRs
1	1220001	1260000	720	0.0815624	0.0605565	-1.039243571275	1240001	BRsLRs
1	1240001	1280000	638	0.0318371	0.0355173	-1.58510702470312	1260001	BRsLRs
1	1260001	1300000	644	0.0292981	0.0322555	-1.61297910005016	1280001	BRsLRs
1	1280001	1320000	908	0.0282567	0.0311939	-1.6244111517502	1300001	BRsLRs
1	1300001	1340000	992	0.0576233	0.0484511	-1.30203695407935	1320001	BRsLRs
1	1320001	1360000	854	0.152226	0.0966073	-0.263528256783915	1340001	BRsLRs
1	1340001	1380000	822	0.148101	0.0976252	-0.308810773840443	1360001	BRsLRs
1	1360001	1400000	708	0.079385	0.0615561	-1.06314615373291	1380001	BRsLRs
1	1380001	1420000	634	0.0858012	0.0706083	-0.992711805626706	1400001	BRsLRs
1	1400001	1440000	654	0.14226	0.108176	-0.372930817992488	1420001	BRsLRs
1	1420001	1460000	548	0.164765	0.118275	-0.12588038251196	1440001	BRsLRs
1	1440001	1480000	545	0.133198	0.0957226	-0.472409646978249	1460001	BRsLRs
1	1460001	1500000	682	0.122016	0.0905712	-0.595160945336093	1480001	BRsLRs
1	1480001	1520000	740	0.127189	0.100687	-0.538373924552233	1500001	BRsLRs
1	1500001	1540000	729	0.144445	0.115161	-0.348944805927394	1520001	BRsLRs
1	1520001	1560000	674	0.119382	0.0976441	-0.624075890772916	1540001	BRsLRs
1	1540001	1580000	641	0.0629198	0.0607368	-1.24389420217877	1560001	BRsLRs
1	1560001	1600000	781	0.0823284	0.0750787	-1.03083474507735	1580001	BRsLRs
1	1580001	1620000	791	0.116115	0.096671	-0.659939644281687	1600001	BRsLRs
1	1600001	1640000	879	0.126893	0.0899672	-0.54162328820041	1620001	BRsLRs
1	1620001	1660000	656	0.112401	0.0714774	-0.700710376002402	1640001	BRsLRs
1	1640001	1680000	541	0.0490861	0.0256979	-1.39575474913753	1660001	BRsLRs
1	1660001	1700000	797	0.089305	0.0530141	-0.954248561199393	1680001	BRsLRs
1	1680001	1720000	685	0.0934237	0.0669394	-0.909035202896187	1700001	BRsLRs
1	1700001	1740000	684	0.0751606	0.0544326	-1.10951984223075	1720001	BRsLRs
1	1720001	1760000	743	0.0829074	0.0582841	-1.0244787263196	1740001	BRsLRs
1	1740001	1780000	703	0.0840815	0.0664263	-1.01158994976782	1760001	BRsLRs
1	1760001	1800000	595	0.0858421	0.0714274	-0.992262822609103	1780001	BRsLRs
1	1780001	1820000	558	0.0732215	0.060661	-1.13080646740029	1800001	BRsLRs
1	1800001	1840000	634	0.134205	0.0972895	-0.46135522402651	1820001	BRsLRs
1	1820001	1860000	646	0.172676	0.0993025	-0.039036747982457	1840001	BRsLRs
1	1840001	1880000	427	0.144227	0.0561424	-0.351337918343957	1860001	BRsLRs
1	1860001	1900000	352	0.16409	0.075008	-0.133290248939392	1880001	BRsLRs
1	1880001	1920000	261	0.159756	0.0848909	-0.180867080193451	1900001	BRsLRs
1	1900001	1940000	135	0.0362862	0.00899071	-1.53626667400344	1920001	BRsLRs
1	1920001	1960000	118	0.0166163	0.00920511	-1.75219457273076	1940001	BRsLRs
1	1940001	1980000	246	0.127216	0.0886943	-0.538077529895135	1960001	BRsLRs
1	1960001	2000000	500	0.140455	0.101762	-0.392745349698436	1980001	BRsLRs
1	1980001	2020000	649	0.1661	0.130822	-0.111225313355483	2000001	BRsLRs
1	2000001	2040000	749	0.183813	0.150179	0.0832205592802246	2020001	BRsLRs
1	2020001	2060000	593	0.184999	0.130654	0.0962399690327198	2040001	BRsLRs
1	2040001	2080000	547	0.190945	0.116604	0.161512659073476	2060001	BRsLRs
1	2060001	2100000	558	0.229561	0.153116	0.58542288420194	2080001	BRsLRs
1	2080001	2120000	518	0.218975	0.137841	0.469214223460022	2100001	BRsLRs
1	2100001	2140000	574	0.104565	0.0646815	-0.786730692039968	2120001	BRsLRs
1	2120001	2160000	562	0.190037	0.105131	0.151545016531094	2140001	BRsLRs
1	2140001	2180000	612	0.305778	0.201597	1.42210109086799	2160001	BRsLRs
1	2160001	2200000	657	0.201473	0.13826	0.27708462018163	2180001	BRsLRs
1	2180001	2220000	584	0.0459629	0.0436103	-1.43003992665776	2200001	BRsLRs
1	2200001	2240000	576	0.0583605	0.0522753	-1.29394428218261	2220001	BRsLRs
1	2220001	2260000	571	0.112147	0.0877281	-0.703498681295095	2240001	BRsLRs
1	2240001	2280000	558	0.129275	0.107852	-0.515474692896495	2260001	BRsLRs
1	2260001	2300000	611	0.235139	0.147748	0.64665582484226	2280001	BRsLRs
1	2280001	2320000	559	0.3611	0.203336	2.02940276568042	2300001	BRsLRs
1	2300001	2340000	472	0.379401	0.240351	2.23030345529292	2320001	BRsLRs
1	2320001	2360000	486	0.264601	0.182139	0.970077283634854	2340001	BRsLRs
1	2340001	2380000	557	0.139955	0.117393	-0.398234139644682	2360001	BRsLRs
1	2360001	2400000	660	0.1715	0.135697	-0.0519463819360271	2380001	BRsLRs
1	2380001	2420000	732	0.181624	0.140332	0.05919063689556	2400001	BRsLRs
1	2400001	2440000	753	0.145174	0.11142	-0.340942150185767	2420001	BRsLRs
1	2420001	2460000	692	0.126269	0.0950506	-0.548473298053325	2440001	BRsLRs
1	2440001	2480000	645	0.0904812	0.072346	-0.941336731729844	2460001	BRsLRs
1	2460001	2500000	703	0.106025	0.0750948	-0.77070342539693	2480001	BRsLRs
1	2480001	2520000	839	0.119353	0.087744	-0.624394240589799	2500001	BRsLRs
1	2500001	2540000	859	0.0921219	0.0758822	-0.923325816400233	2520001	BRsLRs
1	2520001	2560000	801	0.0728797	0.0624353	-1.13455860420754	2540001	BRsLRs
1	2540001	2580000	732	0.074997	0.061546	-1.11131577430117	2560001	BRsLRs
1	2560001	2600000	636	0.161283	0.104103	-0.164104315697616	2580001	BRsLRs
1	2580001	2620000	654	0.145898	0.0999011	-0.332994382343603	2600001	BRsLRs
1	2600001	2640000	660	0.0692211	0.056129	-1.17472117800221	2620001	BRsLRs
1	2620001	2660000	626	0.0625831	0.0512376	-1.24759035332857	2640001	BRsLRs
1	2640001	2680000	643	0.0737738	0.0583609	-1.12474355002566	2660001	BRsLRs
1	2660001	2700000	788	0.1051	0.0766595	-0.780857686797484	2680001	BRsLRs
1	2680001	2720000	884	0.125042	0.0874004	-0.561942788581413	2700001	BRsLRs
1	2700001	2740000	749	0.116682	0.0778653	-0.653715356482644	2720001	BRsLRs
1	2720001	2760000	587	0.0442565	0.0375085	-1.44877206898631	2740001	BRsLRs
1	2740001	2780000	551	0.0483554	0.0367384	-1.40377606676498	2760001	BRsLRs
1	2760001	2800000	686	0.0546196	0.0454568	-1.33501031080243	2780001	BRsLRs
1	2780001	2820000	760	0.0475816	0.0412362	-1.41227051808579	2800001	BRsLRs
1	2800001	2840000	933	0.0807197	0.0444194	-1.0484943778504	2820001	BRsLRs
1	2820001	2860000	1041	0.0848934	0.042562	-1.00267725265311	2840001	BRsLRs
1	2840001	2880000	832	0.0946315	0.0637961	-0.895776481902035	2860001	BRsLRs
1	2860001	2900000	758	0.112935	0.0833779	-0.694848348339811	2880001	BRsLRs
1	2880001	2920000	627	0.0968015	0.0737771	-0.871955133535328	2900001	BRsLRs
1	2900001	2940000	591	0.0831187	0.0667657	-1.02215916368831	2920001	BRsLRs
1	2920001	2960000	620	0.0889828	0.069684	-0.957785537440754	2940001	BRsLRs
1	2940001	2980000	634	0.106903	0.0740544	-0.761065110251322	2960001	BRsLRs
1	2960001	3000000	830	0.175183	0.10699	-0.0115159551919798	2980001	BRsLRs
1	2980001	3020000	792	0.242562	0.148309	0.728142400384227	3000001	BRsLRs
1	3000001	3040000	686	0.283297	0.171484	1.17531411730488	3020001	BRsLRs
1	3020001	3060000	774	0.225232	0.13515	0.537900940847343	3040001	BRsLRs
1	3040001	3080000	725	0.172099	0.11078	-0.0453708115804247	3060001	BRsLRs
1	3060001	3100000	630	0.160701	0.100977	-0.170493267195046	3080001	BRsLRs
1	3080001	3120000	521	0.159018	0.094101	-0.18896853415411	3100001	BRsLRs
1	3100001	3140000	391	0.168438	0.0923957	-0.0855597315668372	3120001	BRsLRs
1	3120001	3160000	379	0.0908489	0.0567202	-0.937300275603375	3140001	BRsLRs
1	3140001	3180000	371	0.0619109	0.0426224	-1.2549694825323	3160001	BRsLRs
1	3160001	3200000	423	0.0557788	0.0404981	-1.32228510019105	3180001	BRsLRs
1	3180001	3220000	538	0.0537946	0.0401569	-1.34406681421373	3200001	BRsLRs
1	3200001	3240000	640	0.0886144	0.0591081	-0.961829677873148	3220001	BRsLRs
1	3220001	3260000	596	0.125532	0.0856223	-0.556563774434091	3240001	BRsLRs
1	3240001	3280000	555	0.235043	0.150224	0.645601977172581	3260001	BRsLRs
1	3260001	3300000	541	0.272129	0.172838	1.05271650506553	3280001	BRsLRs
1	3280001	3320000	443	0.196727	0.137574	0.224985026011864	3300001	BRsLRs
1	3300001	3340000	573	0.176047	0.126894	-0.00203132616486687	3320001	BRsLRs
1	3320001	3360000	619	0.356584	0.180862	1.97982801488593	3340001	BRsLRs
1	3340001	3380000	592	0.509479	0.234623	3.65824509254847	3360001	BRsLRs
1	3360001	3400000	639	0.387672	0.179675	2.32109901858372	3380001	BRsLRs
1	3380001	3420000	527	0.269259	0.136564	1.02121085077408	3400001	BRsLRs
1	3400001	3440000	492	0.29495	0.16039	1.30323585579209	3420001	BRsLRs
1	3420001	3460000	577	0.325545	0.182329	1.63909491260288	3440001	BRsLRs
1	3440001	3480000	579	0.248505	0.123233	0.793382157685306	3460001	BRsLRs
1	3460001	3500000	517	0.257952	0.130634	0.897087354929676	3480001	BRsLRs
1	3480001	3520000	601	0.290881	0.183219	1.25856808320954	3500001	BRsLRs
1	3500001	3540000	730	0.237923	0.149761	0.677217407262957	3520001	BRsLRs
1	3520001	3560000	733	0.213971	0.136134	0.414282413677993	3540001	BRsLRs
1	3540001	3580000	720	0.202256	0.130238	0.285680065237451	3560001	BRsLRs
1	3560001	3600000	720	0.22092	0.130526	0.490565616350919	3580001	BRsLRs
1	3580001	3620000	636	0.23275	0.152268	0.620430386479097	3600001	BRsLRs
1	3600001	3640000	685	0.292359	0.212042	1.27479294629064	3620001	BRsLRs
1	3620001	3660000	730	0.361774	0.221244	2.03680165452796	3640001	BRsLRs
1	3640001	3680000	659	0.385081	0.188225	2.29265610908227	3660001	BRsLRs
1	3660001	3700000	734	0.29076	0.16111	1.25723979604255	3680001	BRsLRs
1	3680001	3720000	765	0.237345	0.130117	0.670872366085097	3700001	BRsLRs
1	3700001	3740000	717	0.249358	0.126122	0.802746033333601	3720001	BRsLRs
1	3720001	3760000	700	0.346048	0.171484	1.86416823313864	3740001	BRsLRs
1	3740001	3780000	857	0.384409	0.157788	2.28527917539451	3760001	BRsLRs
1	3760001	3800000	865	0.262475	0.114623	0.946738948783417	3780001	BRsLRs
1	3780001	3820000	779	0.236393	0.131595	0.660421710027445	3800001	BRsLRs
1	3800001	3840000	771	0.324858	0.192861	1.63155331521673	3820001	BRsLRs
1	3820001	3860000	676	0.302743	0.194972	1.38878413589428	3840001	BRsLRs
1	3840001	3880000	597	0.20591	0.147158	0.325792142164616	3860001	BRsLRs
1	3860001	3900000	631	0.168495	0.125941	-0.0849340095129652	3880001	BRsLRs
1	3880001	3920000	637	0.156587	0.120731	-0.215655030872758	3900001	BRsLRs
1	3900001	3940000	673	0.193429	0.14513	0.188780967526426	3920001	BRsLRs
1	3920001	3960000	774	0.203271	0.147759	0.296822308828331	3940001	BRsLRs
1	3940001	3980000	768	0.203064	0.137754	0.294549949790585	3960001	BRsLRs
1	3960001	4000000	830	0.262175	0.166979	0.943445674815669	3980001	BRsLRs
1	3980001	4020000	944	0.270287	0.168013	1.03249580290356	4000001	BRsLRs
1	4000001	4040000	927	0.184162	0.117309	0.0870517346627041	4020001	BRsLRs
1	4020001	4060000	932	0.15039	0.0842449	-0.28368309346653	4040001	BRsLRs
1	4040001	4080000	1024	0.183642	0.0791089	0.0813433931186084	4060001	BRsLRs
1	4060001	4100000	1007	0.17754	0.0737292	0.0143582006146234	4080001	BRsLRs
1	4080001	4120000	937	0.194971	0.0898883	0.205708395720648	4100001	BRsLRs
1	4100001	4140000	788	0.158816	0.099309	-0.191186005292393	4120001	BRsLRs
1	4120001	4160000	626	0.15194	0.109881	-0.266667844633168	4140001	BRsLRs
1	4140001	4180000	571	0.195112	0.135615	0.20725623448549	4160001	BRsLRs
1	4160001	4200000	659	0.182907	0.142535	0.0732748718976268	4180001	BRsLRs
1	4180001	4220000	682	0.120452	0.0924414	-0.61232988028795	4200001	BRsLRs
1	4200001	4240000	719	0.105829	0.0661261	-0.772855031055858	4220001	BRsLRs
1	4220001	4260000	910	0.141718	0.0871158	-0.378880666294219	4240001	BRsLRs
1	4240001	4280000	887	0.158087	0.0912684	-0.19918866103402	4260001	BRsLRs
1	4260001	4300000	758	0.189466	0.104877	0.145276818412481	4280001	BRsLRs
1	4280001	4320000	658	0.182616	0.112274	0.0700803961489118	4300001	BRsLRs
1	4300001	4340000	593	0.164876	0.111676	-0.124661871143893	4320001	BRsLRs
1	4320001	4360000	661	0.154089	0.108237	-0.243077025444202	4340001	BRsLRs
1	4340001	4380000	613	0.120999	0.0903633	-0.606325144086757	4360001	BRsLRs
1	4360001	4400000	545	0.093063	0.0685462	-0.912994815963408	4380001	BRsLRs
1	4380001	4420000	465	0.101256	0.0674223	-0.823055503904223	4400001	BRsLRs
1	4400001	4440000	345	0.113904	0.0784723	-0.684211073423986	4420001	BRsLRs
1	4420001	4460000	284	0.138495	0.0954633	-0.41426140628772	4440001	BRsLRs
1	4440001	4480000	196	0.18647	0.112308	0.112387989054575	4460001	BRsLRs
1	4460001	4500000	297	0.212417	0.132305	0.397223254525061	4480001	BRsLRs
1	4480001	4520000	454	0.212008	0.132092	0.392733424349032	4500001	BRsLRs
1	4500001	4540000	418	0.219925	0.140324	0.479642924357889	4520001	BRsLRs
1	4520001	4560000	407	0.198671	0.150932	0.246325441322868	4540001	BRsLRs
1	4540001	4580000	460	0.141778	0.118398	-0.378222011500669	4560001	BRsLRs
1	4560001	4600000	421	0.142523	0.104239	-0.370043714480763	4580001	BRsLRs
1	4580001	4620000	417	0.177771	0.114879	0.0168940215697891	4600001	BRsLRs
1	4600001	4640000	461	0.187536	0.117825	0.124090089219972	4620001	BRsLRs
1	4620001	4660000	446	0.175311	0.109004	-0.010110824965741	4640001	BRsLRs
1	4640001	4680000	387	0.0825605	0.0683005	-1.0282868487843	4660001	BRsLRs
1	4660001	4700000	369	0.135692	0.0832946	-0.445031562726375	4680001	BRsLRs
1	4680001	4720000	474	0.262911	0.144307	0.951525173616543	4700001	BRsLRs
1	4700001	4740000	537	0.229531	0.128667	0.585093556805166	4720001	BRsLRs
1	4720001	4760000	457	0.14288	0.0970137	-0.366124718459143	4740001	BRsLRs
1	4740001	4780000	361	0.135154	0.120241	-0.450937500708535	4760001	BRsLRs
1	4760001	4800000	373	0.175061	0.15657	-0.012855219938864	4780001	BRsLRs
1	4780001	4820000	385	0.166538	0.143597	-0.106417133362572	4800001	BRsLRs
1	4800001	4840000	309	0.155973	0.129348	-0.222395264926748	4820001	BRsLRs
1	4820001	4860000	283	0.13831	0.113195	-0.416292258567831	4840001	BRsLRs
1	4840001	4880000	304	0.0720395	0.069483	-1.14378196683321	4860001	BRsLRs
1	4860001	4900000	276	0.0683773	0.064811	-1.18398405991549	4880001	BRsLRs
1	4880001	4920000	290	0.128617	0.0944346	-0.522697940465754	4900001	BRsLRs
1	4900001	4940000	353	0.246879	0.168344	0.775532612780114	4920001	BRsLRs
1	4920001	4960000	407	0.274717	0.191057	1.0811264818273	4940001	BRsLRs
1	4940001	4980000	387	0.22545	0.154654	0.540294053263907	4960001	BRsLRs
1	4960001	5000000	322	0.18979	0.1294	0.148833554297648	4980001	BRsLRs
1	4980001	5020000	278	0.19172	0.133677	0.170020283490157	5000001	BRsLRs
1	5000001	5040000	370	0.186278	0.147677	0.110280293715217	5020001	BRsLRs
1	5020001	5060000	494	0.175972	0.141798	-0.00285464465680397	5040001	BRsLRs
1	5040001	5080000	423	0.151141	0.127171	-0.275438930967268	5060001	BRsLRs
1	5060001	5100000	199	0.117189	0.106941	-0.648149723477151	5080001	BRsLRs
1	5080001	5120000	226	0.133563	0.119924	-0.46840283031749	5100001	BRsLRs
1	5100001	5140000	358	0.147403	0.13092	-0.316473124605403	5120001	BRsLRs
1	5120001	5160000	300	0.13111	0.115699	-0.495330833793772	5140001	BRsLRs
1	5140001	5180000	336	0.117388	0.105329	-0.645965185078545	5160001	BRsLRs
1	5160001	5200000	383	0.134022	0.121166	-0.463364121146836	5180001	BRsLRs
1	5180001	5220000	421	0.150219	0.134036	-0.285560259628146	5200001	BRsLRs
1	5200001	5240000	408	0.149386	0.128124	-0.294704583678592	5220001	BRsLRs
1	5220001	5260000	350	0.209124	0.139208	0.361074083939085	5240001	BRsLRs
1	5240001	5280000	393	0.287398	0.167487	1.22033317244399	5260001	BRsLRs
1	5260001	5300000	426	0.21041	0.138566	0.37519125168083	5280001	BRsLRs
1	5280001	5320000	402	0.228236	0.152706	0.570877590844389	5300001	BRsLRs
1	5300001	5340000	435	0.333228	0.209704	1.72343565891689	5320001	BRsLRs
1	5320001	5360000	406	0.275289	0.18435	1.08740565752581	5340001	BRsLRs
1	5340001	5380000	373	0.168642	0.121623	-0.0833203052687691	5360001	BRsLRs
1	5360001	5400000	414	0.135469	0.0944404	-0.4474795630424	5380001	BRsLRs
1	5380001	5420000	408	0.126218	0.090004	-0.549033154627842	5400001	BRsLRs
1	5400001	5440000	413	0.107101	0.0847499	-0.758891549432608	5420001	BRsLRs
1	5420001	5460000	437	0.0896041	0.0695897	-0.950965167053548	5440001	BRsLRs
1	5440001	5480000	463	0.102345	0.0662858	-0.811100919401299	5460001	BRsLRs
1	5460001	5500000	451	0.100179	0.0603487	-0.834878357448437	5480001	BRsLRs
1	5480001	5520000	409	0.142731	0.0884043	-0.367760377863125	5500001	BRsLRs
1	5500001	5540000	374	0.159416	0.107128	-0.184599457356898	5520001	BRsLRs
1	5520001	5560000	357	0.168382	0.0927294	-0.0861744760408168	5540001	BRsLRs
1	5540001	5580000	397	0.286747	0.168279	1.21318676793398	5560001	BRsLRs
1	5560001	5600000	430	0.287259	0.201267	1.21880728883893	5580001	BRsLRs
1	5580001	5620000	394	0.243395	0.172671	0.737286724434672	5600001	BRsLRs
1	5600001	5640000	352	0.243319	0.160883	0.736452428362843	5620001	BRsLRs
1	5620001	5660000	340	0.207747	0.132503	0.345957956427124	5640001	BRsLRs
1	5640001	5680000	340	0.210939	0.138532	0.380998391443958	5660001	BRsLRs
1	5660001	5700000	337	0.177811	0.120918	0.0173331247654886	5680001	BRsLRs
1	5680001	5720000	325	0.0708815	0.0606866	-1.15649400434872	5700001	BRsLRs
1	5700001	5740000	277	0.0593183	0.0573662	-1.28342995616158	5720001	BRsLRs
1	5720001	5760000	309	0.149868	0.111715	-0.28941339017041	5740001	BRsLRs
1	5740001	5780000	426	0.163588	0.108999	-0.138800994045422	5760001	BRsLRs
1	5760001	5800000	483	0.125952	0.0860611	-0.551953190879245	5780001	BRsLRs
1	5780001	5820000	485	0.0909897	0.0751292	-0.935754632354512	5800001	BRsLRs
1	5800001	5840000	467	0.0822456	0.0679147	-1.03174368869245	5820001	BRsLRs
1	5820001	5860000	455	0.213098	0.127472	0.404698986431848	5840001	BRsLRs
1	5840001	5880000	494	0.258798	0.17966	0.906374387518724	5860001	BRsLRs
1	5860001	5900000	503	0.230023	0.163459	0.590494526112272	5880001	BRsLRs
1	5880001	5920000	375	0.310947	0.18537	1.47884420133228	5900001	BRsLRs
1	5900001	5940000	324	0.271612	0.168388	1.04704109626111	5920001	BRsLRs
1	5920001	5960000	372	0.130308	0.115991	-0.50413485286755	5940001	BRsLRs
1	5940001	5980000	325	0.106983	0.0997434	-0.760186903859922	5960001	BRsLRs
1	5960001	6000000	378	0.0699399	0.0795877	-1.16683049357549	5980001	BRsLRs
1	5980001	6020000	463	0.0738647	0.0808125	-1.12374568801343	6000001	BRsLRs
1	6000001	6040000	372	0.0870031	0.0821875	-0.97951785235392	6020001	BRsLRs
1	6020001	6060000	442	0.0945963	0.0813153	-0.896162892714251	6040001	BRsLRs
1	6040001	6080000	665	0.12004	0.104008	-0.616852643203657	6060001	BRsLRs
1	6060001	6100000	755	0.142974	0.119613	-0.365092825949249	6080001	BRsLRs
1	6080001	6120000	776	0.105197	0.0867383	-0.779792861547913	6100001	BRsLRs
1	6100001	6140000	736	0.074816	0.0627268	-1.11330271626171	6120001	BRsLRs
1	6120001	6160000	703	0.0892006	0.0638759	-0.955394620540169	6140001	BRsLRs
1	6140001	6180000	706	0.0854585	0.069211	-0.996473822255863	6160001	BRsLRs
1	6160001	6200000	717	0.0909468	0.0718576	-0.9362255705319	6180001	BRsLRs
1	6180001	6220000	765	0.0732855	0.0584087	-1.13010390228717	6200001	BRsLRs
1	6200001	6240000	765	0.0501212	0.0467922	-1.38439185619081	6220001	BRsLRs
1	6220001	6260000	770	0.0382759	0.0411058	-1.51442458329135	6240001	BRsLRs
1	6240001	6280000	780	0.0593408	0.055577	-1.283182960614	6260001	BRsLRs
1	6260001	6300000	790	0.0672415	0.0594533	-1.19645239515739	6280001	BRsLRs
1	6280001	6320000	730	0.0495047	0.0465639	-1.39115953419454	6300001	BRsLRs
1	6300001	6340000	694	0.0813524	0.0628988	-1.04154886305242	6320001	BRsLRs
1	6320001	6360000	812	0.118402	0.0897271	-0.634833919067558	6340001	BRsLRs
1	6340001	6380000	853	0.129846	0.103859	-0.509206494777882	6360001	BRsLRs
1	6360001	6400000	847	0.107959	0.0949568	-0.74947278588485	6380001	BRsLRs
1	6380001	6420000	815	0.0923983	0.0831543	-0.920291613317948	6400001	BRsLRs
1	6400001	6440000	723	0.0882642	0.0779156	-0.965674026351498	6420001	BRsLRs
1	6420001	6460000	657	0.0701174	0.0677633	-1.16488197314457	6440001	BRsLRs
1	6440001	6480000	632	0.0722	0.0667334	-1.14202006526047	6460001	BRsLRs
1	6460001	6500000	657	0.0670381	0.0619342	-1.19868523490752	6480001	BRsLRs
1	6480001	6520000	571	0.155036	0.114788	-0.232681257286013	6500001	BRsLRs
1	6500001	6540000	556	0.255272	0.197965	0.867667440817798	6520001	BRsLRs
1	6520001	6560000	621	0.196304	0.146805	0.22034150971734	6540001	BRsLRs
1	6540001	6580000	562	0.133358	0.100639	-0.47065323419545	6560001	BRsLRs
1	6560001	6600000	604	0.157049	0.120385	-0.210583388962427	6580001	BRsLRs
1	6580001	6620000	666	0.201492	0.150301	0.277293194199588	6600001	BRsLRs
1	6600001	6640000	636	0.255155	0.170264	0.866383063970377	6620001	BRsLRs
1	6620001	6660000	604	0.270217	0.170287	1.03172737231109	6640001	BRsLRs
1	6640001	6680000	590	0.190361	0.134784	0.155101752416261	6660001	BRsLRs
1	6660001	6700000	686	0.140635	0.11609	-0.390769385317787	6680001	BRsLRs
1	6680001	6720000	669	0.16451	0.130665	-0.128679665384545	6700001	BRsLRs
1	6700001	6740000	664	0.233784	0.160864	0.631781204087933	6720001	BRsLRs
1	6720001	6760000	731	0.339274	0.219679	1.7898061069469	6740001	BRsLRs
1	6740001	6780000	673	0.380407	0.245895	2.24134690066476	6760001	BRsLRs
1	6760001	6800000	678	0.354886	0.224753	1.96118808422848	6780001	BRsLRs
1	6780001	6820000	670	0.4183	0.255736	2.65732033553096	6800001	BRsLRs
1	6800001	6840000	603	0.404707	0.250814	2.50810209205231	6820001	BRsLRs
1	6820001	6860000	659	0.294301	0.197968	1.29611140644186	6840001	BRsLRs
1	6840001	6880000	761	0.302067	0.205929	1.38136329188695	6860001	BRsLRs
1	6860001	6900000	809	0.336767	0.205442	1.76228531415642	6880001	BRsLRs
1	6880001	6920000	805	0.280979	0.161428	1.14986808711408	6900001	BRsLRs
1	6900001	6940000	671	0.155428	0.107588	-0.228378045968156	6920001	BRsLRs
1	6920001	6960000	623	0.199704	0.128368	0.257665281351812	6940001	BRsLRs
1	6940001	6980000	678	0.273405	0.159531	1.06672389700835	6960001	BRsLRs
1	6960001	7000000	736	0.321522	0.184041	1.59493210869538	6980001	BRsLRs
1	6980001	7020000	729	0.356484	0.21513	1.97873025689668	7000001	BRsLRs
1	7000001	7040000	683	0.375733	0.208923	2.19003769224726	7020001	BRsLRs
1	7020001	7060000	639	0.310742	0.167843	1.47659379745432	7040001	BRsLRs
1	7040001	7080000	611	0.253827	0.159272	0.851804837873147	7060001	BRsLRs
1	7060001	7100000	557	0.203477	0.131229	0.299083690286184	7080001	BRsLRs
1	7080001	7120000	604	0.210241	0.146488	0.373336040678999	7100001	BRsLRs
1	7100001	7140000	793	0.270109	0.185807	1.0305417936827	7120001	BRsLRs
1	7120001	7160000	846	0.259691	0.177452	0.916177366362719	7140001	BRsLRs
1	7140001	7180000	804	0.292038	0.192355	1.27126914314515	7160001	BRsLRs
1	7160001	7200000	721	0.347576	0.221171	1.88094197521436	7180001	BRsLRs
1	7180001	7220000	805	0.345069	0.234081	1.85342118242389	7200001	BRsLRs
1	7200001	7240000	888	0.300647	0.206831	1.36577512843961	7220001	BRsLRs
1	7220001	7260000	794	0.266762	0.187767	0.993799833782529	7240001	BRsLRs
1	7240001	7280000	687	0.239618	0.165116	0.695824405180731	7260001	BRsLRs
1	7260001	7300000	657	0.168713	0.117531	-0.082540897096402	7280001	BRsLRs
1	7280001	7320000	709	0.133814	0.105294	-0.465647457764474	7300001	BRsLRs
1	7300001	7340000	781	0.14081	0.101805	-0.388848308836602	7320001	BRsLRs
1	7320001	7360000	804	0.172848	0.120545	-0.0371486042409483	7340001	BRsLRs
1	7340001	7380000	855	0.269414	0.167511	1.02291237565742	7360001	BRsLRs
1	7360001	7400000	814	0.385498	0.211096	2.29723375989744	7380001	BRsLRs
1	7380001	7420000	655	0.402242	0.221401	2.48104235761732	7400001	BRsLRs
1	7400001	7440000	676	0.209829	0.137394	0.368813277763292	7420001	BRsLRs
1	7420001	7460000	685	0.0824116	0.0732647	-1.0299214104303	7440001	BRsLRs
1	7440001	7480000	720	0.284894	0.167673	1.19284531239319	7460001	BRsLRs
1	7460001	7500000	707	0.337986	0.198496	1.77566698404537	7480001	BRsLRs
1	7480001	7520000	721	0.229932	0.150753	0.589495566342055	7500001	BRsLRs
1	7500001	7540000	882	0.238663	0.165155	0.685340816383401	7520001	BRsLRs
1	7520001	7560000	877	0.17775	0.135693	0.0166634923920465	7540001	BRsLRs
1	7540001	7580000	761	0.0898791	0.0747576	-0.947946332583113	7560001	BRsLRs
1	7560001	7600000	681	0.0493586	0.0403783	-1.39276335861683	7580001	BRsLRs
1	7580001	7620000	626	0.182356	0.109879	0.0672262253768639	7600001	BRsLRs
1	7600001	7640000	646	0.244753	0.151066	0.752194277928676	7620001	BRsLRs
1	7620001	7660000	632	0.268108	0.186321	1.00857565631782	7640001	BRsLRs
1	7640001	7680000	588	0.33501	0.251495	1.74299770628531	7660001	BRsLRs
1	7660001	7700000	552	0.38924	0.27124	2.33831186385514	7680001	BRsLRs
1	7680001	7720000	546	0.361154	0.24108	2.02999555499462	7700001	BRsLRs
1	7700001	7740000	541	0.272996	0.177698	1.06223406683232	7720001	BRsLRs
1	7720001	7760000	561	0.214533	0.130503	0.420451813577573	7740001	BRsLRs
1	7740001	7780000	634	0.219284	0.144103	0.472606295646802	7760001	BRsLRs
1	7760001	7800000	546	0.257026	0.172386	0.886922115949228	7780001	BRsLRs
1	7780001	7820000	538	0.246069	0.160518	0.766640773067196	7800001	BRsLRs
1	7800001	7840000	593	0.227397	0.168652	0.561667401314588	7820001	BRsLRs
1	7820001	7860000	543	0.248891	0.197729	0.797619503523808	7840001	BRsLRs
1	7840001	7880000	567	0.365159	0.244329	2.07396076246405	7860001	BRsLRs
1	7860001	7900000	560	0.335064	0.181389	1.74359049559951	7880001	BRsLRs
1	7880001	7920000	443	0.0969297	0.063604	-0.87054780779311	7900001	BRsLRs
1	7900001	7940000	429	0.0454569	0.0425736	-1.43559458208336	7920001	BRsLRs
1	7920001	7960000	422	0.0848863	0.0729793	-1.00275519347035	7940001	BRsLRs
1	7940001	7980000	430	0.208011	0.144982	0.348856037518742	7960001	BRsLRs
1	7960001	8000000	496	0.290416	0.19028	1.25346350855953	7980001	BRsLRs
1	7980001	8020000	470	0.301709	0.206275	1.37743331828544	8000001	BRsLRs
1	8000001	8040000	452	0.285206	0.20517	1.19627031731965	8020001	BRsLRs
1	8020001	8060000	365	0.257941	0.192455	0.896966601550858	8040001	BRsLRs
1	8040001	8080000	272	0.246693	0.170348	0.773490782920111	8060001	BRsLRs
1	8060001	8100000	398	0.111359	0.0866711	-0.712149014250378	8080001	BRsLRs
1	8080001	8120000	476	0.0397213	0.0485315	-1.49855758931474	8100001	BRsLRs
1	8100001	8140000	394	0.0384354	0.048514	-1.51267365929849	8120001	BRsLRs
1	8120001	8160000	351	0.0324894	0.0410778	-1.57794634933925	8140001	BRsLRs
1	8140001	8180000	314	0.033801	0.039181	-1.56354815555226	8160001	BRsLRs
1	8160001	8200000	324	0.0473277	0.0439718	-1.41505772562049	8180001	BRsLRs
1	8180001	8220000	400	0.0588423	0.0538319	-1.2886552841904	8200001	BRsLRs
1	8200001	8240000	481	0.0495326	0.0483393	-1.39085325971553	8220001	BRsLRs
1	8220001	8260000	505	0.0450907	0.045599	-1.43961457183999	8240001	BRsLRs
1	8240001	8280000	469	0.0562751	0.0547605	-1.31683692729041	8260001	BRsLRs
1	8260001	8300000	492	0.087227	0.0754333	-0.977059972215991	8280001	BRsLRs
1	8280001	8320000	479	0.112033	0.092722	-0.704750125402839	8300001	BRsLRs
1	8300001	8340000	406	0.112238	0.0933371	-0.702499721524878	8320001	BRsLRs
1	8320001	8360000	371	0.125031	0.0951765	-0.56206354196023	8340001	BRsLRs
1	8340001	8380000	402	0.14323	0.0904254	-0.362282565496771	8360001	BRsLRs
1	8360001	8400000	391	0.119802	0.0913618	-0.61946530721807	8380001	BRsLRs
1	8380001	8420000	355	0.0691391	0.0681186	-1.17562133955339	8400001	BRsLRs
1	8400001	8440000	391	0.0511931	0.0537994	-1.37262498830405	8420001	BRsLRs
1	8420001	8460000	338	0.0583377	0.0582499	-1.29419457100416	8440001	BRsLRs
1	8440001	8480000	254	0.0500643	0.048006	-1.3850164804867	8460001	BRsLRs
1	8460001	8500000	218	0.0397915	0.0393069	-1.49778696320629	8480001	BRsLRs
1	8480001	8520000	231	0.0242064	0.0207751	-1.66887364358876	8500001	BRsLRs
1	8500001	8540000	178	0.0289046	0.0207634	-1.61729877773786	8520001	BRsLRs
1	8520001	8560000	168	-0.000621496	-0.000386867	-1.94142385549124	8540001	BRsLRs
1	8540001	8580000	237	0.000126981	0.0045398	-1.93320738942605	8560001	BRsLRs
1	8560001	8600000	201	0.0210427	0.0190839	-1.70360341309464	8580001	BRsLRs
1	8580001	8620000	161	0.0979075	0.0448665	-0.859813930174232	8600001	BRsLRs
1	8600001	8640000	134	0.142556	0.03666	-0.369681454344311	8620001	BRsLRs
1	8620001	8660000	153	0.0938865	0.0302909	-0.903954778921942	8640001	BRsLRs
1	8640001	8680000	190	0.124254	0.0677307	-0.570593121536696	8660001	BRsLRs
1	8660001	8700000	204	0.149682	0.0774067	-0.291455220030414	8680001	BRsLRs
1	8680001	8720000	187	0.130691	0.0724129	-0.499930439768726	8700001	BRsLRs
1	8700001	8740000	182	0.0917712	0.0698356	-0.92717565366853	8720001	BRsLRs
1	8720001	8760000	165	0.0849815	0.0707792	-1.00171012786458	8740001	BRsLRs
1	8740001	8780000	136	0.0452536	0.036282	-1.43782632407551	8760001	BRsLRs
1	8760001	8800000	162	0.0154581	0.00668544	-1.76490880576225	8780001	BRsLRs
1	8780001	8820000	296	0.0572984	0.0371924	-1.30560356978642	8800001	BRsLRs
1	8800001	8840000	319	0.0986907	0.0567269	-0.851216289602432	8820001	BRsLRs
1	8820001	8860000	253	0.153951	0.100135	-0.244591931469366	8840001	BRsLRs
1	8840001	8880000	210	0.15507	0.114253	-0.232308019569668	8860001	BRsLRs
1	8860001	8900000	154	0.119791	0.114236	-0.619586060596887	8880001	BRsLRs
1	8880001	8920000	256	0.10459	0.0959322	-0.786456252542655	8900001	BRsLRs
1	8900001	8940000	309	0.0778525	0.0675551	-1.07996929491816	8920001	BRsLRs
1	8920001	8960000	247	0.10495	0.0817843	-0.782504323781358	8940001	BRsLRs
1	8940001	8980000	262	0.217384	0.16687	0.451748893851068	8960001	BRsLRs
1	8960001	9000000	244	0.22084	0.168081	0.489687409959519	8980001	BRsLRs
1	8980001	9020000	264	0.115641	0.0835046	-0.665143017150728	9000001	BRsLRs
1	9000001	9040000	412	0.0790453	0.0623279	-1.06687523762239	9020001	BRsLRs
1	9020001	9060000	570	0.109237	0.0991224	-0.735443438782246	9040001	BRsLRs
1	9040001	9080000	436	0.142011	0.131564	-0.375664235385719	9060001	BRsLRs
1	9060001	9100000	259	0.137768	0.106886	-0.422242106869562	9080001	BRsLRs
1	9080001	9120000	268	0.0941714	0.0763372	-0.900827266410571	9100001	BRsLRs
1	9100001	9140000	279	0.186423	0.118336	0.111872042799628	9120001	BRsLRs
1	9120001	9160000	252	0.298304	0.165637	1.34005465875151	9140001	BRsLRs
1	9140001	9180000	218	0.218132	0.140414	0.459960123610651	9160001	BRsLRs
1	9160001	9200000	200	0.112263	0.0896913	-0.702225282027566	9180001	BRsLRs
1	9180001	9220000	202	0.0469081	0.0596646	-1.41966391814338	9200001	BRsLRs
1	9200001	9240000	210	0.036748	0.0440135	-1.53119722760909	9220001	BRsLRs
1	9220001	9260000	143	0.0071893	0.0105093	-1.85568021837728	9240001	BRsLRs
1	9240001	9280000	146	0.0131288	0.0148499	-1.79047888260583	9260001	BRsLRs
1	9260001	9300000	163	0.01666	0.018191	-1.75171485248946	9280001	BRsLRs
1	9280001	9320000	137	0.00854492	0.0160792	-1.84079879152342	9300001	BRsLRs
1	9300001	9340000	109	0.00711296	0.0174409	-1.85651824682628	9320001	BRsLRs
1	9320001	9360000	166	0.00278919	0.0070301	-1.90398277743804	9340001	BRsLRs
1	9340001	9380000	535	0.0040499	0.00375129	-1.89014323269177	9360001	BRsLRs
1	9360001	9400000	596	0.148128	0.054777	-0.308514379183346	9380001	BRsLRs
1	9380001	9420000	358	0.280658	0.170968	1.1463442839686	9400001	BRsLRs
1	9400001	9440000	244	0.244738	0.140402	0.752029614230289	9420001	BRsLRs
1	9420001	9460000	141	0.136258	0.0528988	-0.438818252507224	9440001	BRsLRs
1	9440001	9480000	207	0.111165	0.0706473	-0.714278664749522	9460001	BRsLRs
1	9460001	9500000	292	0.1248	0.0987896	-0.564599362915396	9480001	BRsLRs
1	9480001	9520000	342	0.115984	0.0950118	-0.661377707247603	9500001	BRsLRs
1	9500001	9540000	325	0.124727	0.0997073	-0.565400726247547	9520001	BRsLRs
1	9520001	9560000	273	0.139391	0.106127	-0.404425494704047	9540001	BRsLRs
1	9540001	9580000	326	0.14141	0.10152	-0.382261760901106	9560001	BRsLRs
1	9560001	9600000	446	0.198912	0.135447	0.248971038076959	9580001	BRsLRs
1	9580001	9620000	464	0.220651	0.145533	0.487612647359839	9600001	BRsLRs
1	9600001	9640000	415	0.342607	0.192329	1.82639438072857	9620001	BRsLRs
1	9620001	9660000	234	0.4949	0.256702	3.49820295529583	9640001	BRsLRs
1	9640001	9680000	217	0.292419	0.183621	1.27545160108419	9660001	BRsLRs
1	9660001	9700000	397	0.307341	0.188799	1.43925904823995	9680001	BRsLRs
1	9680001	9720000	470	0.356485	0.201903	1.97874123447657	9700001	BRsLRs
1	9700001	9740000	518	0.378184	0.188309	2.21694374056375	9720001	BRsLRs
1	9720001	9760000	533	0.344699	0.192713	1.84935947786366	9740001	BRsLRs
1	9740001	9780000	615	0.304778	0.19461	1.4111235109755	9760001	BRsLRs
1	9760001	9800000	714	0.23283	0.142224	0.621308592870496	9780001	BRsLRs
1	9780001	9820000	675	0.153334	0.101663	-0.251365098263034	9800001	BRsLRs
1	9800001	9840000	570	0.171771	0.112673	-0.0489714577851619	9820001	BRsLRs
1	9820001	9860000	513	0.166138	0.108194	-0.110808165319568	9840001	BRsLRs
1	9840001	9880000	495	0.120969	0.0940529	-0.606654471483532	9860001	BRsLRs
1	9860001	9900000	429	0.0919662	0.0764211	-0.925035025589494	9880001	BRsLRs
1	9880001	9920000	414	0.0906244	0.0743775	-0.939764742289239	9900001	BRsLRs
1	9900001	9940000	392	0.105936	0.0926931	-0.771680430007361	9920001	BRsLRs
1	9920001	9960000	409	0.150004	0.109152	-0.287920439305032	9940001	BRsLRs
1	9940001	9980000	442	0.219463	0.151777	0.474571282447558	9960001	BRsLRs
1	9960001	10000000	323	0.264395	0.178996	0.967815902177001	9980001	BRsLRs
1	9980001	10020000	238	0.227747	0.140794	0.56550955427696	10000001	BRsLRs
1	10000001	10040000	196	0.302211	0.155458	1.38294406339147	10020001	BRsLRs
1	10020001	10060000	191	0.384506	0.194018	2.28634400064409	10040001	BRsLRs
1	10040001	10080000	335	0.346302	0.209732	1.86695653843133	10060001	BRsLRs
1	10060001	10100000	380	0.369841	0.233434	2.12535779152069	10080001	BRsLRs
1	10080001	10120000	293	0.425775	0.235699	2.73937774522733	10100001	BRsLRs
1	10100001	10140000	295	0.436007	0.201732	2.85170034268731	10120001	BRsLRs
1	10120001	10160000	313	0.399985	0.177123	2.45626595979997	10140001	BRsLRs
1	10140001	10180000	339	0.244669	0.121822	0.751272161217707	10160001	BRsLRs
1	10160001	10200000	432	0.365969	0.203816	2.08285260217697	10180001	BRsLRs
1	10180001	10220000	532	0.385905	0.228365	2.30170163491368	10200001	BRsLRs
1	10200001	10240000	503	0.325182	0.189072	1.6351100511019	10220001	BRsLRs
1	10220001	10260000	491	0.355271	0.193055	1.96541445248709	10240001	BRsLRs
1	10240001	10280000	506	0.324384	0.166704	1.62634994234769	10260001	BRsLRs
1	10260001	10300000	452	0.253322	0.116013	0.846261160027439	10280001	BRsLRs
1	10280001	10320000	373	0.13605	0.0811317	-0.441101589124862	10300001	BRsLRs
1	10300001	10340000	386	0.129003	0.0856356	-0.518460594627252	10320001	BRsLRs
1	10320001	10360000	497	0.170077	0.107081	-0.0675674781230431	10340001	BRsLRs
1	10340001	10380000	558	0.171753	0.126271	-0.049169054223227	10360001	BRsLRs
1	10360001	10400000	509	0.139253	0.101265	-0.405940400729211	10380001	BRsLRs
1	10380001	10420000	364	0.162798	0.0927979	-0.147473282160491	10400001	BRsLRs
1	10400001	10440000	343	0.183052	0.105765	0.0748666209820382	10420001	BRsLRs
1	10420001	10460000	424	0.16794	0.107131	-0.0910265663532981	10440001	BRsLRs
1	10440001	10480000	491	0.182212	0.132762	0.0656454538723453	10460001	BRsLRs
1	10460001	10500000	434	0.17985	0.1392	0.0397164101662796	10480001	BRsLRs
1	10480001	10520000	388	0.162766	0.10178	-0.147824564717051	10500001	BRsLRs
1	10500001	10540000	387	0.149554	0.0863162	-0.292860350256653	10520001	BRsLRs
1	10520001	10560000	303	0.169173	0.101336	-0.0774912103458559	10540001	BRsLRs
1	10540001	10580000	303	0.147283	0.0776129	-0.317790434192502	10560001	BRsLRs
1	10560001	10600000	343	0.138006	0.0782841	-0.419629442855149	10580001	BRsLRs
1	10580001	10620000	375	0.211699	0.134942	0.389341352162252	10600001	BRsLRs
1	10600001	10640000	347	0.175179	0.110615	-0.0115598655115499	10620001	BRsLRs
1	10620001	10660000	315	0.0589387	0.0480017	-1.28759704548877	10640001	BRsLRs
1	10640001	10680000	295	0.0913214	0.0729343	-0.932113369104172	10660001	BRsLRs
1	10660001	10700000	260	0.164839	0.112829	-0.125068041599915	10680001	BRsLRs
1	10680001	10720000	227	0.152596	0.100683	-0.259466552223693	10700001	BRsLRs
1	10700001	10740000	269	0.123502	0.100102	-0.57884826161585	10720001	BRsLRs
1	10720001	10760000	304	0.126741	0.0972125	-0.543291880344069	10740001	BRsLRs
1	10740001	10780000	330	0.126642	0.0901246	-0.544378660753426	10760001	BRsLRs
1	10760001	10800000	496	0.108328	0.0718001	-0.745422058904521	10780001	BRsLRs
1	10780001	10820000	648	0.125224	0.086279	-0.559944869040979	10800001	BRsLRs
1	10800001	10840000	694	0.16024	0.11583	-0.175553931525485	10820001	BRsLRs
1	10820001	10860000	679	0.162888	0.0949349	-0.146485299970167	10840001	BRsLRs
1	10840001	10880000	468	0.168627	0.0837484	-0.0834849689671563	10860001	BRsLRs
1	10860001	10900000	427	0.179694	0.111645	0.0380039077030506	10880001	BRsLRs
1	10880001	10920000	588	0.140806	0.102543	-0.388892219156172	10900001	BRsLRs
1	10900001	10940000	531	0.14161	0.105556	-0.380066244922608	10920001	BRsLRs
1	10920001	10960000	527	0.187016	0.137494	0.118381747675876	10940001	BRsLRs
1	10940001	10980000	502	0.197395	0.142514	0.232318049380048	10960001	BRsLRs
1	10960001	11000000	426	0.236539	0.148808	0.662024436691748	10980001	BRsLRs
1	10980001	11020000	499	0.206866	0.135168	0.336286708541839	11000001	BRsLRs
1	11000001	11040000	596	0.163386	0.110402	-0.141018465183706	11020001	BRsLRs
1	11020001	11060000	646	0.135161	0.0862139	-0.450860657649288	11040001	BRsLRs
1	11040001	11080000	635	0.106752	0.0675227	-0.762722724815088	11060001	BRsLRs
1	11060001	11100000	590	0.110917	0.0779163	-0.717001104562859	11080001	BRsLRs
1	11080001	11120000	594	0.122849	0.0917515	-0.586016621285647	11100001	BRsLRs
1	11100001	11140000	585	0.13742	0.0967741	-0.426062304672149	11120001	BRsLRs
1	11120001	11160000	553	0.180108	0.0976661	0.0425486257785422	11140001	BRsLRs
1	11140001	11180000	621	0.195207	0.104102	0.208299104575276	11160001	BRsLRs
1	11160001	11200000	531	0.177355	0.107186	0.0123273483345125	11180001	BRsLRs
1	11180001	11220000	363	0.158487	0.114389	-0.194797629077024	11200001	BRsLRs
1	11200001	11240000	385	0.176598	0.122151	0.00401732035589609	11220001	BRsLRs
1	11220001	11260000	348	0.215849	0.116249	0.434898308716093	11240001	BRsLRs
1	11240001	11280000	352	0.171254	0.0936687	-0.0546468665895804	11260001	BRsLRs
1	11260001	11300000	531	0.141201	0.0979856	-0.384556075098637	11280001	BRsLRs
1	11280001	11320000	597	0.204896	0.136653	0.31466087615363	11300001	BRsLRs
1	11300001	11340000	617	0.209083	0.119545	0.360624003163493	11320001	BRsLRs
1	11320001	11360000	793	0.168932	0.0996709	-0.0801368070999463	11340001	BRsLRs
1	11340001	11380000	943	0.190941	0.119416	0.161468748753906	11360001	BRsLRs
1	11360001	11400000	950	0.220334	0.127843	0.484132754533919	11380001	BRsLRs
1	11380001	11420000	1036	0.231606	0.132893	0.607872035082086	11400001	BRsLRs
1	11400001	11440000	915	0.227268	0.130413	0.560251293508457	11420001	BRsLRs
1	11420001	11460000	720	0.243381	0.134247	0.737133038316177	11440001	BRsLRs
1	11440001	11480000	795	0.226926	0.130451	0.556496961185225	11460001	BRsLRs
1	11460001	11500000	727	0.190219	0.118752	0.153542936071527	11480001	BRsLRs
1	11480001	11520000	678	0.200414	0.131079	0.265459363075481	11500001	BRsLRs
1	11500001	11540000	713	0.240136	0.14454	0.701510791565041	11520001	BRsLRs
1	11520001	11560000	696	0.343323	0.196395	1.8342543279316	11540001	BRsLRs
1	11540001	11580000	684	0.345848	0.202922	1.86197271716014	11560001	BRsLRs
1	11560001	11600000	594	0.27563	0.164004	1.09114901226915	11580001	BRsLRs
1	11580001	11620000	592	0.303086	0.191985	1.3925494457974	11600001	BRsLRs
1	11600001	11640000	737	0.310773	0.180878	1.47693410243099	11620001	BRsLRs
1	11620001	11660000	729	0.249403	0.136025	0.803240024428764	11640001	BRsLRs
1	11640001	11680000	653	0.146766	0.0891057	-0.32346584299692	11660001	BRsLRs
1	11660001	11700000	724	0.122543	0.0720871	-0.58937576073275	11680001	BRsLRs
1	11680001	11720000	775	0.176615	0.0909997	0.00420393921406833	11700001	BRsLRs
1	11700001	11740000	702	0.21752	0.109284	0.453241844716446	11720001	BRsLRs
1	11720001	11760000	662	0.174991	0.100944	-0.0136236505313382	11740001	BRsLRs
1	11740001	11780000	776	0.141363	0.0859347	-0.382777707156054	11760001	BRsLRs
1	11760001	11800000	789	0.129335	0.0835638	-0.514816038102945	11780001	BRsLRs
1	11780001	11820000	849	0.120459	0.0797817	-0.612253037228703	11800001	BRsLRs
1	11800001	11840000	1062	0.09737	0.0592668	-0.865714379366446	11820001	BRsLRs
1	11820001	11860000	1031	0.0931684	0.0554473	-0.91183777904274	11840001	BRsLRs
1	11840001	11880000	855	0.127824	0.0720777	-0.5314031613205	11860001	BRsLRs
1	11860001	11900000	774	0.148368	0.0914968	-0.305879760009148	11880001	BRsLRs
1	11880001	11920000	760	0.114999	0.084609	-0.672190623441708	11900001	BRsLRs
1	11900001	11940000	661	0.0487982	0.0416893	-1.39891519438858	11920001	BRsLRs
1	11920001	11960000	588	0.0168161	0.0215094	-1.75000125226824	11940001	BRsLRs
1	11940001	11980000	590	0.0887559	0.0623361	-0.96027635031836	11960001	BRsLRs
1	11960001	12000000	522	0.184418	0.125074	0.0898619951151821	11980001	BRsLRs
1	11980001	12020000	570	0.202889	0.128371	0.292628873309399	12000001	BRsLRs
1	12000001	12040000	620	0.122371	0.0823431	-0.591263904474258	12020001	BRsLRs
1	12020001	12060000	543	0.0648656	0.0509322	-1.22253402722396	12040001	BRsLRs
1	12040001	12080000	577	0.0735853	0.0622568	-1.1268128238354	12060001	BRsLRs
1	12060001	12100000	674	0.0767472	0.0677709	-1.09210281397333	12080001	BRsLRs
1	12080001	12120000	704	0.107486	0.0818382	-0.754665181173999	12100001	BRsLRs
1	12100001	12140000	637	0.178414	0.132208	0.0239526054406611	12120001	BRsLRs
1	12120001	12160000	609	0.207807	0.144832	0.346616611220673	12140001	BRsLRs
1	12140001	12180000	618	0.16362	0.109206	-0.138449711488863	12160001	BRsLRs
1	12160001	12200000	643	0.124255	0.095739	-0.570582143956804	12180001	BRsLRs
1	12180001	12220000	728	0.162857	0.12045	-0.146825604946834	12200001	BRsLRs
1	12200001	12240000	692	0.211862	0.150824	0.391130697684728	12220001	BRsLRs
1	12220001	12260000	698	0.223903	0.167569	0.523311737170222	12240001	BRsLRs
1	12240001	12280000	693	0.230038	0.17494	0.590659189810659	12260001	BRsLRs
1	12260001	12300000	643	0.1593	0.117241	-0.185872856624428	12280001	BRsLRs
1	12280001	12320000	646	0.138646	0.0871907	-0.412603791723954	12300001	BRsLRs
1	12300001	12340000	606	0.189932	0.11872	0.150392370642382	12320001	BRsLRs
1	12320001	12360000	588	0.178978	0.123787	0.0301439605000266	12340001	BRsLRs
1	12340001	12380000	502	0.179541	0.120328	0.0363243379794995	12360001	BRsLRs
1	12360001	12400000	481	0.17398	0.124968	-0.0247219838026476	12380001	BRsLRs
1	12380001	12420000	558	0.155049	0.114732	-0.23253854874741	12400001	BRsLRs
1	12400001	12440000	734	0.174346	0.126999	-0.0207041895619955	12420001	BRsLRs
1	12420001	12460000	921	0.191991	0.1418	0.172995207641023	12440001	BRsLRs
1	12440001	12480000	855	0.171025	0.125473	-0.0571607323849608	12460001	BRsLRs
1	12460001	12500000	778	0.204129	0.143299	0.306241072376089	12480001	BRsLRs
1	12480001	12520000	723	0.184955	0.126678	0.0957569555174503	12500001	BRsLRs
1	12500001	12540000	873	0.13629	0.0939776	-0.438466969950665	12520001	BRsLRs
1	12520001	12560000	991	0.143848	0.0983896	-0.355498421123211	12540001	BRsLRs
1	12540001	12580000	924	0.148572	0.0930088	-0.30364033371108	12560001	BRsLRs
1	12560001	12600000	1041	0.177068	0.105555	0.00917678290536722	12580001	BRsLRs
1	12580001	12620000	1084	0.187841	0.113568	0.127438251087182	12600001	BRsLRs
1	12600001	12640000	970	0.164751	0.096612	-0.126034068630455	12620001	BRsLRs
1	12620001	12660000	818	0.144245	0.0853135	-0.351140321905892	12640001	BRsLRs
1	12640001	12680000	883	0.216269	0.124822	0.439508892270939	12660001	BRsLRs
1	12660001	12700000	996	0.246663	0.136884	0.773161455523336	12680001	BRsLRs
1	12680001	12720000	1005	0.199344	0.116079	0.253713352590515	12700001	BRsLRs
1	12700001	12740000	1056	0.191435	0.126771	0.166891673220797	12720001	BRsLRs
1	12720001	12760000	877	0.217517	0.144227	0.453208911976769	12740001	BRsLRs
1	12740001	12780000	667	0.173068	0.110015	-0.0347335366646001	12760001	BRsLRs
1	12760001	12800000	743	0.115664	0.0741447	-0.664890532813201	12780001	BRsLRs
1	12780001	12820000	936	0.109841	0.0666114	-0.728812980527181	12800001	BRsLRs
1	12800001	12840000	875	0.134858	0.0843526	-0.454186864356713	12820001	BRsLRs
1	12820001	12860000	711	0.119969	0.0939352	-0.617632051376024	12840001	BRsLRs
1	12840001	12880000	701	0.0719055	0.0699233	-1.1452529625388	12860001	BRsLRs
1	12860001	12900000	777	0.0467853	0.0490117	-1.42101196495418	12880001	BRsLRs
1	12880001	12920000	1033	0.0450426	0.0438911	-1.44014259343282	12900001	BRsLRs
1	12900001	12940000	997	0.0568582	0.052122	-1.3104359004551	12920001	BRsLRs
1	12920001	12960000	767	0.0786314	0.0658984	-1.07141885793989	12940001	BRsLRs
1	12940001	12980000	756	0.101577	0.0759317	-0.819531700758733	12960001	BRsLRs
1	12960001	13000000	840	0.0906847	0.0665409	-0.939102794221722	12980001	BRsLRs
1	12980001	13020000	865	0.0509098	0.0456949	-1.3757349366876	13000001	BRsLRs
1	13000001	13040000	807	0.0467777	0.0407557	-1.42109539456136	13020001	BRsLRs
1	13020001	13060000	748	0.044045	0.0369898	-1.45109382713357	13040001	BRsLRs
1	13040001	13080000	775	0.0600136	0.0509713	-1.27579724486233	13060001	BRsLRs
1	13060001	13100000	781	0.0868415	0.0805053	-0.981291829264547	13080001	BRsLRs
1	13080001	13120000	784	0.0869662	0.08746	-0.979922925051953	13100001	BRsLRs
1	13100001	13140000	778	0.112293	0.105802	-0.701895954630791	13120001	BRsLRs
1	13120001	13160000	865	0.119804	0.107061	-0.619443352058285	13140001	BRsLRs
1	13140001	13180000	926	0.08497	0.0809071	-1.00183637003334	13160001	BRsLRs
1	13160001	13200000	877	0.0658252	0.0605269	-1.21199994155912	13180001	BRsLRs
1	13180001	13220000	900	0.0676494	0.0535046	-1.19197464031924	13200001	BRsLRs
1	13200001	13240000	906	0.0815872	0.072249	-1.03897132729367	13220001	BRsLRs
1	13220001	13260000	906	0.0834906	0.0840623	-1.0180766017263	13240001	BRsLRs
1	13240001	13280000	934	0.110313	0.0895695	-0.723631562817925	13260001	BRsLRs
1	13260001	13300000	853	0.11959	0.0913154	-0.621792554155278	13280001	BRsLRs
1	13280001	13320000	805	0.0959697	0.079624	-0.881086284489903	13300001	BRsLRs
1	13300001	13340000	882	0.103703	0.0808358	-0.796193365907296	13320001	BRsLRs
1	13320001	13360000	970	0.116432	0.0906888	-0.656459751455767	13340001	BRsLRs
1	13340001	13380000	1144	0.0957727	0.0759344	-0.883248867728723	13360001	BRsLRs
1	13360001	13400000	1344	0.0893722	0.0664601	-0.953510867830617	13380001	BRsLRs
1	13380001	13420000	1222	0.101553	0.0747167	-0.819795162676153	13400001	BRsLRs
1	13400001	13440000	882	0.122251	0.090378	-0.592581214061357	13420001	BRsLRs
1	13420001	13460000	861	0.139374	0.101092	-0.40461211356222	13440001	BRsLRs
1	13440001	13480000	831	0.122908	0.0945332	-0.58536894407199	13460001	BRsLRs
1	13460001	13500000	727	0.117924	0.0915214	-0.640081202256169	13480001	BRsLRs
1	13480001	13520000	764	0.116399	0.0910149	-0.656822011592219	13500001	BRsLRs
1	13500001	13540000	776	0.104304	0.0875587	-0.789595840391908	13520001	BRsLRs
1	13520001	13560000	714	0.0787046	0.0676457	-1.07061529909176	13540001	BRsLRs
1	13540001	13580000	699	0.0602665	0.0493832	-1.27302101490752	13560001	BRsLRs
1	13560001	13600000	668	0.0986602	0.0711917	-0.851551105789153	13580001	BRsLRs
1	13580001	13620000	746	0.155733	0.115836	-0.225029884100946	13600001	BRsLRs
1	13600001	13640000	668	0.156572	0.117931	-0.215819694571145	13620001	BRsLRs
1	13620001	13660000	519	0.179797	0.115909	0.0391345984319775	13640001	BRsLRs
1	13640001	13680000	676	0.155174	0.109463	-0.231166351260849	13660001	BRsLRs
1	13660001	13700000	714	0.0811497	0.0650695	-1.04377401849663	13680001	BRsLRs
1	13680001	13720000	680	0.103454	0.0757996	-0.798926783300526	13700001	BRsLRs
1	13700001	13740000	589	0.133675	0.10621	-0.467173341369531	13720001	BRsLRs
1	13720001	13760000	512	0.0707274	0.0653681	-1.15818564941015	13740001	BRsLRs
1	13740001	13780000	480	0.0593284	0.0587901	-1.28331908260466	13760001	BRsLRs
1	13760001	13800000	459	0.110206	0.0865993	-0.724806163866421	13780001	BRsLRs
1	13780001	13820000	510	0.100302	0.0849686	-0.83352811512166	13800001	BRsLRs
1	13800001	13840000	528	0.0725503	0.0691724	-1.13817461902413	13820001	BRsLRs
1	13820001	13860000	560	0.186802	0.140665	0.116032545578883	13840001	BRsLRs
1	13840001	13880000	600	0.251934	0.201937	0.83102427913666	13860001	BRsLRs
1	13860001	13900000	580	0.276962	0.210375	1.10577114868595	13880001	BRsLRs
1	13880001	13920000	469	0.34493	0.246778	1.85189529881883	13900001	BRsLRs
1	13900001	13940000	513	0.368396	0.237049	2.10949518857604	13920001	BRsLRs
1	13920001	13960000	675	0.361695	0.215169	2.03593442571646	13940001	BRsLRs
1	13940001	13980000	658	0.267292	0.147259	0.999617951125549	13960001	BRsLRs
1	13960001	14000000	561	0.193308	0.114812	0.187452680359435	13980001	BRsLRs
1	13980001	14020000	660	0.271752	0.166629	1.04857795744606	14000001	BRsLRs
1	14000001	14040000	686	0.25985	0.170693	0.917922801565626	14020001	BRsLRs
1	14020001	14060000	626	0.250662	0.173434	0.817060797513411	14040001	BRsLRs
1	14040001	14080000	790	0.210651	0.126378	0.37783684843492	14060001	BRsLRs
1	14060001	14100000	833	0.156694	0.0971941	-0.214480429824261	14080001	BRsLRs
1	14080001	14120000	801	0.117818	0.0850444	-0.641244825724773	14100001	BRsLRs
1	14100001	14140000	698	0.116359	0.0849009	-0.657261114787919	14120001	BRsLRs
1	14120001	14160000	581	0.142896	0.0957073	-0.365949077180864	14140001	BRsLRs
1	14140001	14180000	603	0.11112	0.0866741	-0.714772655844684	14160001	BRsLRs
1	14160001	14200000	704	0.0690216	0.0658567	-1.17691120519076	14180001	BRsLRs
1	14180001	14220000	698	0.117669	0.0973158	-0.642880485128755	14200001	BRsLRs
1	14200001	14240000	534	0.167187	0.151972	-0.0992926840123445	14220001	BRsLRs
1	14220001	14260000	586	0.124721	0.114774	-0.565466591726902	14240001	BRsLRs
1	14240001	14280000	618	0.119301	0.10303	-0.624965074744208	14260001	BRsLRs
1	14260001	14300000	651	0.14136	0.120912	-0.382810639895731	14280001	BRsLRs
1	14280001	14320000	724	0.136069	0.115362	-0.440893015106905	14300001	BRsLRs
1	14300001	14340000	611	0.106248	0.0869536	-0.768255425080904	14320001	BRsLRs
1	14320001	14360000	326	0.0896668	0.0747024	-0.950276872794289	14340001	BRsLRs
1	14340001	14380000	352	0.261986	0.166029	0.941370912215988	14360001	BRsLRs
1	14360001	14400000	588	0.204937	0.140332	0.315110956929222	14380001	BRsLRs
1	14380001	14420000	639	0.146901	0.109023	-0.321983869711434	14400001	BRsLRs
1	14400001	14440000	705	0.145521	0.110254	-0.337132929963072	14420001	BRsLRs
1	14420001	14460000	648	0.135948	0.107152	-0.442221302273896	14440001	BRsLRs
1	14440001	14480000	536	0.110006	0.0943275	-0.727001679844919	14460001	BRsLRs
1	14460001	14500000	616	0.114576	0.104455	-0.676834139736232	14480001	BRsLRs
1	14480001	14520000	774	0.114026	0.109967	-0.682871808677102	14500001	BRsLRs
1	14500001	14540000	758	0.0960744	0.0911956	-0.879936931875159	14520001	BRsLRs
1	14520001	14560000	631	0.138789	0.112889	-0.411033997799327	14540001	BRsLRs
1	14540001	14580000	623	0.169762	0.139133	-0.0710254157891781	14560001	BRsLRs
1	14560001	14600000	580	0.149253	0.12593	-0.296164601804293	14580001	BRsLRs
1	14580001	14620000	494	0.139694	0.113322	-0.401099287996622	14600001	BRsLRs
1	14600001	14640000	454	0.130001	0.11329	-0.507504969894546	14620001	BRsLRs
1	14620001	14660000	517	0.117199	0.117068	-0.648039947678226	14640001	BRsLRs
1	14640001	14680000	540	0.1287	0.120358	-0.521786801334677	14660001	BRsLRs
1	14660001	14700000	424	0.139907	0.133893	-0.398761063479522	14680001	BRsLRs
1	14680001	14720000	348	0.14216	0.135542	-0.374028575981737	14700001	BRsLRs
1	14700001	14740000	439	0.243799	0.177659	0.741721666711239	14720001	BRsLRs
1	14720001	14760000	676	0.24088	0.170734	0.709678111005056	14740001	BRsLRs
1	14740001	14780000	771	0.174609	0.131634	-0.0178170860502704	14760001	BRsLRs
1	14760001	14800000	856	0.138228	0.104394	-0.417192420119015	14780001	BRsLRs
1	14780001	14820000	831	0.119406	0.0931458	-0.623812428855496	14800001	BRsLRs
1	14800001	14840000	857	0.100769	0.0889669	-0.828401585311867	14820001	BRsLRs
1	14820001	14860000	884	0.116605	0.0993372	-0.654560630134366	14840001	BRsLRs
1	14840001	14880000	864	0.088648	0.07822	-0.96146083118876	14860001	BRsLRs
1	14860001	14900000	951	0.0879739	0.0773658	-0.968860817794289	14880001	BRsLRs
1	14880001	14920000	931	0.12664	0.102938	-0.544400615913211	14900001	BRsLRs
1	14900001	14940000	877	0.105431	0.085412	-0.77722410785307	14920001	BRsLRs
1	14920001	14960000	830	0.0682285	0.0638072	-1.1856175238035	14940001	BRsLRs
1	14940001	14980000	925	0.0689185	0.0641449	-1.17804299367768	14960001	BRsLRs
1	14960001	15000000	1034	0.110539	0.0930463	-0.721150629762221	14980001	BRsLRs
1	14980001	15020000	953	0.133463	0.109039	-0.469500588306739	15000001	BRsLRs
1	15000001	15040000	904	0.0956362	0.0741259	-0.884747307384049	15020001	BRsLRs
1	15020001	15060000	939	0.0854289	0.0653609	-0.99679875862068	15040001	BRsLRs
1	15040001	15080000	907	0.0986874	0.0793278	-0.851252515616078	15060001	BRsLRs
1	15060001	15100000	848	0.105228	0.0781711	-0.779452556571246	15080001	BRsLRs
1	15080001	15120000	884	0.120332	0.0916814	-0.613647189875049	15100001	BRsLRs
1	15100001	15140000	946	0.143368	0.105827	-0.360767659471607	15120001	BRsLRs
1	15120001	15160000	1032	0.128473	0.0864711	-0.524278711970273	15140001	BRsLRs
1	15140001	15180000	1032	0.108853	0.0842485	-0.739658829460963	15160001	BRsLRs
1	15160001	15200000	1037	0.13622	0.106276	-0.439235400543139	15180001	BRsLRs
1	15180001	15220000	1038	0.125515	0.0990247	-0.556750393292264	15200001	BRsLRs
1	15200001	15240000	871	0.0852112	0.0800778	-0.999188577763276	15220001	BRsLRs
1	15220001	15260000	835	0.0645451	0.0626288	-1.2260523415795	15240001	BRsLRs
1	15240001	15280000	919	0.0568044	0.0553327	-1.31102649425331	15260001	BRsLRs
1	15260001	15300000	782	0.0519481	0.0538824	-1.36433691548522	15280001	BRsLRs
1	15280001	15320000	658	0.0721738	0.0622684	-1.14230767785365	15300001	BRsLRs
1	15300001	15340000	791	0.104866	0.0770354	-0.783426440492328	15320001	BRsLRs
1	15320001	15360000	828	0.0890209	0.0614563	-0.95736729164685	15340001	BRsLRs
1	15340001	15380000	804	0.0319863	0.0329341	-1.58346916978316	15360001	BRsLRs
1	15360001	15400000	820	0.0564642	0.044127	-1.31476106693274	15380001	BRsLRs
1	15380001	15420000	722	0.110361	0.0794146	-0.723104638983085	15400001	BRsLRs
1	15400001	15440000	615	0.144473	0.102983	-0.348637433690404	15420001	BRsLRs
1	15420001	15460000	729	0.123852	0.0984285	-0.575006108653478	15440001	BRsLRs
1	15440001	15480000	786	0.0981857	0.0835948	-0.856759967448141	15460001	BRsLRs
1	15460001	15500000	667	0.0630427	0.0526062	-1.24254505760998	15480001	BRsLRs
1	15480001	15520000	642	0.0802977	0.0571932	-1.05312691656503	15500001	BRsLRs
1	15500001	15540000	688	0.124611	0.0788698	-0.566674125515076	15520001	BRsLRs
1	15520001	15560000	631	0.137029	0.0790633	-0.430354538410113	15540001	BRsLRs
1	15540001	15580000	643	0.120692	0.0754983	-0.609695261113752	15560001	BRsLRs
1	15560001	15600000	688	0.141512	0.0957153	-0.381142047752072	15580001	BRsLRs
1	15580001	15620000	637	0.147593	0.110143	-0.314387384425829	15600001	BRsLRs
1	15600001	15640000	652	0.148889	0.117132	-0.30016044088516	15620001	BRsLRs
1	15620001	15660000	712	0.154904	0.11002	-0.234130297831822	15640001	BRsLRs
1	15640001	15680000	706	0.159913	0.106362	-0.17914360015033	15660001	BRsLRs
1	15660001	15700000	827	0.135232	0.098341	-0.450081249476921	15680001	BRsLRs
1	15680001	15720000	990	0.0948734	0.0756337	-0.893121005326041	15700001	BRsLRs
1	15700001	15740000	1005	0.0932099	0.0782655	-0.911382209477202	15720001	BRsLRs
1	15720001	15760000	985	0.077107	0.0724444	-1.08815308072801	15740001	BRsLRs
1	15740001	15780000	972	0.117933	0.0873125	-0.639982404037137	15760001	BRsLRs
1	15760001	15800000	914	0.159257	0.115807	-0.186344892559805	15780001	BRsLRs
1	15780001	15820000	1051	0.123586	0.103011	-0.577926144904881	15800001	BRsLRs
1	15800001	15840000	1226	0.112985	0.0913588	-0.694299469345186	15820001	BRsLRs
1	15820001	15860000	1146	0.118904	0.091719	-0.629323173961527	15840001	BRsLRs
1	15840001	15880000	1075	0.0987598	0.0734839	-0.850457738831861	15860001	BRsLRs
1	15860001	15900000	918	0.0917571	0.0658979	-0.927330437545014	15880001	BRsLRs
1	15880001	15920000	805	0.144883	0.106061	-0.344136625934482	15900001	BRsLRs
1	15900001	15940000	790	0.171674	0.103656	-0.0500362830347338	15920001	BRsLRs
1	15920001	15960000	881	0.157929	0.0937063	-0.200923118657034	15940001	BRsLRs
1	15940001	15980000	1104	0.138153	0.103412	-0.418015738610952	15960001	BRsLRs
1	15960001	16000000	949	0.107794	0.093409	-0.751284086567112	15980001	BRsLRs
1	15980001	16020000	701	0.0889357	0.0764324	-0.95830258145369	16000001	BRsLRs
1	16000001	16040000	802	0.123735	0.094734	-0.576290485500899	16020001	BRsLRs
1	16020001	16060000	787	0.129382	0.104474	-0.514300091847998	16040001	BRsLRs
1	16040001	16080000	630	0.0687172	0.0633146	-1.18025278051004	16060001	BRsLRs
1	16060001	16100000	641	0.0234808	0.0333119	-1.67683897555875	16080001	BRsLRs
1	16080001	16120000	816	0.0362077	0.0382918	-1.537128414025	16100001	BRsLRs
1	16100001	16140000	896	0.0373376	0.040653	-1.52472484650447	16120001	BRsLRs
1	16120001	16160000	914	0.0402821	0.0488567	-1.49240136251103	16140001	BRsLRs
1	16140001	16180000	1001	0.0409176	0.0493864	-1.48542511048935	16160001	BRsLRs
1	16160001	16200000	876	0.0660719	0.058235	-1.20929177259964	16180001	BRsLRs
1	16180001	16220000	768	0.120394	0.0896312	-0.612966579921715	16200001	BRsLRs
1	16200001	16240000	837	0.113091	0.088781	-0.693135845876582	16220001	BRsLRs
1	16220001	16260000	963	0.0877215	0.0719534	-0.971631558959154	16240001	BRsLRs
1	16240001	16280000	1073	0.0797693	0.0640346	-1.05892746978023	16260001	BRsLRs
1	16260001	16300000	1055	0.085896	0.0607171	-0.991671131052898	16280001	BRsLRs
1	16280001	16320000	946	0.0970928	0.0624113	-0.868757364512645	16300001	BRsLRs
1	16300001	16340000	870	0.0981512	0.0641376	-0.857138693954432	16320001	BRsLRs
1	16320001	16360000	875	0.124253	0.0828765	-0.570604099116588	16340001	BRsLRs
1	16340001	16380000	773	0.114462	0.0836429	-0.678085583843976	16360001	BRsLRs
1	16360001	16400000	666	0.0694085	0.0581309	-1.17266397953036	16380001	BRsLRs
1	16380001	16420000	648	0.0676012	0.057628	-1.19250375967006	16400001	BRsLRs
1	16400001	16440000	637	0.0810919	0.0663644	-1.04440852261442	16420001	BRsLRs
1	16420001	16460000	627	0.0594717	0.0535303	-1.28174599540607	16440001	BRsLRs
1	16440001	16480000	575	0.0477406	0.0505512	-1.41052508288288	16460001	BRsLRs
1	16460001	16500000	510	0.0724195	0.0698123	-1.13961048647406	16480001	BRsLRs
1	16480001	16520000	533	0.0752078	0.0623242	-1.10900170045983	16500001	BRsLRs
1	16500001	16540000	637	0.0625028	0.0454491	-1.24847185299394	16520001	BRsLRs
1	16520001	16560000	630	0.0468881	0.0412219	-1.41988346974123	16540001	BRsLRs
1	16540001	16580000	604	0.0540016	0.042643	-1.34179445517599	16560001	BRsLRs
1	16560001	16600000	492	0.0769121	0.0551666	-1.09029261104905	16580001	BRsLRs
1	16580001	16620000	375	0.170605	0.125198	-0.0617713159398074	16600001	BRsLRs
1	16600001	16640000	455	0.217407	0.171914	0.452001378188595	16620001	BRsLRs
1	16620001	16660000	441	0.182278	0.155371	0.0663699741452495	16640001	BRsLRs
1	16640001	16680000	406	0.141539	0.102616	-0.380845653094975	16660001	BRsLRs
1	16660001	16700000	441	0.0895414	0.0679106	-0.951653461312808	16680001	BRsLRs
1	16680001	16720000	448	0.0415405	0.0474514	-1.47858717597432	16700001	BRsLRs
1	16700001	16740000	508	0.0474732	0.0502796	-1.41346048774613	16720001	BRsLRs
1	16720001	16760000	555	0.0470197	0.0506727	-1.41843882022738	16740001	BRsLRs
1	16740001	16780000	426	0.0752155	0.0702684	-1.10891717309466	16760001	BRsLRs
1	16760001	16800000	386	0.111575	0.0866017	-0.7097778569936	16780001	BRsLRs
1	16780001	16820000	388	0.0991767	0.0732324	-0.845881185774681	16800001	BRsLRs
1	16800001	16840000	355	0.131193	0.0937386	-0.494419694662695	16820001	BRsLRs
1	16820001	16860000	430	0.182406	0.121678	0.0677751043714887	16840001	BRsLRs
1	16840001	16880000	413	0.179449	0.123469	0.0353144006293902	16860001	BRsLRs
1	16860001	16900000	426	0.106926	0.0851206	-0.760812625913795	16880001	BRsLRs
1	16880001	16920000	473	0.0551419	0.0556269	-1.32927672082458	16900001	BRsLRs
1	16900001	16940000	373	0.0473135	0.0511712	-1.41521360725496	16920001	BRsLRs
1	16920001	16960000	297	0.0559165	0.0509856	-1.32077348743986	16940001	BRsLRs
1	16940001	16980000	392	0.103788	0.079615	-0.795260271616434	16960001	BRsLRs
1	16960001	17000000	321	0.14169	0.108834	-0.379188038531208	16980001	BRsLRs
1	16980001	17020000	245	0.204113	0.137062	0.306065431097808	17000001	BRsLRs
1	17000001	17040000	315	0.226673	0.143323	0.553719633472424	17020001	BRsLRs
1	17020001	17060000	390	0.161159	0.100542	-0.165465535604285	17040001	BRsLRs
1	17040001	17080000	433	0.116969	0.0802951	-0.650564791053499	17060001	BRsLRs
1	17060001	17100000	366	0.108494	0.0763277	-0.743599780642367	17080001	BRsLRs
1	17080001	17120000	344	0.0632119	0.053867	-1.24068765109217	17100001	BRsLRs
1	17100001	17140000	332	0.0541824	0.0502143	-1.33980970873143	17120001	BRsLRs
1	17120001	17160000	336	0.088751	0.0703956	-0.960330140459833	17140001	BRsLRs
1	17140001	17180000	319	0.0792923	0.0596529	-1.06416377538895	17160001	BRsLRs
1	17160001	17200000	333	0.101173	0.0826371	-0.8239666430353	17180001	BRsLRs
1	17180001	17220000	346	0.126716	0.11622	-0.543566319841381	17200001	BRsLRs
1	17200001	17240000	308	0.0803761	0.0957158	-1.05226627430146	17220001	BRsLRs
1	17220001	17260000	284	0.0648846	0.0788794	-1.222325453206	17240001	BRsLRs
1	17240001	17280000	216	0.0832725	0.0794281	-1.02047081190085	17260001	BRsLRs
1	17260001	17300000	249	0.0871928	0.0775674	-0.977435405448314	17280001	BRsLRs
1	17280001	17320000	347	0.0911043	0.0809416	-0.934496601698832	17300001	BRsLRs
1	17300001	17340000	325	0.0968754	0.0855972	-0.871143890381273	17320001	BRsLRs
1	17320001	17360000	251	0.0965107	0.0900077	-0.875147413768064	17340001	BRsLRs
1	17340001	17380000	259	0.104916	0.0988733	-0.782877561497703	17360001	BRsLRs
1	17360001	17400000	382	0.124029	0.113865	-0.573063077012507	17380001	BRsLRs
1	17380001	17420000	379	0.166649	0.140673	-0.105198621994505	17400001	BRsLRs
1	17400001	17440000	262	0.183778	0.144293	0.0828363439839873	17420001	BRsLRs
1	17420001	17460000	224	0.13084	0.104664	-0.498294780364745	17440001	BRsLRs
1	17440001	17480000	210	0.155144	0.11885	-0.231495678657624	17460001	BRsLRs
1	17460001	17500000	223	0.142834	0.103056	-0.366629687134198	17480001	BRsLRs
1	17480001	17520000	256	0.0980097	0.0688336	-0.858692021509219	17500001	BRsLRs
1	17500001	17540000	282	0.184621	0.105305	0.092090443833358	17520001	BRsLRs
1	17520001	17560000	280	0.293	0.162954	1.28182957500173	17540001	BRsLRs
1	17540001	17580000	280	0.328521	0.1652	1.67176419036293	17560001	BRsLRs
1	17560001	17600000	251	0.292116	0.157377	1.27212539437677	17580001	BRsLRs
1	17580001	17620000	203	0.324043	0.212639	1.62260658760435	17600001	BRsLRs
1	17600001	17640000	218	0.376197	0.229322	2.19513128931737	17620001	BRsLRs
1	17620001	17660000	210	0.303933	0.181907	1.40184745596634	17640001	BRsLRs
1	17640001	17680000	186	0.140813	0.0899663	-0.388815376096924	17660001	BRsLRs
1	17660001	17700000	177	0.0393069	0.0393934	-1.50310669842219	17680001	BRsLRs
1	17680001	17720000	193	0.0492704	0.0412704	-1.39373158116335	17700001	BRsLRs
1	17700001	17740000	187	0.142275	0.0887236	-0.372766154294101	17720001	BRsLRs
1	17720001	17760000	144	0.180353	0.12282	0.045238132852203	17740001	BRsLRs
1	17740001	17780000	121	0.137491	0.0964809	-0.425282896499782	17760001	BRsLRs
1	17760001	17800000	178	0.128237	0.0991192	-0.526869420824901	17780001	BRsLRs
1	17780001	17820000	301	0.107204	0.0781017	-0.757760858703682	17800001	BRsLRs
1	17800001	17840000	265	0.107482	0.0745109	-0.754709091493569	17820001	BRsLRs
1	17820001	17860000	169	0.134612	0.0911893	-0.456887349010266	17840001	BRsLRs
1	17840001	17880000	254	0.133561	0.0907332	-0.468424785477275	17860001	BRsLRs
1	17860001	17900000	297	0.113861	0.086387	-0.684683109359364	17880001	BRsLRs
1	17880001	17920000	266	0.0893261	0.0735478	-0.954016934263661	17900001	BRsLRs
1	17900001	17940000	232	0.134851	0.106165	-0.45426370741596	17920001	BRsLRs
1	17920001	17960000	198	0.225414	0.177627	0.539898860387777	17940001	BRsLRs
1	17940001	17980000	205	0.235739	0.172781	0.653242372777755	17960001	BRsLRs
1	17960001	18000000	225	0.240525	0.172041	0.705781070143221	17980001	BRsLRs
1	17980001	18020000	298	0.262124	0.167015	0.942885818241152	18000001	BRsLRs
1	18000001	18040000	322	0.267174	0.180355	0.998322596698236	18020001	BRsLRs
1	18020001	18060000	363	0.311798	0.201513	1.48818612182079	18040001	BRsLRs
1	18040001	18080000	448	0.34987	0.209924	1.90612454348774	18060001	BRsLRs
1	18060001	18100000	363	0.317935	0.20577	1.55555552962101	18080001	BRsLRs
1	18080001	18120000	286	0.230559	0.168691	0.596378508934647	18100001	BRsLRs
1	18100001	18140000	280	0.165851	0.122053	-0.113958730748714	18120001	BRsLRs
1	18120001	18160000	273	0.23072	0.125348	0.598145899297339	18140001	BRsLRs
1	18140001	18180000	307	0.285888	0.15865	1.20375702680633	18160001	BRsLRs
1	18160001	18200000	288	0.332588	0.200969	1.7164100077857	18180001	BRsLRs
1	18180001	18220000	332	0.475177	0.310325	3.28169214707621	18200001	BRsLRs
1	18200001	18240000	422	0.573172	0.339565	4.35744008864095	18220001	BRsLRs
1	18220001	18260000	393	0.528875	0.299155	3.87116623214324	18240001	BRsLRs
1	18240001	18280000	328	0.430485	0.265753	2.79108214652097	18260001	BRsLRs
1	18260001	18300000	295	0.412904	0.256897	2.59808531443107	18280001	BRsLRs
1	18280001	18320000	404	0.358736	0.212078	2.00345176681457	18300001	BRsLRs
1	18300001	18340000	396	0.402279	0.212982	2.48144852807334	18320001	BRsLRs
1	18320001	18360000	273	0.512886	0.269728	3.69564570724219	18340001	BRsLRs
1	18340001	18380000	249	0.47125	0.285262	3.2385831908384	18360001	BRsLRs
1	18360001	18400000	294	0.378896	0.25653	2.22475977744721	18380001	BRsLRs
1	18380001	18420000	375	0.404895	0.269978	2.5101658770721	18400001	BRsLRs
1	18400001	18440000	367	0.413869	0.268952	2.60867867902732	18420001	BRsLRs
1	18420001	18460000	439	0.282695	0.172045	1.1687056142096	18440001	BRsLRs
1	18440001	18480000	455	0.173715	0.117506	-0.0276310424741578	18460001	BRsLRs
1	18460001	18500000	372	0.247376	0.16872	0.780988469986683	18480001	BRsLRs
1	18480001	18520000	361	0.347477	0.205873	1.87985519480501	18500001	BRsLRs
1	18500001	18540000	345	0.300294	0.165839	1.36190004273756	18520001	BRsLRs
1	18520001	18560000	286	0.19205	0.123931	0.17364288485468	18540001	BRsLRs
1	18540001	18580000	210	0.207043	0.135379	0.33822974018281	18560001	BRsLRs
1	18560001	18600000	217	0.239991	0.16395	0.69991904248063	18580001	BRsLRs
1	18580001	18620000	217	0.242908	0.180002	0.731940643027029	18600001	BRsLRs
1	18600001	18640000	171	0.318804	0.245939	1.56509504654759	18620001	BRsLRs
1	18620001	18660000	236	0.261999	0.199726	0.94151362075459	18640001	BRsLRs
1	18640001	18680000	266	0.131294	0.112025	-0.493310959093554	18660001	BRsLRs
1	18660001	18700000	279	0.107665	0.0968232	-0.752700194373243	18680001	BRsLRs
1	18680001	18720000	339	0.155195	0.137825	-0.230935822083107	18700001	BRsLRs
1	18700001	18740000	432	0.171909	0.148875	-0.0474565517599981	18720001	BRsLRs
1	18720001	18760000	442	0.223038	0.177384	0.513816130563216	18740001	BRsLRs
1	18740001	18780000	380	0.27107	0.197961	1.04109124795938	18760001	BRsLRs
1	18760001	18800000	359	0.280165	0.202181	1.1409323370816	18780001	BRsLRs
1	18780001	18820000	371	0.242153	0.191502	0.723652570208198	18800001	BRsLRs
1	18800001	18840000	399	0.172436	0.137541	-0.0416713671566549	18820001	BRsLRs
1	18820001	18860000	517	0.166993	0.12086	-0.101422334511488	18840001	BRsLRs
1	18840001	18880000	659	0.286204	0.158936	1.20722594205236	18860001	BRsLRs
1	18860001	18900000	626	0.390641	0.212819	2.35369145328452	18880001	BRsLRs
1	18880001	18920000	595	0.285023	0.179002	1.19426142019932	18900001	BRsLRs
1	18900001	18940000	463	0.148607	0.116896	-0.303256118414843	18920001	BRsLRs
1	18920001	18960000	345	0.135323	0.119548	-0.449082289706704	18940001	BRsLRs
1	18940001	18980000	358	0.141847	0.118735	-0.377464558488087	18960001	BRsLRs
1	18960001	19000000	258	0.105323	0.0868952	-0.778409686481459	18980001	BRsLRs
1	18980001	19020000	241	0.226612	0.146276	0.553050001098982	19000001	BRsLRs
1	19000001	19040000	293	0.346222	0.22011	1.86607833203993	19020001	BRsLRs
1	19020001	19060000	372	0.248943	0.179497	0.798190337678217	19040001	BRsLRs
1	19040001	19080000	414	0.161821	0.136915	-0.158198377715456	19060001	BRsLRs
1	19060001	19100000	351	0.157752	0.121475	-0.202866150298005	19080001	BRsLRs
1	19080001	19120000	336	0.199685	0.134579	0.257456707333855	19100001	BRsLRs
1	19100001	19140000	321	0.197912	0.143979	0.237993458184467	19120001	BRsLRs
1	19120001	19160000	356	0.124272	0.101758	-0.570395525098631	19140001	BRsLRs
1	19140001	19180000	346	0.133949	0.106396	-0.464165484478988	19160001	BRsLRs
1	19160001	19200000	296	0.198019	0.148763	0.239168059232963	19180001	BRsLRs
1	19180001	19220000	313	0.3072	0.220935	1.43771120947511	19200001	BRsLRs
1	19200001	19240000	316	0.329412	0.241004	1.68154521404714	19220001	BRsLRs
1	19220001	19260000	361	0.269022	0.184242	1.01860916433956	19240001	BRsLRs
1	19240001	19280000	413	0.240794	0.14679	0.708734039134301	19260001	BRsLRs
1	19260001	19300000	328	0.182397	0.119791	0.0676763061524562	19280001	BRsLRs
1	19280001	19320000	320	0.262766	0.18754	0.949933424532132	19300001	BRsLRs
1	19300001	19340000	319	0.277091	0.190752	1.10718725649208	19320001	BRsLRs
1	19320001	19360000	217	0.223657	0.151799	0.520611252516669	19340001	BRsLRs
1	19340001	19380000	186	0.217642	0.151157	0.454581109463331	19360001	BRsLRs
1	19360001	19400000	153	0.174973	0.113606	-0.0138212469694033	19380001	BRsLRs
1	19380001	19420000	189	0.109101	0.0642411	-0.736936389647625	19400001	BRsLRs
1	19400001	19440000	254	0.0785102	0.0388756	-1.07274934062286	19420001	BRsLRs
1	19420001	19460000	243	0.0477199	0.0288653	-1.41075231878665	19440001	BRsLRs
1	19440001	19480000	180	0.0578887	0.0431806	-1.29912350437588	19460001	BRsLRs
1	19460001	19500000	211	0.211965	0.162254	0.392261388413654	19480001	BRsLRs
1	19480001	19520000	360	0.308005	0.248358	1.44654816128857	19500001	BRsLRs
1	19500001	19540000	411	0.292102	0.235237	1.27197170825827	19520001	BRsLRs
1	19520001	19560000	395	0.21687	0.176627	0.446106417786327	19540001	BRsLRs
1	19540001	19580000	411	0.216713	0.1671	0.444382937743205	19560001	BRsLRs
1	19560001	19600000	413	0.231125	0.168318	0.602591819153798	19580001	BRsLRs
1	19580001	19620000	326	0.294519	0.208421	1.29850451885842	19600001	BRsLRs
1	19600001	19640000	300	0.291568	0.223033	1.26610968059568	19620001	BRsLRs
1	19620001	19660000	398	0.237105	0.19505	0.668237746910899	19640001	BRsLRs
1	19640001	19680000	364	0.247364	0.202817	0.780856739027973	19660001	BRsLRs
1	19660001	19700000	321	0.221863	0.178088	0.500917474189539	19680001	BRsLRs
1	19680001	19720000	329	0.240963	0.20123	0.710589250136132	19700001	BRsLRs
1	19700001	19740000	332	0.281112	0.231243	1.15132810523979	19720001	BRsLRs
1	19720001	19760000	357	0.287579	0.225493	1.22232011440453	19740001	BRsLRs
1	19740001	19780000	395	0.327059	0.264844	1.65571496856011	19760001	BRsLRs
1	19760001	19800000	292	0.332804	0.239104	1.71878116504247	19780001	BRsLRs
1	19780001	19820000	230	0.287317	0.198796	1.2194439884727	19800001	BRsLRs
1	19800001	19840000	325	0.237272	0.170383	0.670071002752945	19820001	BRsLRs
1	19820001	19860000	351	0.100224	0.0968045	-0.834384366353275	19840001	BRsLRs
1	19840001	19880000	306	0.0876637	0.0960364	-0.97226606307694	19860001	BRsLRs
1	19860001	19900000	276	0.0875636	0.0959508	-0.973364918824178	19880001	BRsLRs
1	19880001	19920000	328	0.124492	0.123601	-0.567980457522283	19900001	BRsLRs
1	19900001	19940000	420	0.193033	0.180744	0.184433845888999	19920001	BRsLRs
1	19920001	19960000	499	0.231926	0.205558	0.611384860647684	19940001	BRsLRs
1	19940001	19980000	487	0.220298	0.19323	0.483737561657789	19960001	BRsLRs
1	19960001	20000000	465	0.179983	0.163393	0.0411764282919809	19980001	BRsLRs
1	19980001	20020000	509	0.143624	0.127534	-0.357957399019129	20000001	BRsLRs
1	20000001	20040000	520	0.108184	0.0931387	-0.74700283040904	20020001	BRsLRs
1	20020001	20060000	491	0.102276	0.0891075	-0.811858372413881	20040001	BRsLRs
1	20040001	20080000	532	0.145644	0.116465	-0.335782687636296	20060001	BRsLRs
1	20060001	20100000	602	0.181247	0.144809	0.0550520892760904	20080001	BRsLRs
1	20080001	20120000	756	0.188059	0.168094	0.129831363503745	20100001	BRsLRs
1	20100001	20140000	899	0.263103	0.209352	0.953632868955901	20120001	BRsLRs
1	20120001	20160000	933	0.294733	0.209891	1.30085372095542	20140001	BRsLRs
1	20140001	20180000	695	0.202752	0.15529	0.291124944864127	20160001	BRsLRs
1	20160001	20200000	487	0.139062	0.0970834	-0.408037118488677	20180001	BRsLRs
1	20180001	20220000	616	0.13484	0.102694	-0.454384460794778	20200001	BRsLRs
1	20200001	20240000	726	0.14169	0.124893	-0.379188038531208	20220001	BRsLRs
1	20220001	20260000	761	0.184354	0.143009	0.0891594300020625	20240001	BRsLRs
1	20240001	20280000	1079	0.116183	0.0953624	-0.659193168848998	20260001	BRsLRs
1	20260001	20300000	1183	0.126255	0.103816	-0.54862698417182	20280001	BRsLRs
1	20280001	20320000	907	0.164028	0.136857	-0.133970858892726	20300001	BRsLRs
1	20300001	20340000	880	0.117819	0.108735	-0.641233848144881	20320001	BRsLRs
1	20320001	20360000	916	0.150397	0.125765	-0.283606250407282	20340001	BRsLRs
1	20340001	20380000	891	0.181305	0.141705	0.055688788909855	20360001	BRsLRs
1	20360001	20400000	841	0.222397	0.164436	0.506779501852129	20380001	BRsLRs
1	20380001	20420000	781	0.193659	0.134939	0.191305810901699	20400001	BRsLRs
1	20400001	20440000	843	0.141597	0.0955953	-0.38020895346121	20420001	BRsLRs
1	20420001	20460000	924	0.165305	0.108696	-0.119952489370014	20440001	BRsLRs
1	20440001	20480000	897	0.141083	0.103503	-0.385851429525951	20460001	BRsLRs
1	20460001	20500000	845	0.122807	0.0927624	-0.586477679641132	20480001	BRsLRs
1	20480001	20520000	705	0.09909	0.0755883	-0.84683294195136	20500001	BRsLRs
1	20500001	20540000	633	0.0804094	0.0681667	-1.05190072089104	20520001	BRsLRs
1	20520001	20560000	730	0.083601	0.0647203	-1.01686467690617	20540001	BRsLRs
1	20540001	20580000	860	0.114217	0.0790255	-0.680775090917637	20560001	BRsLRs
1	20560001	20600000	942	0.130727	0.10002	-0.499535246892596	20580001	BRsLRs
1	20580001	20620000	886	0.164228	0.12661	-0.131775342914228	20600001	BRsLRs
1	20600001	20640000	800	0.191383	0.145234	0.166320839066388	20620001	BRsLRs
1	20620001	20660000	725	0.147846	0.118339	-0.311610056713029	20640001	BRsLRs
1	20640001	20680000	658	0.124897	0.103419	-0.563534537665824	20660001	BRsLRs
1	20660001	20700000	651	0.217671	0.15063	0.454899459280213	20680001	BRsLRs
1	20680001	20720000	654	0.26231	0.174153	0.944927648101155	20700001	BRsLRs
1	20700001	20740000	662	0.167853	0.134939	-0.091981615803945	20720001	BRsLRs
1	20720001	20760000	664	0.108673	0.0963092	-0.741634793841611	20740001	BRsLRs
1	20740001	20780000	561	0.15523	0.126554	-0.230551606786869	20760001	BRsLRs
1	20760001	20800000	533	0.210506	0.159538	0.376245099350509	20780001	BRsLRs
1	20780001	20820000	594	0.196602	0.128374	0.223612828525302	20800001	BRsLRs
1	20800001	20840000	664	0.163756	0.116447	-0.136956760623484	20820001	BRsLRs
1	20820001	20860000	432	0.15396	0.113699	-0.244493133250334	20840001	BRsLRs
1	20840001	20880000	361	0.158251	0.114589	-0.197388337931651	20860001	BRsLRs
1	20860001	20900000	653	0.182125	0.133666	0.0646904044216984	20880001	BRsLRs
1	20880001	20920000	704	0.166711	0.132445	-0.104518012041171	20900001	BRsLRs
1	20900001	20940000	612	0.129736	0.123399	-0.510414028566056	20920001	BRsLRs
1	20920001	20960000	617	0.137738	0.120888	-0.422571434266336	20940001	BRsLRs
1	20940001	20980000	661	0.14063	0.120548	-0.39082427321725	20960001	BRsLRs
1	20960001	21000000	601	0.146277	0.12704	-0.328833879564349	20980001	BRsLRs
1	20980001	21020000	590	0.114103	0.090136	-0.682026535025381	21000001	BRsLRs
1	21000001	21040000	575	0.0888247	0.077439	-0.959521092821757	21020001	BRsLRs
1	21020001	21060000	498	0.100814	0.0901822	-0.827907594216704	21040001	BRsLRs
1	21040001	21080000	483	0.0914447	0.070923	-0.930759833503428	21060001	BRsLRs
1	21060001	21100000	553	0.0578135	0.0462566	-1.2999490183838	21080001	BRsLRs
1	21080001	21120000	594	0.123536	0.0951279	-0.578475023899505	21100001	BRsLRs
1	21100001	21140000	524	0.154112	0.133491	-0.242824541106675	21120001	BRsLRs
1	21120001	21160000	438	0.098157	0.0964989	-0.857075023991055	21140001	BRsLRs
1	21140001	21180000	437	0.0694617	0.0731574	-1.17207997228008	21160001	BRsLRs
1	21160001	21200000	452	0.049968	0.0581243	-1.38607362143034	21180001	BRsLRs
1	21180001	21220000	370	0.0694508	0.0693592	-1.1721996279009	21200001	BRsLRs
1	21200001	21240000	309	0.126614	0.100354	-0.544686032990415	21220001	BRsLRs
1	21220001	21260000	310	0.148045	0.117327	-0.309425518314423	21240001	BRsLRs
1	21240001	21280000	383	0.103637	0.103322	-0.7969178861802	21260001	BRsLRs
1	21260001	21300000	432	0.112686	0.121185	-0.697581765733042	21280001	BRsLRs
1	21280001	21320000	435	0.210745	0.186527	0.378868740944814	21300001	BRsLRs
1	21300001	21340000	469	0.237601	0.197465	0.673682626537575	21320001	BRsLRs
1	21320001	21360000	480	0.335836	0.258923	1.75206518727651	21340001	BRsLRs
1	21340001	21380000	524	0.364698	0.271187	2.06890009813361	21360001	BRsLRs
1	21360001	21400000	531	0.250457	0.184964	0.81481039363545	21380001	BRsLRs
1	21380001	21420000	505	0.125464	0.111847	-0.557310249866781	21400001	BRsLRs
1	21400001	21440000	523	0.103915	0.0980393	-0.793866118970087	21420001	BRsLRs
1	21420001	21460000	592	0.131463	0.113673	-0.491455748091723	21440001	BRsLRs
1	21440001	21480000	442	0.0853497	0.0856836	-0.997668182948166	21460001	BRsLRs
1	21460001	21500000	328	0.0319603	0.042189	-1.58375458686037	21480001	BRsLRs
1	21480001	21520000	336	0.0666347	0.0609248	-1.20311359063615	21500001	BRsLRs
1	21500001	21540000	365	0.0812535	0.067975	-1.04263454570379	21520001	BRsLRs
1	21520001	21560000	530	0.0574646	0.0544994	-1.30377909600829	21540001	BRsLRs
1	21540001	21580000	622	0.0588374	0.0545688	-1.28870907433188	21560001	BRsLRs
1	21560001	21600000	607	0.0692336	0.0658999	-1.17458395825355	21580001	BRsLRs
1	21580001	21620000	632	0.058912	0.0576309	-1.2878901468719	21600001	BRsLRs
1	21600001	21640000	560	0.0664671	0.0574085	-1.20495343302613	21620001	BRsLRs
1	21620001	21660000	498	0.0941058	0.0764452	-0.901547395651518	21640001	BRsLRs
1	21640001	21680000	476	0.0951467	0.0714377	-0.890120832741423	21660001	BRsLRs
1	21660001	21700000	486	0.116392	0.0883878	-0.656898854651467	21680001	BRsLRs
1	21680001	21720000	576	0.126296	0.106215	-0.548176903396228	21700001	BRsLRs
1	21700001	21740000	679	0.197532	0.156541	0.23382197782532	21720001	BRsLRs
1	21720001	21760000	847	0.203306	0.157125	0.297206524124568	21740001	BRsLRs
1	21740001	21780000	864	0.139094	0.113353	-0.407685835932117	21760001	BRsLRs
1	21760001	21800000	828	0.130893	0.105457	-0.497712968630443	21780001	BRsLRs
1	21780001	21820000	792	0.150863	0.116019	-0.278490698177381	21800001	BRsLRs
1	21800001	21840000	748	0.232127	0.152446	0.613591354206075	21820001	BRsLRs
1	21820001	21860000	734	0.261112	0.168688	0.93177650738995	21840001	BRsLRs
1	21840001	21880000	786	0.174408	0.125758	-0.020023579608661	21860001	BRsLRs
1	21860001	21900000	789	0.173378	0.126734	-0.0313304868979276	21880001	BRsLRs
1	21880001	21920000	664	0.20725	0.151663	0.340502099220555	21900001	BRsLRs
1	21900001	21940000	625	0.153991	0.12028	-0.244152828273667	21920001	BRsLRs
1	21920001	21960000	641	0.110116	0.0933219	-0.725794146056745	21940001	BRsLRs
1	21940001	21980000	630	0.218765	0.143039	0.466908931682599	21960001	BRsLRs
1	21960001	22000000	687	0.246039	0.165874	0.766311445670421	21980001	BRsLRs
1	21980001	22020000	678	0.186009	0.139128	0.107327324724137	22000001	BRsLRs
1	22000001	22040000	671	0.160767	0.118028	-0.169768746922142	22020001	BRsLRs
1	22020001	22060000	810	0.236234	0.165666	0.658676274824538	22040001	BRsLRs
1	22040001	22080000	923	0.240321	0.170742	0.703541643845153	22060001	BRsLRs
1	22060001	22100000	1003	0.179768	0.139894	0.0388162486150952	22080001	BRsLRs
1	22080001	22120000	877	0.190334	0.14849	0.154805357759164	22100001	BRsLRs
1	22100001	22140000	692	0.173299	0.131337	-0.0321977157094344	22120001	BRsLRs
1	22120001	22160000	781	0.200493	0.136806	0.266326591886988	22140001	BRsLRs
1	22140001	22180000	868	0.227527	0.165558	0.563094486700612	22160001	BRsLRs
1	22160001	22200000	784	0.16864	0.140824	-0.0833422604285538	22180001	BRsLRs
1	22180001	22220000	716	0.155649	0.116481	-0.225952000811915	22200001	BRsLRs
1	22200001	22240000	799	0.166122	0.115297	-0.110983806597848	22220001	BRsLRs
1	22220001	22260000	812	0.113853	0.0929209	-0.684770929998504	22240001	BRsLRs
1	22240001	22280000	837	0.126903	0.10306	-0.541513512401485	22260001	BRsLRs
1	22260001	22300000	842	0.150014	0.120414	-0.287810663506107	22280001	BRsLRs
1	22280001	22320000	880	0.159851	0.122185	-0.179824210103665	22300001	BRsLRs
1	22300001	22340000	961	0.13196	0.0946523	-0.485999890885154	22320001	BRsLRs
1	22320001	22360000	871	0.0878984	0.0700774	-0.969689625076172	22340001	BRsLRs
1	22340001	22380000	734	0.0838999	0.06931	-1.0135834782763	22360001	BRsLRs
1	22360001	22400000	672	0.0881106	0.0738994	-0.967360182622985	22380001	BRsLRs
1	22380001	22420000	674	0.134324	0.108142	-0.460048892019303	22400001	BRsLRs
1	22400001	22440000	632	0.154084	0.119535	-0.243131913343665	22420001	BRsLRs
1	22420001	22460000	666	0.110804	0.0863926	-0.718241571090711	22440001	BRsLRs
1	22440001	22480000	736	0.124339	0.0923908	-0.569660027245834	22460001	BRsLRs
1	22460001	22500000	663	0.155799	0.116162	-0.224305363828042	22480001	BRsLRs
1	22480001	22520000	549	0.137284	0.11921	-0.427555255537528	22500001	BRsLRs
1	22500001	22540000	571	0.100712	0.0947334	-0.829027307365739	22520001	BRsLRs
1	22520001	22560000	618	0.112922	0.100318	-0.694991056878413	22540001	BRsLRs
1	22540001	22580000	645	0.197309	0.152867	0.231373977509294	22560001	BRsLRs
1	22560001	22600000	697	0.188162	0.135878	0.130962054232671	22580001	BRsLRs
1	22580001	22620000	715	0.127453	0.0976502	-0.535475843460615	22600001	BRsLRs
1	22600001	22640000	638	0.143533	0.112043	-0.358956358789346	22620001	BRsLRs
1	22620001	22660000	597	0.177427	0.146541	0.0131177340867718	22640001	BRsLRs
1	22640001	22680000	743	0.155147	0.127832	-0.231462745917946	22660001	BRsLRs
1	22660001	22700000	832	0.153268	0.12457	-0.252089618535938	22680001	BRsLRs
1	22680001	22720000	772	0.242421	0.184665	0.726594561619385	22700001	BRsLRs
1	22700001	22740000	649	0.288256	0.208393	1.22975193599175	22720001	BRsLRs
1	22720001	22760000	571	0.258895	0.178903	0.907439212768296	22740001	BRsLRs
1	22740001	22780000	511	0.204432	0.135723	0.309567279083514	22760001	BRsLRs
1	22760001	22800000	453	0.13924	0.0960814	-0.406083109267814	22780001	BRsLRs
1	22780001	22820000	423	0.16654	0.120598	-0.106395178202787	22800001	BRsLRs
1	22800001	22840000	427	0.175991	0.135065	-0.00264607063884641	22820001	BRsLRs
1	22820001	22860000	620	0.173032	0.129833	-0.0351287295407299	22840001	BRsLRs
1	22840001	22880000	745	0.161998	0.122943	-0.156255346074485	22860001	BRsLRs
1	22860001	22900000	742	0.189034	0.13667	0.140534503898924	22880001	BRsLRs
1	22880001	22920000	696	0.181883	0.119558	0.0620338300877152	22900001	BRsLRs
1	22900001	22940000	531	0.0909027	0.0723354	-0.936709681805159	22920001	BRsLRs
1	22920001	22960000	467	0.109903	0.0992241	-0.728132370573846	22940001	BRsLRs
1	22940001	22980000	589	0.141648	0.114167	-0.379649096886693	22960001	BRsLRs
1	22960001	23000000	568	0.113867	0.0892726	-0.684617243880009	22980001	BRsLRs
1	22980001	23020000	522	0.0710172	0.0624919	-1.1550043467573	23000001	BRsLRs
1	23000001	23040000	629	0.088533	0.0772554	-0.962723252876397	23020001	BRsLRs
1	23020001	23060000	624	0.13397	0.103912	-0.463934955301245	23040001	BRsLRs
1	23040001	23080000	546	0.116264	0.0946362	-0.658303984877706	23060001	BRsLRs
1	23060001	23100000	664	0.0407394	0.0433824	-1.48738131522619	23080001	BRsLRs
1	23080001	23120000	650	0.0235267	0.0283022	-1.67633510464169	23100001	BRsLRs
1	23100001	23140000	585	0.11423	0.0739274	-0.680632382379034	23120001	BRsLRs
1	23120001	23160000	750	0.161766	0.112158	-0.158802144609543	23140001	BRsLRs
1	23140001	23180000	830	0.148874	0.112565	-0.300325104583547	23160001	BRsLRs
1	23160001	23200000	775	0.131608	0.105953	-0.489863999007311	23180001	BRsLRs
1	23180001	23220000	793	0.136039	0.115562	-0.44122234250368	23200001	BRsLRs
1	23200001	23240000	822	0.157648	0.131023	-0.204007818606824	23220001	BRsLRs
1	23220001	23260000	889	0.133456	0.109814	-0.469577431365986	23240001	BRsLRs
1	23240001	23280000	989	0.118872	0.101831	-0.629674456518087	23260001	BRsLRs
1	23260001	23300000	950	0.145748	0.123592	-0.334641019327477	23280001	BRsLRs
1	23280001	23320000	833	0.155926	0.130247	-0.222911211181695	23300001	BRsLRs
1	23300001	23340000	761	0.15256	0.126849	-0.259861745099822	23320001	BRsLRs
1	23320001	23360000	774	0.146987	0.119675	-0.321039797840679	23340001	BRsLRs
1	23340001	23380000	775	0.149262	0.114114	-0.29606580358526	23360001	BRsLRs
1	23360001	23400000	713	0.11475	0.0970936	-0.674924040834938	23380001	BRsLRs
1	23380001	23420000	713	0.0802031	0.0768003	-1.05416539562286	23400001	BRsLRs
1	23400001	23440000	833	0.069457	0.0644349	-1.17213156690557	23420001	BRsLRs
1	23420001	23460000	880	0.047045	0.0438064	-1.4181610874561	23440001	BRsLRs
1	23440001	23480000	819	0.0757886	0.064515	-1.10262592205827	23460001	BRsLRs
1	23460001	23500000	677	0.0948812	0.0890204	-0.89303538020288	23480001	BRsLRs
1	23480001	23520000	573	0.0878883	0.0853082	-0.969800498633086	23500001	BRsLRs
1	23500001	23540000	699	0.0992527	0.0870593	-0.845046889702852	23520001	BRsLRs
1	23520001	23560000	663	0.0886666	0.0801283	-0.96125664820276	23540001	BRsLRs
1	23540001	23580000	509	0.0694454	0.0642526	-1.17225890683232	23560001	BRsLRs
1	23560001	23600000	582	0.0718534	0.0627855	-1.1458248944512	23580001	BRsLRs
1	23580001	23620000	669	0.072288	0.0634296	-1.14105403822993	23600001	BRsLRs
1	23600001	23640000	613	0.0599284	0.0534033	-1.27673253466917	23620001	BRsLRs
1	23620001	23660000	582	0.0353781	0.040253	-1.54623541430381	23640001	BRsLRs
1	23640001	23680000	639	0.0208621	0.0334782	-1.70558596402322	23660001	BRsLRs
1	23660001	23700000	574	0.0302301	0.0384247	-1.60274799559036	23680001	BRsLRs
1	23680001	23720000	583	0.0562439	0.0573165	-1.31717942778305	23700001	BRsLRs
1	23700001	23740000	626	0.0928031	0.0778698	-0.915847888977467	23720001	BRsLRs
1	23720001	23760000	569	0.104159	0.0816606	-0.791187589476319	23740001	BRsLRs
1	23740001	23780000	531	0.101353	0.0847121	-0.821990678654651	23760001	BRsLRs
1	23760001	23800000	543	0.0890184	0.0776759	-0.957394735596581	23780001	BRsLRs
1	23780001	23820000	554	0.0818251	0.0671439	-1.03635976103724	23800001	BRsLRs
1	23800001	23840000	509	0.0899811	0.0720982	-0.946826619434079	23820001	BRsLRs
1	23820001	23860000	519	0.067836	0.0569725	-1.1899262239113	23840001	BRsLRs
1	23840001	23880000	478	0.0489553	0.04441	-1.39719061658747	23860001	BRsLRs
1	23860001	23900000	473	0.0377378	0.0381333	-1.5203316190315	23880001	BRsLRs
1	23880001	23920000	493	0.0455876	0.0401151	-1.43415981239141	23900001	BRsLRs
1	23900001	23940000	471	0.154576	0.10666	-0.237730944036559	23920001	BRsLRs
1	23920001	23960000	595	0.24095	0.163808	0.71044654159753	23940001	BRsLRs
1	23940001	23980000	598	0.234326	0.158285	0.637731052389664	23960001	BRsLRs
1	23960001	24000000	521	0.181589	0.135703	0.0588064215993227	23980001	BRsLRs
1	23980001	24020000	480	0.103466	0.0921573	-0.798795052341816	24000001	BRsLRs
1	24000001	24040000	581	0.0605911	0.0657151	-1.26945769247441	24020001	BRsLRs
1	24020001	24060000	680	0.0962665	0.0888437	-0.877828138777811	24040001	BRsLRs
1	24040001	24080000	603	0.134937	0.106907	-0.453319635545206	24060001	BRsLRs
1	24060001	24100000	692	0.0825066	0.0682629	-1.02887854034051	24080001	BRsLRs
1	24080001	24120000	577	0.0338889	0.0359683	-1.56258322627971	24100001	BRsLRs
1	24100001	24140000	412	0.00502244	0.0195867	-1.87946709714313	24120001	BRsLRs
1	24120001	24160000	529	0.0170207	0.0218821	-1.74775523942224	24140001	BRsLRs
1	24140001	24180000	616	0.0324752	0.0280911	-1.57810223097372	24160001	BRsLRs
1	24160001	24200000	528	0.0725486	0.050554	-1.13819328090994	24180001	BRsLRs
1	24180001	24220000	432	0.194128	0.140401	0.196454295871278	24200001	BRsLRs
1	24200001	24240000	541	0.265766	0.207389	0.982866164209607	24220001	BRsLRs
1	24220001	24260000	636	0.260379	0.20744	0.923729941328754	24240001	BRsLRs
1	24240001	24280000	691	0.166646	0.124145	-0.105231554734183	24260001	BRsLRs
1	24260001	24300000	840	0.110091	0.092532	-0.726068585554058	24280001	BRsLRs
1	24280001	24320000	910	0.142754	0.113834	-0.367507893525597	24300001	BRsLRs
1	24300001	24340000	855	0.154097	0.124231	-0.242989204805062	24320001	BRsLRs
1	24320001	24360000	960	0.106902	0.0981842	-0.761076087831214	24340001	BRsLRs
1	24340001	24380000	1006	0.11008	0.0883783	-0.726189338932875	24360001	BRsLRs
1	24360001	24400000	847	0.146248	0.106412	-0.329152229381231	24380001	BRsLRs
1	24380001	24420000	762	0.110021	0.0883309	-0.726837016146532	24400001	BRsLRs
1	24400001	24440000	698	0.094867	0.0809676	-0.893191261837353	24420001	BRsLRs
1	24420001	24460000	617	0.0825333	0.0753867	-1.02858543895738	24440001	BRsLRs
1	24440001	24480000	539	0.0575404	0.0634784	-1.30294699545244	24460001	BRsLRs
1	24460001	24500000	580	0.0422007	0.0534278	-1.4713397777293	24480001	BRsLRs
1	24480001	24520000	599	0.0508792	0.0553425	-1.37607085063231	24500001	BRsLRs
1	24500001	24540000	589	0.109222	0.0886921	-0.735608102480633	24520001	BRsLRs
1	24520001	24560000	699	0.163074	0.12451	-0.144443470110163	24540001	BRsLRs
1	24540001	24580000	704	0.138068	0.113386	-0.418948832901814	24560001	BRsLRs
1	24560001	24600000	699	0.0842893	0.0778797	-1.00930880866616	24580001	BRsLRs
1	24580001	24620000	633	0.100985	0.0923721	-0.826030428055088	24600001	BRsLRs
1	24600001	24640000	549	0.0840103	0.0977563	-1.01237155345617	24620001	BRsLRs
1	24620001	24660000	608	0.0622897	0.0865595	-1.25081117526903	24640001	BRsLRs
1	24640001	24680000	764	0.136437	0.130595	-0.436853265706468	24660001	BRsLRs
1	24660001	24700000	778	0.171338	0.137799	-0.0537247498786111	24680001	BRsLRs
1	24680001	24720000	693	0.137288	0.101039	-0.427511345217958	24700001	BRsLRs
1	24700001	24740000	768	0.109793	0.092127	-0.72933990436202	24720001	BRsLRs
1	24720001	24760000	820	0.0967275	0.0792228	-0.872767474447372	24740001	BRsLRs
1	24740001	24780000	845	0.0992362	0.0742222	-0.845228019771078	24760001	BRsLRs
1	24760001	24800000	911	0.12043	0.0879464	-0.612571387045585	24780001	BRsLRs
1	24780001	24820000	901	0.167775	0.114285	-0.0928378670355593	24800001	BRsLRs
1	24800001	24840000	874	0.167757	0.126245	-0.0930354634736243	24820001	BRsLRs
1	24820001	24860000	926	0.124899	0.103127	-0.563512582506039	24840001	BRsLRs
1	24840001	24880000	1047	0.108451	0.0843088	-0.744071816577744	24860001	BRsLRs
1	24860001	24900000	1088	0.094719	0.0775817	-0.894815943661442	24880001	BRsLRs
1	24880001	24920000	998	0.100651	0.0867366	-0.829696939739181	24900001	BRsLRs
1	24900001	24940000	750	0.11063	0.0903516	-0.720151669992005	24920001	BRsLRs
1	24920001	24960000	554	0.0948131	0.0777663	-0.893782953393559	24940001	BRsLRs
1	24940001	24980000	462	0.110994	0.0919843	-0.716155830911138	24960001	BRsLRs
1	24960001	25000000	433	0.133345	0.102424	-0.470795942734053	24980001	BRsLRs
1	24980001	25020000	614	0.130118	0.107993	-0.506220593047124	25000001	BRsLRs
1	25000001	25040000	755	0.120612	0.10968	-0.610573467505151	25020001	BRsLRs
1	25020001	25060000	681	0.134623	0.112304	-0.456766595631448	25040001	BRsLRs
1	25040001	25080000	740	0.133902	0.107921	-0.464681430733935	25060001	BRsLRs
1	25060001	25100000	862	0.127554	0.107658	-0.534367107891473	25080001	BRsLRs
1	25080001	25120000	857	0.113687	0.101271	-0.686593208260657	25100001	BRsLRs
1	25100001	25140000	730	0.0707699	0.0719967	-1.15771910226472	25120001	BRsLRs
1	25120001	25160000	583	0.0698054	0.0657884	-1.16830697807103	25140001	BRsLRs
1	25140001	25180000	679	0.0690828	0.0682429	-1.17623937730134	25160001	BRsLRs
1	25160001	25200000	843	0.0594629	0.0581404	-1.28184259810912	25180001	BRsLRs
1	25180001	25220000	835	0.055263	0.053027	-1.3279473358996	25200001	BRsLRs
1	25200001	25240000	703	0.0926406	0.0833543	-0.917631745709997	25220001	BRsLRs
1	25220001	25260000	716	0.099551	0.0890194	-0.841772277620922	25240001	BRsLRs
1	25240001	25280000	567	0.052826	0.0475849	-1.3546996980976	25260001	BRsLRs
1	25260001	25300000	393	0.0101298	0.019359	-1.82340064470341	25280001	BRsLRs
1	25280001	25320000	356	0.0245591	0.0361396	-1.66500185116068	25300001	BRsLRs
1	25300001	25340000	318	0.0362309	0.0372559	-1.53687373417149	25320001	BRsLRs
1	25320001	25360000	353	0.0151398	0.0123163	-1.76840296944203	25340001	BRsLRs
1	25340001	25380000	334	0.0082686	0.00799539	-1.84383211639932	25360001	BRsLRs
1	25360001	25400000	273	0.0193903	0.0203324	-1.72174276610899	25380001	BRsLRs
1	25380001	25420000	257	0.0255247	0.0370633	-1.65440190001649	25400001	BRsLRs
1	25400001	25440000	338	0.0208144	0.0311553	-1.70610959458409	25420001	BRsLRs
1	25420001	25460000	331	0.0166518	0.0204265	-1.75180486864458	25440001	BRsLRs
1	25440001	25480000	317	0.0216369	0.0222154	-1.69708053512252	25460001	BRsLRs
1	25460001	25500000	331	0.0319622	0.0277203	-1.58373372945857	25480001	BRsLRs
1	25480001	25520000	296	0.0566499	0.0419625	-1.3127225303467	25500001	BRsLRs
1	25500001	25540000	353	0.165515	0.0959666	-0.117647197592591	25520001	BRsLRs
1	25520001	25560000	351	0.206286	0.12782	0.329919712204193	25540001	BRsLRs
1	25540001	25580000	387	0.155882	0.128527	-0.223394224696965	25560001	BRsLRs
1	25560001	25600000	447	0.132458	0.119854	-0.480533056098693	25580001	BRsLRs
1	25580001	25620000	348	0.120992	0.101597	-0.606401987146004	25600001	BRsLRs
1	25600001	25640000	264	0.117569	0.0880228	-0.643978243118004	25620001	BRsLRs
1	25620001	25660000	297	0.107193	0.0837159	-0.757881612082499	25640001	BRsLRs
1	25640001	25680000	361	0.0473108	0.0510484	-1.41524324672067	25660001	BRsLRs
1	25660001	25700000	400	0.0722413	0.0649633	-1.14156669121091	25680001	BRsLRs
1	25680001	25720000	419	0.121964	0.100586	-0.595731779490502	25700001	BRsLRs
1	25700001	25740000	376	0.13319	0.110363	-0.472497467617389	25720001	BRsLRs
1	25720001	25760000	441	0.119417	0.108037	-0.623691675476679	25740001	BRsLRs
1	25740001	25780000	494	0.144151	0.11753	-0.352172214415786	25760001	BRsLRs
1	25760001	25800000	526	0.183043	0.135658	0.074767822763006	25780001	BRsLRs
1	25780001	25820000	571	0.116232	0.0960044	-0.658655267434266	25800001	BRsLRs
1	25800001	25840000	485	0.0588401	0.0622759	-1.28867943486617	25820001	BRsLRs
1	25820001	25860000	447	0.0677122	0.0655089	-1.19128524830199	25840001	BRsLRs
1	25840001	25880000	498	0.0593744	0.0576263	-1.28281411392961	25860001	BRsLRs
1	25860001	25900000	518	0.0571572	0.0531812	-1.30715360406724	25880001	BRsLRs
1	25880001	25920000	403	0.0692322	0.068205	-1.1745993268654	25900001	BRsLRs
1	25900001	25940000	326	0.0663952	0.0725485	-1.2057427210204	25920001	BRsLRs
1	25920001	25960000	377	0.0483322	0.0508219	-1.40403074661848	25940001	BRsLRs
1	25940001	25980000	359	0.0479052	0.0502778	-1.40871817323258	25960001	BRsLRs
1	25960001	26000000	419	0.0218568	0.0337824	-1.69466656530416	25980001	BRsLRs
1	25980001	26020000	463	0.00747793	0.0248993	-1.85251175949291	26000001	BRsLRs
1	26000001	26040000	394	0.0273722	0.0358978	-1.63412082116511	26020001	BRsLRs
1	26020001	26060000	588	0.0595605	0.0630379	-1.28077118631162	26040001	BRsLRs
1	26040001	26080000	786	0.0864256	0.082867	-0.985857404741834	26060001	BRsLRs
1	26060001	26100000	651	0.0790714	0.06973	-1.0665887227872	26080001	BRsLRs
1	26080001	26120000	508	0.0361934	0.0323242	-1.53728539341746	26100001	BRsLRs
1	26100001	26140000	582	0.063408	0.0499297	-1.23853494767525	26120001	BRsLRs
1	26120001	26160000	654	0.156367	0.109065	-0.218070098449106	26140001	BRsLRs
1	26140001	26180000	652	0.202088	0.153856	0.283835831815513	26160001	BRsLRs
1	26160001	26200000	655	0.161491	0.129713	-0.161820979079978	26180001	BRsLRs
1	26180001	26220000	715	0.124068	0.108208	-0.5726349513967	26200001	BRsLRs
1	26200001	26240000	781	0.135454	0.114006	-0.447644226740788	26220001	BRsLRs
1	26220001	26260000	839	0.122828	0.100424	-0.586247150463389	26240001	BRsLRs
1	26240001	26280000	867	0.107066	0.08687	-0.759275764728846	26260001	BRsLRs
1	26260001	26300000	853	0.111634	0.0887208	-0.709130179779943	26280001	BRsLRs
1	26280001	26320000	703	0.123247	0.098914	-0.581647544488435	26300001	BRsLRs
1	26300001	26340000	564	0.102853	0.0889469	-0.805524308815914	26320001	BRsLRs
1	26320001	26360000	504	0.0485629	0.0469986	-1.40149821893728	26340001	BRsLRs
1	26340001	26380000	406	0.0235507	0.0311736	-1.67607164272427	26360001	BRsLRs
1	26360001	26400000	437	0.0718307	0.0609877	-1.14607408551476	26380001	BRsLRs
1	26380001	26420000	628	0.146977	0.11245	-0.321149573639604	26400001	BRsLRs
1	26400001	26440000	676	0.162849	0.11966	-0.146913425585974	26420001	BRsLRs
1	26420001	26460000	532	0.115604	0.0816462	-0.66554918760675	26440001	BRsLRs
1	26440001	26480000	622	0.0910875	0.0625006	-0.934681025041026	26460001	BRsLRs
1	26460001	26500000	654	0.0994547	0.0780643	-0.842829418564569	26480001	BRsLRs
1	26480001	26520000	576	0.0812281	0.0757156	-1.04291337623306	26500001	BRsLRs
1	26500001	26540000	485	0.0516172	0.0520457	-1.36796939667165	26520001	BRsLRs
1	26520001	26560000	388	0.0720266	0.068328	-1.14392357761382	26540001	BRsLRs
1	26540001	26580000	514	0.0915775	0.0833125	-0.929302010893705	26560001	BRsLRs
1	26560001	26600000	710	0.0983656	0.0829909	-0.854785100825481	26580001	BRsLRs
1	26580001	26620000	825	0.127781	0.0943994	-0.531875197255877	26600001	BRsLRs
1	26600001	26640000	805	0.11123	0.0817159	-0.71356512205651	26620001	BRsLRs
1	26620001	26660000	756	0.127057	0.0890677	-0.539822965098041	26640001	BRsLRs
1	26640001	26680000	684	0.169171	0.116024	-0.0775131655056409	26660001	BRsLRs
1	26660001	26700000	592	0.142184	0.108483	-0.373765114064318	26680001	BRsLRs
1	26680001	26720000	685	0.11213	0.0880158	-0.703685300153267	26700001	BRsLRs
1	26700001	26740000	791	0.0835704	0.0702771	-1.01720059085088	26720001	BRsLRs
1	26720001	26760000	735	0.0805175	0.070816	-1.05071404450466	26740001	BRsLRs
1	26740001	26780000	805	0.142619	0.103647	-0.368989866811084	26760001	BRsLRs
1	26760001	26800000	849	0.159204	0.108355	-0.186926704294107	26780001	BRsLRs
1	26780001	26820000	824	0.155304	0.106497	-0.229739265874825	26800001	BRsLRs
1	26800001	26840000	843	0.164072	0.115032	-0.133487845377457	26820001	BRsLRs
1	26820001	26860000	838	0.161134	0.117366	-0.165739975101598	26840001	BRsLRs
1	26840001	26880000	799	0.169189	0.124128	-0.0773155690675758	26860001	BRsLRs
1	26860001	26900000	777	0.158171	0.128697	-0.198266544323051	26880001	BRsLRs
1	26880001	26920000	822	0.153332	0.129146	-0.251387053422819	26900001	BRsLRs
1	26900001	26940000	777	0.140555	0.109529	-0.391647591709187	26920001	BRsLRs
1	26920001	26960000	744	0.104654	0.0848705	-0.785753687429536	26940001	BRsLRs
1	26940001	26980000	765	0.0926825	0.0790805	-0.917171785112502	26960001	BRsLRs
1	26960001	27000000	755	0.107512	0.0866311	-0.754379764096794	26980001	BRsLRs
1	26980001	27020000	780	0.165917	0.120604	-0.113234210475809	27000001	BRsLRs
1	27000001	27040000	827	0.191923	0.14302	0.172248732208333	27020001	BRsLRs
1	27020001	27060000	830	0.1625	0.134758	-0.150744600968454	27040001	BRsLRs
1	27040001	27080000	799	0.150334	0.12801	-0.284297837940509	27060001	BRsLRs
1	27060001	27100000	744	0.160127	0.124957	-0.176794398053337	27080001	BRsLRs
1	27080001	27120000	757	0.237115	0.161806	0.668347522709824	27100001	BRsLRs
1	27100001	27140000	784	0.249332	0.172136	0.802460616256396	27120001	BRsLRs
1	27120001	27160000	793	0.200787	0.143547	0.269554000375381	27140001	BRsLRs
1	27140001	27180000	716	0.145291	0.109173	-0.339657773338346	27160001	BRsLRs
1	27160001	27200000	557	0.0930824	0.0844005	-0.912781850913494	27180001	BRsLRs
1	27180001	27220000	483	0.102926	0.0950239	-0.804722945483762	27200001	BRsLRs
1	27200001	27240000	579	0.0788153	0.0765949	-1.06940008099766	27220001	BRsLRs
1	27220001	27260000	675	0.106937	0.0939449	-0.760691872534977	27240001	BRsLRs
1	27240001	27280000	660	0.184557	0.148128	0.0913878787202385	27260001	BRsLRs
1	27260001	27300000	674	0.21533	0.162386	0.429200944751889	27280001	BRsLRs
1	27280001	27320000	682	0.177904	0.131961	0.0183540396954904	27300001	BRsLRs
1	27300001	27340000	706	0.117693	0.105126	-0.642617023211335	27320001	BRsLRs
1	27320001	27360000	648	0.102883	0.095069	-0.805194981419139	27340001	BRsLRs
1	27340001	27380000	358	0.142815	0.118249	-0.366838261152155	27360001	BRsLRs
1	27360001	27400000	254	0.32276	0.20293	1.60852235260229	27380001	BRsLRs
1	27380001	27420000	487	0.331232	0.174499	1.70152440945148	27400001	BRsLRs
1	27400001	27440000	574	0.2172	0.127195	0.449729019150849	27420001	BRsLRs
1	27420001	27460000	575	0.10958	0.0988418	-0.731678128879121	27440001	BRsLRs
1	27440001	27480000	594	0.168081	0.130525	-0.0894787275884567	27460001	BRsLRs
1	27460001	27500000	527	0.206406	0.141826	0.331237021791292	27480001	BRsLRs
1	27480001	27520000	683	0.226808	0.153504	0.555201606757911	27500001	BRsLRs
1	27500001	27540000	798	0.227597	0.152985	0.563862917293087	27520001	BRsLRs
1	27520001	27560000	640	0.195493	0.140838	0.211438692424529	27540001	BRsLRs
1	27540001	27580000	525	0.204901	0.153398	0.314715764053092	27560001	BRsLRs
1	27560001	27600000	503	0.206662	0.143938	0.33404728224377	27580001	BRsLRs
1	27580001	27620000	460	0.156411	0.107455	-0.217587084933836	27600001	BRsLRs
1	27600001	27640000	467	0.228746	0.132731	0.57647615658956	27620001	BRsLRs
1	27620001	27660000	535	0.268248	0.151292	1.01011251750277	27640001	BRsLRs
1	27640001	27680000	501	0.302455	0.164145	1.38562259288524	27660001	BRsLRs
1	27660001	27700000	443	0.337847	0.16943	1.77414110044031	27680001	BRsLRs
1	27680001	27720000	512	0.260549	0.15022	0.925596129910477	27700001	BRsLRs
1	27700001	27740000	573	0.230761	0.14074	0.598595980072931	27720001	BRsLRs
1	27720001	27760000	558	0.16632	0.0981147	-0.108810245779135	27740001	BRsLRs
1	27740001	27780000	555	0.178771	0.107806	0.0278716014622809	27760001	BRsLRs
1	27760001	27800000	503	0.202239	0.125654	0.285493446379279	27780001	BRsLRs
1	27780001	27820000	585	0.251522	0.148855	0.826501516220954	27800001	BRsLRs
1	27800001	27840000	560	0.220965	0.131338	0.491059607446081	27820001	BRsLRs
1	27820001	27860000	498	0.06981	0.0633393	-1.16825648120352	27840001	BRsLRs
1	27840001	27880000	500	0.0895347	0.081761	-0.951727011098088	27860001	BRsLRs
1	27860001	27900000	494	0.114366	0.0988494	-0.679139431513655	27880001	BRsLRs
1	27880001	27920000	519	0.0984186	0.0876272	-0.854203289091179	27900001	BRsLRs
1	27900001	27940000	399	0.100633	0.0707968	-0.829894536177246	27920001	BRsLRs
1	27920001	27960000	358	0.091357	0.0650548	-0.93172256726	27940001	BRsLRs
1	27940001	27980000	359	0.126347	0.109767	-0.547617046821711	27960001	BRsLRs
1	27960001	28000000	380	0.164944	0.128135	-0.123915395711204	27980001	BRsLRs
1	27980001	28020000	360	0.150021	0.10319	-0.287733820446859	28000001	BRsLRs
1	28000001	28040000	327	0.199595	0.111805	0.25646872514353	28020001	BRsLRs
1	28020001	28060000	412	0.261421	0.143959	0.93516857957673	28040001	BRsLRs
1	28040001	28080000	490	0.163788	0.112355	-0.136605478066924	28060001	BRsLRs
1	28060001	28100000	552	0.102701	0.0964462	-0.807192900959572	28080001	BRsLRs
1	28080001	28120000	588	0.132732	0.115539	-0.477525199208151	28100001	BRsLRs
1	28100001	28140000	540	0.143382	0.117171	-0.360613973353112	28120001	BRsLRs
1	28120001	28160000	486	0.109373	0.0919064	-0.733950487916867	28140001	BRsLRs
1	28140001	28180000	375	0.0603372	0.0558696	-1.27224490000912	28160001	BRsLRs
1	28160001	28200000	192	0.047186	0.0178699	-1.41661324869126	28180001	BRsLRs
1	28180001	28220000	235	0.0552606	0.0286154	-1.32797368209134	28200001	BRsLRs
1	28200001	28240000	454	0.0678072	0.0527665	-1.1902423782122	28220001	BRsLRs
1	28220001	28260000	500	0.052515	0.0558424	-1.35811372544417	28240001	BRsLRs
1	28240001	28280000	457	0.039465	0.0565094	-1.50137114304119	28260001	BRsLRs
1	28260001	28300000	495	0.0535502	0.0674309	-1.34674973473946	28280001	BRsLRs
1	28280001	28320000	429	0.0634068	0.0676753	-1.23854812077112	28300001	BRsLRs
1	28300001	28340000	332	0.0641302	0.0541628	-1.2306069394769	28320001	BRsLRs
1	28320001	28360000	340	0.0814331	0.0707302	-1.0406629723551	28340001	BRsLRs
1	28340001	28380000	379	0.109186	0.0976505	-0.736003295356763	28360001	BRsLRs
1	28360001	28400000	464	0.131594	0.106934	-0.490017685125806	28380001	BRsLRs
1	28380001	28420000	511	0.130276	0.100066	-0.50448613542411	28400001	BRsLRs
1	28400001	28440000	531	0.179796	0.122478	0.039123620852085	28420001	BRsLRs
1	28420001	28460000	708	0.154044	0.112489	-0.243571016539365	28440001	BRsLRs
1	28440001	28480000	982	0.0701336	0.0737796	-1.16470413635031	28460001	BRsLRs
1	28460001	28500000	955	0.0340682	0.0587239	-1.56061494620499	28480001	BRsLRs
1	28480001	28520000	774	0.0502318	0.0624199	-1.3831777358547	28500001	BRsLRs
1	28500001	28540000	829	0.115287	0.0973054	-0.66902908043267	28520001	BRsLRs
1	28520001	28560000	762	0.172005	0.138051	-0.046402704090319	28540001	BRsLRs
1	28540001	28580000	588	0.206431	0.161334	0.331511461288605	28560001	BRsLRs
1	28560001	28600000	552	0.135883	0.108737	-0.442934844966909	28580001	BRsLRs
1	28580001	28620000	599	0.086702	0.0746348	-0.982823201659549	28600001	BRsLRs
1	28600001	28640000	670	0.10533	0.0924429	-0.778332843422211	28620001	BRsLRs
1	28620001	28660000	633	0.0929825	0.0855283	-0.913878511144754	28640001	BRsLRs
1	28640001	28680000	624	0.112793	0.087845	-0.696407164684545	28660001	BRsLRs
1	28660001	28700000	582	0.160877	0.112706	-0.168561213133968	28680001	BRsLRs
1	28680001	28720000	458	0.185075	0.124022	0.0970742651045491	28700001	BRsLRs
1	28700001	28740000	585	0.183756	0.126958	0.0825948372263526	28720001	BRsLRs
1	28720001	28760000	744	0.178831	0.122762	0.0285302562558302	28740001	BRsLRs
1	28740001	28780000	750	0.224007	0.139648	0.524453405479041	28760001	BRsLRs
1	28760001	28800000	723	0.270396	0.16785	1.03369235911184	28780001	BRsLRs
1	28780001	28820000	811	0.278429	0.176699	1.12187525838823	28800001	BRsLRs
1	28800001	28840000	795	0.275385	0.18257	1.08845950519549	28820001	BRsLRs
1	28820001	28860000	545	0.321529	0.222541	1.59500895175463	28840001	BRsLRs
1	28840001	28880000	555	0.375841	0.247956	2.19122327087564	28860001	BRsLRs
1	28860001	28900000	662	0.371972	0.23804	2.14875101427159	28880001	BRsLRs
1	28880001	28920000	702	0.272569	0.165915	1.05754664021823	28900001	BRsLRs
1	28900001	28940000	673	0.14333	0.101296	-0.361184807507522	28920001	BRsLRs
1	28920001	28960000	645	0.141691	0.114374	-0.379177060951316	28940001	BRsLRs
1	28940001	28980000	816	0.0971439	0.0839575	-0.868196410180139	28960001	BRsLRs
1	28960001	29000000	938	0.0622603	0.0559001	-1.25113391611787	28980001	BRsLRs
1	28980001	29020000	846	0.0590462	0.0530471	-1.28641695565032	29000001	BRsLRs
1	29000001	29040000	705	0.0566557	0.0542547	-1.31265886038333	29020001	BRsLRs
1	29020001	29060000	761	0.133409	0.113439	-0.470093377620933	29040001	BRsLRs
1	29040001	29080000	815	0.221983	0.15583	0.502234783776638	29060001	BRsLRs
1	29060001	29100000	668	0.249555	0.16343	0.804908616572422	29080001	BRsLRs
1	29080001	29120000	607	0.215965	0.153424	0.436171707983622	29100001	BRsLRs
1	29100001	29140000	506	0.184845	0.13118	0.0945494217292762	29120001	BRsLRs
1	29120001	29160000	369	0.119557	0.0901065	-0.62215481429173	29140001	BRsLRs
1	29140001	29180000	446	0.0824419	0.0692216	-1.02958878975955	29160001	BRsLRs
1	29160001	29200000	558	0.113834	0.078673	-0.684979504016461	29180001	BRsLRs
1	29180001	29220000	718	0.120981	0.0713813	-0.606522740524822	29200001	BRsLRs
1	29200001	29240000	844	0.105936	0.0668122	-0.771680430007361	29220001	BRsLRs
1	29220001	29260000	703	0.088431	0.0662359	-0.963842966025431	29240001	BRsLRs
1	29240001	29280000	598	0.0748284	0.0619114	-1.11316659427104	29260001	BRsLRs
1	29260001	29300000	617	0.133361	0.0928413	-0.470620301455773	29280001	BRsLRs
1	29280001	29320000	659	0.159002	0.11277	-0.18914417543239	29300001	BRsLRs
1	29300001	29340000	647	0.182907	0.140527	0.0732748718976268	29320001	BRsLRs
1	29320001	29360000	563	0.203034	0.148323	0.29422062239381	29340001	BRsLRs
1	29340001	29380000	548	0.190611	0.124305	0.157846147389384	29360001	BRsLRs
1	29360001	29400000	577	0.208345	0.137158	0.352522549202834	29380001	BRsLRs
1	29380001	29420000	552	0.210397	0.15502	0.375048543142227	29400001	BRsLRs
1	29400001	29440000	600	0.220848	0.175629	0.489775230598659	29420001	BRsLRs
1	29420001	29460000	666	0.167728	0.123028	-0.0933538132905066	29440001	BRsLRs
1	29440001	29480000	722	0.111382	0.0912583	-0.711896529912851	29460001	BRsLRs
1	29460001	29500000	871	0.152007	0.121101	-0.26593234678037	29480001	BRsLRs
1	29480001	29520000	759	0.182885	0.134077	0.073033365139992	29500001	BRsLRs
1	29500001	29540000	542	0.17511	0.118835	-0.0123173185241319	29520001	BRsLRs
1	29520001	29560000	591	0.0987298	0.0767808	-0.850787066228636	29540001	BRsLRs
1	29540001	29580000	611	0.118857	0.0956311	-0.629839120216474	29560001	BRsLRs
1	29560001	29600000	678	0.118238	0.109552	-0.636634242169927	29580001	BRsLRs
1	29580001	29620000	696	0.0983419	0.0894691	-0.855045269468934	29600001	BRsLRs
1	29600001	29640000	639	0.0716347	0.0544177	-1.14822569117369	29620001	BRsLRs
1	29620001	29660000	655	0.0852706	0.0687664	-0.998536509517662	29640001	BRsLRs
1	29640001	29680000	695	0.134648	0.114432	-0.456492156134136	29660001	BRsLRs
1	29660001	29700000	756	0.134611	0.117452	-0.456898326590158	29680001	BRsLRs
1	29680001	29720000	786	0.113272	0.0995629	-0.691148903916041	29700001	BRsLRs
1	29700001	29740000	710	0.0673151	0.0630434	-1.1956444452773	29720001	BRsLRs
1	29720001	29760000	600	0.0991619	0.0871417	-0.84604365395709	29740001	BRsLRs
1	29740001	29780000	595	0.137536	0.111943	-0.42478890540462	29760001	BRsLRs
1	29760001	29800000	599	0.120078	0.0979227	-0.616435495167742	29780001	BRsLRs
1	29780001	29820000	511	0.120794	0.0976563	-0.608575547964718	29800001	BRsLRs
1	29800001	29840000	349	0.10805	0.0865685	-0.748473826114634	29820001	BRsLRs
1	29820001	29860000	552	0.138494	0.100419	-0.414272383867612	29840001	BRsLRs
1	29840001	29880000	734	0.160197	0.108258	-0.176025967460862	29860001	BRsLRs
1	29860001	29900000	673	0.182575	0.116924	0.0696303153733195	29880001	BRsLRs
1	29880001	29920000	664	0.156097	0.0980176	-0.221034045020079	29900001	BRsLRs
1	29900001	29940000	677	0.143911	0.0937182	-0.354806833589984	29920001	BRsLRs
1	29920001	29960000	657	0.158156	0.111666	-0.198431208021438	29940001	BRsLRs
1	29940001	29980000	684	0.159191	0.12057	-0.187069412832709	29960001	BRsLRs
1	29960001	30000000	929	0.149044	0.120292	-0.298458916001824	29980001	BRsLRs
1	29980001	30020000	1017	0.139061	0.116519	-0.40804809606857	30000001	BRsLRs
1	30000001	30040000	904	0.170456	0.126917	-0.0634069753437888	30020001	BRsLRs
1	30020001	30060000	860	0.219986	0.145761	0.480312556731331	30040001	BRsLRs
1	30040001	30080000	996	0.185388	0.128737	0.100510247610899	30060001	BRsLRs
1	30060001	30100000	1008	0.138192	0.10904	-0.417587612995145	30080001	BRsLRs
1	30080001	30120000	793	0.141912	0.112042	-0.376751015795075	30100001	BRsLRs
1	30100001	30140000	807	0.0971157	0.0734376	-0.868505977933107	30120001	BRsLRs
1	30120001	30160000	843	0.0935605	0.065995	-0.907533469966894	30140001	BRsLRs
1	30140001	30180000	795	0.133479	0.0953582	-0.469324947028459	30160001	BRsLRs
1	30160001	30200000	820	0.1697	0.117234	-0.0717060257425127	30180001	BRsLRs
1	30180001	30220000	779	0.178171	0.126983	0.0212850535267856	30200001	BRsLRs
1	30200001	30240000	720	0.164238	0.129707	-0.131665567115303	30220001	BRsLRs
1	30220001	30260000	652	0.250916	0.167351	0.819849102806103	30240001	BRsLRs
1	30240001	30280000	608	0.291813	0.171734	1.26879918766934	30260001	BRsLRs
1	30260001	30300000	552	0.162873	0.120215	-0.146649963668554	30280001	BRsLRs
1	30280001	30320000	461	0.107107	0.0933267	-0.758825683953253	30300001	BRsLRs
1	30300001	30340000	556	0.0747163	0.0677939	-1.11439718097699	30320001	BRsLRs
1	30320001	30360000	574	0.0721266	0.0643749	-1.14282581962457	30340001	BRsLRs
1	30340001	30380000	557	0.13133	0.108785	-0.492915766217424	30360001	BRsLRs
1	30360001	30400000	658	0.103006	0.0970971	-0.803844739092362	30380001	BRsLRs
1	30380001	30420000	606	0.112898	0.0982373	-0.695254518795833	30400001	BRsLRs
1	30400001	30440000	567	0.139846	0.121163	-0.399430695852964	30420001	BRsLRs
1	30420001	30460000	637	0.127007	0.122629	-0.540371844092666	30440001	BRsLRs
1	30440001	30480000	768	0.167879	0.139128	-0.0916961987267402	30460001	BRsLRs
1	30460001	30500000	864	0.152961	0.125549	-0.255459735562933	30480001	BRsLRs
1	30480001	30520000	897	0.141252	0.118341	-0.38399621852412	30500001	BRsLRs
1	30500001	30540000	1027	0.156508	0.124275	-0.216522259684265	30520001	BRsLRs
1	30520001	30560000	992	0.105622	0.0871477	-0.775127390093604	30540001	BRsLRs
1	30540001	30580000	824	0.0891606	0.0791961	-0.955833723735869	30560001	BRsLRs
1	30560001	30600000	861	0.130953	0.115801	-0.497054313836893	30580001	BRsLRs
1	30580001	30620000	886	0.127445	0.115982	-0.535563664099755	30600001	BRsLRs
1	30600001	30640000	795	0.120746	0.107254	-0.609102471799557	30620001	BRsLRs
1	30620001	30660000	725	0.135148	0.112114	-0.45100336618789	30640001	BRsLRs
1	30640001	30680000	720	0.154136	0.125181	-0.242561079189255	30660001	BRsLRs
1	30660001	30700000	748	0.148956	0.119544	-0.299424943032363	30680001	BRsLRs
1	30680001	30720000	687	0.129008	0.10924	-0.51840570672779	30700001	BRsLRs
1	30700001	30740000	679	0.109093	0.0981973	-0.737024210286765	30720001	BRsLRs
1	30720001	30760000	602	0.128905	0.112137	-0.519536397456717	30740001	BRsLRs
1	30740001	30780000	525	0.227952	0.169067	0.567759958154921	30760001	BRsLRs
1	30760001	30800000	675	0.263942	0.183512	0.962843058485702	30780001	BRsLRs
1	30780001	30820000	707	0.183239	0.131632	0.0769194284219344	30800001	BRsLRs
1	30800001	30840000	635	0.0885487	0.0861319	-0.962550904872085	30820001	BRsLRs
1	30820001	30860000	746	0.14556	0.129558	-0.336704804347265	30840001	BRsLRs
1	30840001	30880000	779	0.209883	0.169238	0.369406067077486	30860001	BRsLRs
1	30860001	30900000	730	0.212339	0.153906	0.396367003293446	30880001	BRsLRs
1	30880001	30920000	744	0.160161	0.105719	-0.176421160336992	30900001	BRsLRs
1	30900001	30940000	643	0.165411	0.115795	-0.11878886590141	30920001	BRsLRs
1	30920001	30960000	554	0.227965	0.166059	0.567902666693524	30940001	BRsLRs
1	30940001	30980000	618	0.202249	0.152322	0.285603222178204	30960001	BRsLRs
1	30960001	31000000	680	0.138546	0.115754	-0.413701549713203	30980001	BRsLRs
1	30980001	31020000	686	0.110629	0.100692	-0.720162647571897	31000001	BRsLRs
1	31000001	31040000	633	0.128856	0.10798	-0.520074298871449	31020001	BRsLRs
1	31020001	31060000	554	0.191172	0.13825	0.164004569709072	31040001	BRsLRs
1	31040001	31080000	583	0.24505	0.178793	0.755454619156746	31060001	BRsLRs
1	31060001	31100000	616	0.205216	0.157919	0.318173701719227	31080001	BRsLRs
1	31080001	31120000	551	0.15664	0.12837	-0.215073219138456	31100001	BRsLRs
1	31100001	31140000	578	0.130714	0.109905	-0.499677955431199	31120001	BRsLRs
1	31120001	31160000	564	0.096712	0.0846369	-0.872937626935706	31140001	BRsLRs
1	31140001	31180000	679	0.149321	0.112707	-0.295418126371603	31160001	BRsLRs
1	31160001	31200000	720	0.166962	0.120538	-0.101762639488155	31180001	BRsLRs
1	31180001	31220000	563	0.144894	0.110725	-0.344015872555665	31200001	BRsLRs
1	31200001	31240000	574	0.147055	0.112779	-0.32029332240799	31220001	BRsLRs
1	31220001	31260000	531	0.146372	0.112172	-0.327791009474562	31240001	BRsLRs
1	31240001	31280000	415	0.124216	0.102855	-0.571010269572611	31260001	BRsLRs
1	31260001	31300000	467	0.129257	0.0986257	-0.515672289334559	31280001	BRsLRs
1	31280001	31320000	616	0.125226	0.0938839	-0.559922913881194	31300001	BRsLRs
1	31300001	31340000	640	0.102759	0.087183	-0.806556201325808	31320001	BRsLRs
1	31320001	31360000	569	0.121929	0.112828	-0.59611599478674	31340001	BRsLRs
1	31340001	31380000	421	0.149647	0.136626	-0.291839435326651	31360001	BRsLRs
1	31360001	31400000	470	0.141899	0.125401	-0.376893724333678	31380001	BRsLRs
1	31380001	31420000	620	0.159831	0.132012	-0.180043761701514	31400001	BRsLRs
1	31400001	31440000	730	0.152248	0.119348	-0.26328675002628	31420001	BRsLRs
1	31420001	31460000	761	0.157021	0.117683	-0.210890761199416	31440001	BRsLRs
1	31440001	31480000	719	0.175895	0.137181	-0.00369991830852577	31460001	BRsLRs
1	31460001	31500000	690	0.180155	0.155431	0.0430645720334896	31480001	BRsLRs
1	31480001	31520000	608	0.168245	0.141664	-0.0876784044860881	31500001	BRsLRs
1	31500001	31540000	522	0.202001	0.136906	0.282880782364866	31520001	BRsLRs
1	31520001	31560000	460	0.284239	0.180014	1.18565499756361	31540001	BRsLRs
1	31540001	31580000	453	0.322781	0.201295	1.60875288178003	31560001	BRsLRs
1	31560001	31600000	440	0.36961	0.225399	2.12282197056553	31580001	BRsLRs
1	31580001	31620000	488	0.299394	0.20191	1.35202022083432	31600001	BRsLRs
1	31600001	31640000	514	0.198615	0.155378	0.245710696848889	31620001	BRsLRs
1	31620001	31660000	474	0.17078	0.133536	-0.0598502394586215	31640001	BRsLRs
1	31640001	31680000	573	0.228382	0.168592	0.572480317508693	31660001	BRsLRs
1	31660001	31700000	646	0.256211	0.175374	0.877975388336848	31680001	BRsLRs
1	31680001	31720000	574	0.188327	0.118476	0.132773354914933	31700001	BRsLRs
1	31700001	31740000	416	0.0779651	0.0672557	-1.07873321942226	31720001	BRsLRs
1	31720001	31760000	432	0.0735438	0.070945	-1.12726839340093	31740001	BRsLRs
1	31740001	31780000	565	0.0968154	0.0848624	-0.871802545174822	31760001	BRsLRs
1	31760001	31800000	453	0.11673	0.0857456	-0.653188432647805	31780001	BRsLRs
1	31780001	31820000	378	0.125997	0.0928089	-0.551459199784083	31800001	BRsLRs
1	31800001	31840000	443	0.0774244	0.0785206	-1.08466879687013	31820001	BRsLRs
1	31820001	31860000	419	0.0516346	0.0581858	-1.36777838678152	31840001	BRsLRs
1	31840001	31880000	431	0.0958771	0.0852477	-0.882102808387947	31860001	BRsLRs
1	31860001	31900000	481	0.131594	0.106926	-0.490017685125806	31880001	BRsLRs
1	31880001	31920000	410	0.171201	0.109644	-0.0552286783238824	31900001	BRsLRs
1	31900001	31940000	303	0.200176	0.115376	0.262846699061068	31920001	BRsLRs
1	31920001	31960000	331	0.225459	0.137827	0.540392851482939	31940001	BRsLRs
1	31940001	31980000	362	0.150851	0.11121	-0.278622429136091	31960001	BRsLRs
1	31960001	32000000	332	0.0640273	0.0715493	-1.23173653244783	31980001	BRsLRs
1	31980001	32020000	383	0.0833533	0.0855013	-1.01958382344554	32000001	BRsLRs
1	32000001	32040000	392	0.101929	0.0947722	-0.815667592636576	32020001	BRsLRs
1	32020001	32060000	407	0.0924441	0.0864998	-0.919788840158872	32040001	BRsLRs
1	32040001	32080000	425	0.0829054	0.0793824	-1.02450068147938	32060001	BRsLRs
1	32060001	32100000	361	0.0625612	0.0635461	-1.24783076232822	32080001	BRsLRs
1	32080001	32120000	400	0.0774519	0.0759698	-1.08436691342309	32100001	BRsLRs
1	32100001	32140000	482	0.094846	0.0896917	-0.893421791015096	32120001	BRsLRs
1	32120001	32160000	466	0.0899521	0.0823	-0.947144969250961	32140001	BRsLRs
1	32140001	32180000	451	0.10169	0.0969918	-0.818291234230882	32160001	BRsLRs
1	32160001	32200000	436	0.123068	0.115297	-0.583612531289191	32180001	BRsLRs
1	32180001	32220000	356	0.12752	0.108849	-0.534740345607818	32200001	BRsLRs
1	32200001	32240000	360	0.090727	0.0809283	-0.938638442592269	32220001	BRsLRs
1	32220001	32260000	436	0.080725	0.0851431	-1.04843619667697	32240001	BRsLRs
1	32240001	32280000	502	0.0793185	0.0862791	-1.06387616279576	32260001	BRsLRs
1	32260001	32300000	555	0.0602475	0.0701199	-1.27322958892547	32280001	BRsLRs
1	32280001	32320000	511	0.0664818	0.0785528	-1.20479206260171	32300001	BRsLRs
1	32300001	32340000	473	0.0777261	0.0774641	-1.08135686101657	32320001	BRsLRs
1	32320001	32360000	391	0.0731469	0.0665709	-1.13162539486027	32340001	BRsLRs
1	32340001	32380000	403	0.0779609	0.0739077	-1.07877932525781	32360001	BRsLRs
1	32360001	32400000	640	0.046971	0.0494243	-1.41897342836814	32380001	BRsLRs
1	32380001	32420000	616	0.0339146	0.0445518	-1.56230110247647	32400001	BRsLRs
1	32400001	32440000	472	0.0705495	0.0779188	-1.16013856087302	32420001	BRsLRs
1	32420001	32460000	497	0.114152	0.0888181	-0.681488633610648	32440001	BRsLRs
1	32440001	32480000	476	0.208321	0.0924254	0.352259087285414	32460001	BRsLRs
1	32460001	32500000	422	0.279508	0.126859	1.13372006709223	32480001	BRsLRs
1	32480001	32520000	428	0.345963	0.170158	1.86323513884777	32500001	BRsLRs
1	32500001	32540000	373	0.344355	0.163862	1.84558319038065	32520001	BRsLRs
1	32520001	32560000	276	0.274052	0.174254	1.07382639119879	32540001	BRsLRs
1	32540001	32580000	241	0.288504	0.208812	1.23247437580509	32560001	BRsLRs
1	32560001	32600000	206	0.275201	0.165229	1.08643963049527	32580001	BRsLRs
1	32580001	32620000	430	0.192572	0.0890636	0.17937318155856	32600001	BRsLRs
1	32600001	32640000	546	0.179989	0.0975773	0.0412422937713359	32620001	BRsLRs
1	32620001	32660000	305	0.142211	0.106284	-0.37346871940722	32640001	BRsLRs
1	32640001	32680000	291	0.110357	0.0893753	-0.723148549302655	32660001	BRsLRs
1	32660001	32700000	347	0.116744	0.0899987	-0.65303474652931	32680001	BRsLRs
1	32680001	32720000	239	0.121539	0.0885343	-0.600397250944811	32700001	BRsLRs
1	32700001	32740000	303	0.130868	0.0997267	-0.497987408127755	32720001	BRsLRs
1	32720001	32760000	448	0.180539	0.139268	0.0472799627122064	32740001	BRsLRs
1	32740001	32780000	499	0.264901	0.183282	0.973370557602602	32760001	BRsLRs
1	32760001	32800000	459	0.375283	0.230318	2.18509778129563	32780001	BRsLRs
1	32780001	32820000	400	0.463882	0.292815	3.15770038219052	32800001	BRsLRs
1	32800001	32840000	433	0.431129	0.257157	2.79815170797173	32820001	BRsLRs
1	32820001	32860000	459	0.263304	0.182725	0.955839362514292	32840001	BRsLRs
1	32840001	32880000	459	0.196614	0.156063	0.223744559484013	32860001	BRsLRs
1	32860001	32900000	531	0.220907	0.158912	0.490422907812316	32880001	BRsLRs
1	32880001	32920000	791	0.220348	0.162163	0.484286440652413	32900001	BRsLRs
1	32900001	32940000	886	0.195199	0.155832	0.208211283936137	32920001	BRsLRs
1	32920001	32960000	805	0.1967	0.169005	0.224688631354767	32940001	BRsLRs
1	32940001	32980000	823	0.189954	0.161386	0.150633877400017	32960001	BRsLRs
1	32960001	33000000	797	0.152637	0.136132	-0.259016471448101	32980001	BRsLRs
1	32980001	33020000	640	0.224742	0.169714	0.532521926700022	33000001	BRsLRs
1	33000001	33040000	488	0.210164	0.159631	0.372490767027277	33020001	BRsLRs
1	33020001	33060000	534	0.141469	0.115675	-0.381614083687449	33040001	BRsLRs
1	33040001	33080000	606	0.161129	0.127385	-0.16579486300106	33060001	BRsLRs
1	33060001	33100000	515	0.161119	0.126119	-0.165904638799985	33080001	BRsLRs
1	33080001	33120000	437	0.129893	0.111656	-0.508690548522935	33100001	BRsLRs
1	33100001	33140000	443	0.134049	0.114328	-0.463067726489739	33120001	BRsLRs
1	33120001	33160000	600	0.173619	0.147307	-0.0286848901438372	33140001	BRsLRs
1	33140001	33180000	627	0.17011	0.154037	-0.0672052179865908	33160001	BRsLRs
1	33160001	33200000	617	0.201072	0.170936	0.272682610644741	33180001	BRsLRs
1	33180001	33220000	651	0.214274	0.167632	0.417608620385418	33200001	BRsLRs
1	33200001	33240000	515	0.26491	0.156613	0.973469355821634	33220001	BRsLRs
1	33220001	33260000	624	0.404293	0.248768	2.50355737397682	33240001	BRsLRs
1	33240001	33280000	862	0.305127	0.205371	1.41495468635798	33260001	BRsLRs
1	33260001	33300000	852	0.19358	0.138307	0.190438582090192	33280001	BRsLRs
1	33280001	33320000	823	0.138029	0.104226	-0.419376958517621	33300001	BRsLRs
1	33300001	33340000	895	0.0739297	0.0675354	-1.12303214532042	33320001	BRsLRs
1	33320001	33360000	904	0.0725305	0.0727052	-1.138391975106	33340001	BRsLRs
1	33340001	33380000	744	0.0744991	0.0798692	-1.11678151132964	33360001	BRsLRs
1	33360001	33400000	690	0.192108	0.138441	0.174279584488444	33380001	BRsLRs
1	33380001	33420000	697	0.372788	0.242422	2.15770871946387	33400001	BRsLRs
1	33400001	33440000	621	0.464885	0.323126	3.16871089482269	33420001	BRsLRs
1	33420001	33460000	666	0.347334	0.23397	1.87828540088038	33440001	BRsLRs
1	33440001	33480000	557	0.198191	0.156779	0.241056202974472	33460001	BRsLRs
1	33460001	33500000	690	0.257989	0.196785	0.897493525385698	33480001	BRsLRs
1	33480001	33520000	964	0.266792	0.207126	0.994129161179303	33500001	BRsLRs
1	33500001	33540000	838	0.24634	0.18504	0.769615697218061	33520001	BRsLRs
1	33520001	33560000	697	0.226228	0.159544	0.548834610420265	33540001	BRsLRs
1	33540001	33580000	750	0.247732	0.187857	0.78489648842841	33560001	BRsLRs
1	33560001	33600000	949	0.257469	0.201375	0.891785183841602	33580001	BRsLRs
1	33580001	33620000	979	0.277136	0.217955	1.10768124758724	33600001	BRsLRs
1	33600001	33640000	746	0.251585	0.207009	0.827193103754181	33620001	BRsLRs
1	33620001	33660000	689	0.194482	0.176627	0.20034035915322	33640001	BRsLRs
1	33640001	33680000	699	0.223166	0.191142	0.515221260789455	33660001	BRsLRs
1	33660001	33700000	746	0.26158	0.21124	0.936914014779636	33680001	BRsLRs
1	33680001	33720000	848	0.303144	0.244913	1.39318614543117	33700001	BRsLRs
1	33700001	33740000	855	0.323125	0.239955	1.61252916926305	33720001	BRsLRs
1	33720001	33760000	810	0.498591	0.310909	3.53872120267902	33740001	BRsLRs
1	33740001	33780000	657	0.576071	0.367451	4.38926409274928	33760001	BRsLRs
1	33760001	33800000	553	0.337977	0.250692	1.77556818582633	33780001	BRsLRs
1	33780001	33820000	569	0.440103	0.301866	2.89666450992695	33800001	BRsLRs
1	33800001	33840000	566	0.576882	0.386663	4.39816691004209	33820001	BRsLRs
1	33820001	33860000	602	0.505064	0.31297	3.60977907732312	33840001	BRsLRs
1	33840001	33880000	645	0.38518	0.249458	2.29374288949163	33860001	BRsLRs
1	33860001	33900000	602	0.312326	0.220791	1.49398228400403	33880001	BRsLRs
1	33880001	33920000	639	0.371693	0.251917	2.14568826948159	33900001	BRsLRs
1	33900001	33940000	764	0.417016	0.277667	2.643225122949	33920001	BRsLRs
1	33920001	33960000	847	0.340681	0.235423	1.80525156185563	33940001	BRsLRs
1	33940001	33980000	898	0.308613	0.222469	1.4532225298632	33960001	BRsLRs
1	33960001	34000000	872	0.340068	0.221725	1.79852230538153	33980001	BRsLRs
1	33980001	34020000	706	0.323214	0.203926	1.61350617387348	34000001	BRsLRs
1	34000001	34040000	555	0.291206	0.195271	1.2621357966746	34020001	BRsLRs
1	34020001	34060000	556	0.347591	0.227429	1.88110663891275	34040001	BRsLRs
1	34040001	34080000	607	0.357597	0.20956	1.99094830331702	34060001	BRsLRs
1	34060001	34100000	607	0.229997	0.132622	0.590209109035067	34080001	BRsLRs
1	34080001	34120000	556	0.281303	0.149921	1.15342482299925	34100001	BRsLRs
1	34100001	34140000	561	0.437315	0.21608	2.86605901718669	34120001	BRsLRs
1	34120001	34160000	634	0.439624	0.258414	2.89140624915845	34140001	BRsLRs
1	34140001	34180000	631	0.376976	0.248661	2.20368282405362	34160001	BRsLRs
1	34160001	34200000	580	0.304772	0.203217	1.41105764549614	34180001	BRsLRs
1	34180001	34220000	551	0.285803	0.198428	1.20282393251547	34200001	BRsLRs
1	34200001	34240000	642	0.239016	0.187162	0.689215902085451	34220001	BRsLRs
1	34220001	34260000	697	0.209588	0.173685	0.366167681009201	34240001	BRsLRs
1	34240001	34280000	620	0.179698	0.154193	0.0380478180226207	34260001	BRsLRs
1	34260001	34300000	584	0.158248	0.138491	-0.197421270671329	34280001	BRsLRs
1	34280001	34320000	493	0.168909	0.146791	-0.0803892914374736	34300001	BRsLRs
1	34300001	34340000	365	0.166866	0.133976	-0.102816487157835	34320001	BRsLRs
1	34320001	34360000	472	0.343833	0.196143	1.83985289367677	34340001	BRsLRs
1	34340001	34380000	687	0.305878	0.206846	1.42319884885724	34360001	BRsLRs
1	34360001	34400000	757	0.203916	0.160273	0.303902847858988	34380001	BRsLRs
1	34380001	34420000	762	0.317528	0.223773	1.55108765460477	34400001	BRsLRs
1	34400001	34440000	679	0.32862	0.248586	1.67285097077229	34420001	BRsLRs
1	34420001	34460000	617	0.306618	0.241259	1.43132225797768	34440001	BRsLRs
1	34440001	34480000	579	0.386525	0.27925	2.30850773444703	34460001	BRsLRs
1	34460001	34500000	540	0.328167	0.250005	1.66787812708099	34480001	BRsLRs
1	34480001	34520000	623	0.397122	0.288677	2.42483714856776	34500001	BRsLRs
1	34500001	34540000	690	0.388151	0.248208	2.32635727935222	34520001	BRsLRs
1	34520001	34560000	625	0.230233	0.172943	0.592799817889695	34540001	BRsLRs
1	34540001	34580000	589	0.370859	0.247228	2.13653296785125	34560001	BRsLRs
1	34560001	34600000	645	0.415691	0.271749	2.62867982959144	34580001	BRsLRs
1	34580001	34620000	560	0.31183	0.188466	1.48853740437735	34600001	BRsLRs
1	34600001	34640000	535	0.1974	0.13698	0.232372937279511	34620001	BRsLRs
1	34620001	34660000	681	0.212831	0.159317	0.401767972600552	34640001	BRsLRs
1	34640001	34680000	816	0.235577	0.173985	0.651464004835172	34660001	BRsLRs
1	34660001	34700000	870	0.285277	0.192283	1.19704972549202	34680001	BRsLRs
1	34680001	34720000	894	0.323699	0.209881	1.61883030012134	34700001	BRsLRs
1	34700001	34740000	794	0.260622	0.178731	0.926397493242629	34720001	BRsLRs
1	34720001	34760000	667	0.251719	0.187493	0.828664099459775	34740001	BRsLRs
1	34740001	34780000	629	0.33776	0.236151	1.77318605098966	34760001	BRsLRs
1	34760001	34800000	675	0.335207	0.23772	1.74516028952413	34780001	BRsLRs
1	34780001	34820000	637	0.254279	0.203167	0.856766703984553	34800001	BRsLRs
1	34800001	34840000	614	0.198326	0.158621	0.242538176259958	34820001	BRsLRs
1	34820001	34860000	692	0.193314	0.145403	0.18751854583879	34840001	BRsLRs
1	34840001	34880000	688	0.238038	0.16513	0.678479828950594	34860001	BRsLRs
1	34860001	34900000	666	0.296699	0.200848	1.32243564302406	34880001	BRsLRs
1	34880001	34920000	541	0.257322	0.18005	0.890171479597406	34900001	BRsLRs
1	34900001	34940000	538	0.19339	0.129318	0.188352841910619	34920001	BRsLRs
1	34920001	34960000	658	0.161157	0.107474	-0.16548749076407	34940001	BRsLRs
1	34940001	34980000	800	0.162364	0.113731	-0.152237551833833	34960001	BRsLRs
1	34960001	35000000	824	0.218028	0.13931	0.458818455301832	34980001	BRsLRs
1	34980001	35020000	680	0.25695	0.164639	0.886087819877399	35000001	BRsLRs
1	35000001	35040000	641	0.177587	0.127266	0.0148741468695704	35020001	BRsLRs
1	35020001	35060000	584	0.140119	0.108994	-0.396433816542313	35040001	BRsLRs
1	35040001	35080000	470	0.189943	0.143566	0.150513124021199	35060001	BRsLRs
1	35060001	35100000	521	0.179236	0.120352	0.0329761761122895	35080001	BRsLRs
1	35080001	35120000	694	0.239797	0.147797	0.697789391981487	35100001	BRsLRs
1	35100001	35140000	843	0.243197	0.168859	0.735113163615959	35120001	BRsLRs
1	35120001	35160000	740	0.209105	0.15023	0.360865509921128	35140001	BRsLRs
1	35140001	35180000	610	0.22075	0.158055	0.488699427769195	35160001	BRsLRs
1	35160001	35200000	651	0.172946	0.128673	-0.0360728014114842	35180001	BRsLRs
1	35180001	35220000	637	0.132903	0.100994	-0.475648033046534	35200001	BRsLRs
1	35200001	35240000	757	0.165399	0.119465	-0.11892059686012	35220001	BRsLRs
1	35220001	35260000	918	0.241219	0.165888	0.71339951058861	35240001	BRsLRs
1	35240001	35280000	1000	0.243573	0.169937	0.739240733655536	35260001	BRsLRs
1	35260001	35300000	950	0.200303	0.144861	0.264240851707415	35280001	BRsLRs
1	35280001	35320000	762	0.2195	0.159611	0.47497745290358	35300001	BRsLRs
1	35300001	35340000	753	0.208531	0.161622	0.354564379062837	35320001	BRsLRs
1	35320001	35360000	772	0.203706	0.169127	0.301597556081564	35340001	BRsLRs
1	35340001	35380000	745	0.245134	0.197606	0.756376735867716	35360001	BRsLRs
1	35360001	35400000	710	0.244805	0.175626	0.752765112083086	35380001	BRsLRs
1	35380001	35420000	580	0.204363	0.147649	0.308809826070931	35400001	BRsLRs
1	35400001	35440000	642	0.243884	0.165366	0.742654761002101	35420001	BRsLRs
1	35420001	35460000	758	0.229473	0.144958	0.584456857171401	35440001	BRsLRs
1	35440001	35480000	819	0.137001	0.0957447	-0.430661910647103	35460001	BRsLRs
1	35460001	35500000	807	0.113741	0.0876278	-0.686000418946463	35480001	BRsLRs
1	35480001	35520000	801	0.102725	0.0856663	-0.806929439042153	35500001	BRsLRs
1	35500001	35540000	782	0.104064	0.0885834	-0.792230459566106	35520001	BRsLRs
1	35520001	35560000	715	0.168668	0.129622	-0.083034888191564	35540001	BRsLRs
1	35540001	35580000	871	0.180507	0.144366	0.0469286801556466	35560001	BRsLRs
1	35560001	35600000	949	0.180948	0.147208	0.0517697928882354	35580001	BRsLRs
1	35580001	35620000	938	0.142192	0.104403	-0.373677293425178	35600001	BRsLRs
1	35600001	35640000	833	0.0927298	0.0648154	-0.916652545583587	35620001	BRsLRs
1	35620001	35660000	569	0.0803496	0.0602957	-1.05255718016861	35640001	BRsLRs
1	35640001	35680000	548	0.039808	0.0457185	-1.49760583313806	35660001	BRsLRs
1	35660001	35700000	644	0.0671699	0.0607528	-1.19723838987769	35680001	BRsLRs
1	35680001	35720000	643	0.116585	0.0878667	-0.654780181732216	35700001	BRsLRs
1	35700001	35740000	704	0.113542	0.0851375	-0.688184957345068	35720001	BRsLRs
1	35720001	35760000	739	0.0909644	0.0760637	-0.936032365125792	35740001	BRsLRs
1	35740001	35780000	849	0.120614	0.0948728	-0.610551512345366	35760001	BRsLRs
1	35760001	35800000	848	0.154409	0.109406	-0.239564199878605	35780001	BRsLRs
1	35780001	35820000	770	0.183164	0.12073	0.0760961099299973	35800001	BRsLRs
1	35800001	35840000	770	0.177592	0.124162	0.0149290347690329	35820001	BRsLRs
1	35820001	35860000	630	0.146638	0.121575	-0.324870973223159	35840001	BRsLRs
1	35840001	35880000	605	0.122716	0.109305	-0.587476639411348	35860001	BRsLRs
1	35860001	35900000	787	0.136609	0.109764	-0.434965121964959	35880001	BRsLRs
1	35880001	35920000	803	0.146282	0.112786	-0.328778991664886	35900001	BRsLRs
1	35900001	35940000	465	0.141062	0.110819	-0.386081958703694	35920001	BRsLRs
1	35920001	35960000	459	0.14722	0.113456	-0.318482021725729	35940001	BRsLRs
1	35940001	35980000	638	0.136431	0.103002	-0.436919131185823	35960001	BRsLRs
1	35960001	36000000	729	0.190837	0.127383	0.160327080445087	35980001	BRsLRs
1	35980001	36020000	777	0.28346	0.17538	1.17710346282736	36000001	BRsLRs
1	36000001	36040000	708	0.165221	0.112309	-0.120874606080983	36020001	BRsLRs
1	36020001	36060000	771	0.0668687	0.0551476	-1.20054483694131	36040001	BRsLRs
1	36040001	36080000	719	0.0853575	0.0662343	-0.997582557825004	36060001	BRsLRs
1	36060001	36100000	696	0.111255	0.0824893	-0.713290682559197	36080001	BRsLRs
1	36080001	36120000	783	0.125125	0.0996701	-0.561031649450336	36100001	BRsLRs
1	36100001	36140000	636	0.0970873	0.0880852	-0.868817741202054	36120001	BRsLRs
1	36120001	36160000	538	0.107241	0.0937012	-0.75735468824766	36140001	BRsLRs
1	36140001	36180000	554	0.111474	0.0930569	-0.710886592562742	36160001	BRsLRs
1	36160001	36200000	530	0.0973577	0.0888596	-0.865849403599124	36180001	BRsLRs
1	36180001	36220000	620	0.108293	0.0907968	-0.745806274200758	36200001	BRsLRs
1	36200001	36240000	681	0.133931	0.0995348	-0.464363080917053	36220001	BRsLRs
1	36220001	36260000	729	0.118909	0.0963815	-0.629268286062065	36240001	BRsLRs
1	36240001	36280000	743	0.127455	0.0960763	-0.53545388830083	36260001	BRsLRs
1	36260001	36300000	688	0.182956	0.129073	0.0738127733123591	36280001	BRsLRs
1	36280001	36320000	691	0.161768	0.120939	-0.158780189449758	36300001	BRsLRs
1	36300001	36340000	757	0.102584	0.0763774	-0.808477277806994	36320001	BRsLRs
1	36320001	36360000	835	0.0918149	0.0704377	-0.926695933427228	36340001	BRsLRs
1	36340001	36380000	927	0.0916773	0.072811	-0.928206448420435	36360001	BRsLRs
1	36360001	36400000	1025	0.131321	0.100353	-0.493014564436456	36380001	BRsLRs
1	36380001	36420000	1060	0.163441	0.127681	-0.140414698289619	36400001	BRsLRs
1	36400001	36440000	1080	0.151779	0.111099	-0.268435234995859	36420001	BRsLRs
1	36420001	36460000	975	0.126733	0.0951112	-0.543379700983209	36440001	BRsLRs
1	36440001	36480000	872	0.117993	0.0952284	-0.639323749243587	36460001	BRsLRs
1	36460001	36500000	808	0.119964	0.0944009	-0.617686939275486	36480001	BRsLRs
1	36480001	36520000	871	0.131064	0.0996421	-0.495835802468827	36500001	BRsLRs
1	36500001	36540000	1002	0.108793	0.0874332	-0.740317484254512	36520001	BRsLRs
1	36520001	36560000	783	0.0765292	0.0656101	-1.09449592638989	36540001	BRsLRs
1	36540001	36580000	431	0.0823978	0.059842	-1.03007290103281	36560001	BRsLRs
1	36560001	36600000	452	0.14127	0.0861893	-0.383798622086055	36580001	BRsLRs
1	36580001	36620000	689	0.18943	0.126549	0.144881625536351	36600001	BRsLRs
1	36600001	36640000	775	0.181501	0.134618	0.0578403945687834	36620001	BRsLRs
1	36620001	36660000	674	0.121821	0.0995528	-0.597301573415129	36640001	BRsLRs
1	36640001	36680000	535	0.0559157	0.055235	-1.32078226950377	36660001	BRsLRs
1	36660001	36700000	535	0.0749204	0.0687528	-1.11215665692093	36680001	BRsLRs
1	36680001	36720000	555	0.0990374	0.0929272	-0.847410362653706	36700001	BRsLRs
1	36700001	36740000	589	0.107834	0.101607	-0.750844983371412	36720001	BRsLRs
1	36720001	36760000	565	0.112895	0.107614	-0.695287451535511	36740001	BRsLRs
1	36740001	36780000	478	0.100314	0.098697	-0.83339638416295	36760001	BRsLRs
1	36760001	36800000	471	0.126541	0.122908	-0.545487396322567	36780001	BRsLRs
1	36780001	36820000	529	0.148359	0.132913	-0.305978558228181	36800001	BRsLRs
1	36800001	36840000	471	0.152656	0.125811	-0.258807897430143	36820001	BRsLRs
1	36820001	36860000	468	0.158111	0.125559	-0.1989251991166	36840001	BRsLRs
1	36840001	36880000	628	0.126181	0.104457	-0.549439325083865	36860001	BRsLRs
1	36860001	36900000	607	0.131757	0.10646	-0.48822833960333	36880001	BRsLRs
1	36880001	36920000	573	0.207293	0.143883	0.340974135155933	36900001	BRsLRs
1	36900001	36940000	559	0.201993	0.150688	0.282792961725726	36920001	BRsLRs
1	36920001	36960000	422	0.202815	0.159134	0.291816532397354	36940001	BRsLRs
1	36940001	36980000	377	0.264461	0.180383	0.968540422449905	36960001	BRsLRs
1	36960001	37000000	446	0.242552	0.183292	0.728032624585302	36980001	BRsLRs
1	36980001	37020000	408	0.207147	0.165999	0.339371408491629	37000001	BRsLRs
1	37000001	37040000	358	0.148858	0.127047	-0.300500745861827	37020001	BRsLRs
1	37020001	37060000	497	0.159025	0.135863	-0.188891691094863	37040001	BRsLRs
1	37040001	37080000	499	0.152637	0.123877	-0.259016471448101	37060001	BRsLRs
1	37060001	37100000	434	0.143812	0.123468	-0.355893613999341	37080001	BRsLRs
1	37080001	37120000	537	0.168706	0.13471	-0.0826177401556495	37100001	BRsLRs
1	37100001	37140000	490	0.15488	0.11759	-0.234393759749242	37120001	BRsLRs
1	37120001	37160000	363	0.11054	0.101473	-0.721139652182329	37140001	BRsLRs
1	37140001	37180000	365	0.0906957	0.08321	-0.938982040842904	37160001	BRsLRs
1	37160001	37200000	328	0.0858209	0.0639332	-0.992495547302824	37180001	BRsLRs
1	37180001	37220000	272	0.145269	0.0886685	-0.33989928009598	37200001	BRsLRs
1	37200001	37240000	289	0.207992	0.131242	0.348647463500785	37220001	BRsLRs
1	37220001	37260000	376	0.248657	0.170466	0.795050749828964	37240001	BRsLRs
1	37240001	37280000	451	0.321899	0.236902	1.59907065631485	37260001	BRsLRs
1	37260001	37300000	391	0.394451	0.244811	2.39551603267492	37280001	BRsLRs
1	37280001	37320000	283	0.365961	0.211479	2.08276478153783	37300001	BRsLRs
1	37300001	37340000	272	0.29028	0.205117	1.25197055769415	37320001	BRsLRs
1	37320001	37360000	239	0.282716	0.181309	1.16893614338734	37340001	BRsLRs
1	37340001	37380000	293	0.201536	0.149092	0.277776207714857	37360001	BRsLRs
1	37360001	37400000	542	0.24282	0.176339	0.73097461599649	37380001	BRsLRs
1	37380001	37420000	646	0.268287	0.19936	1.01054064311858	37400001	BRsLRs
1	37400001	37440000	600	0.225246	0.194122	0.538054626965838	37420001	BRsLRs
1	37420001	37460000	586	0.224877	0.199041	0.534003899985509	37440001	BRsLRs
1	37440001	37480000	603	0.190057	0.173213	0.151764568128944	37460001	BRsLRs
1	37460001	37500000	631	0.155382	0.138589	-0.228883014643211	37480001	BRsLRs
1	37480001	37520000	591	0.151322	0.123655	-0.273451989006727	37500001	BRsLRs
1	37500001	37540000	556	0.179273	0.133965	0.0333823465683115	37520001	BRsLRs
1	37520001	37560000	544	0.251781	0.162697	0.829344709413109	37540001	BRsLRs
1	37540001	37580000	582	0.258597	0.154846	0.904167893960333	37560001	BRsLRs
1	37560001	37600000	570	0.317962	0.194695	1.55585192427811	37580001	BRsLRs
1	37580001	37620000	570	0.373068	0.24377	2.16078244183376	37600001	BRsLRs
1	37600001	37640000	587	0.265422	0.172649	0.97908987672659	37620001	BRsLRs
1	37620001	37660000	635	0.167385	0.12534	-0.0971191231936311	37640001	BRsLRs
1	37640001	37680000	656	0.224555	0.157967	0.530469119260127	37660001	BRsLRs
1	37660001	37700000	658	0.228456	0.150541	0.573292658420737	37680001	BRsLRs
1	37680001	37720000	755	0.212774	0.140119	0.40114225054668	37700001	BRsLRs
1	37700001	37740000	708	0.179765	0.127249	0.0387833158754177	37720001	BRsLRs
1	37720001	37760000	775	0.114441	0.0982831	-0.678316113021718	37740001	BRsLRs
1	37740001	37780000	867	0.10465	0.0906588	-0.785797597749106	37760001	BRsLRs
1	37760001	37800000	709	0.0787653	0.0695811	-1.06994895999229	37780001	BRsLRs
1	37780001	37820000	836	0.0911672	0.0754855	-0.933806111923595	37800001	BRsLRs
1	37800001	37840000	1067	0.10303	0.0801617	-0.803581277174943	37820001	BRsLRs
1	37820001	37860000	859	0.127601	0.0919487	-0.533851161636526	37840001	BRsLRs
1	37840001	37880000	613	0.168251	0.121879	-0.0876125390067331	37860001	BRsLRs
1	37860001	37900000	665	0.186844	0.132824	0.116493603934367	37880001	BRsLRs
1	37880001	37920000	756	0.196032	0.145311	0.217355607986582	37900001	BRsLRs
1	37900001	37940000	734	0.231908	0.168113	0.611187264209619	37920001	BRsLRs
1	37920001	37960000	795	0.2816	0.201139	1.15668516422732	37940001	BRsLRs
1	37940001	37980000	863	0.298327	0.20681	1.34030714308903	37960001	BRsLRs
1	37960001	38000000	870	0.275932	0.187596	1.09446424139668	37980001	BRsLRs
1	37980001	38020000	889	0.211644	0.154691	0.388737585268165	38000001	BRsLRs
1	38000001	38040000	866	0.205443	0.143574	0.320665612354823	38020001	BRsLRs
1	38020001	38060000	809	0.240442	0.157485	0.704869931012144	38040001	BRsLRs
1	38040001	38080000	639	0.288793	0.179959	1.23564689639402	38060001	BRsLRs
1	38060001	38100000	668	0.352807	0.211559	1.93836569563199	38080001	BRsLRs
1	38080001	38120000	937	0.351288	0.2139	1.92169075177529	38100001	BRsLRs
1	38100001	38140000	923	0.373194	0.225598	2.16216561690022	38120001	BRsLRs
1	38120001	38160000	852	0.414646	0.260253	2.61720825860379	38140001	BRsLRs
1	38140001	38180000	746	0.391021	0.25781	2.35786293364367	38160001	BRsLRs
1	38160001	38200000	677	0.373942	0.26393	2.1703768466598	38180001	BRsLRs
1	38180001	38220000	713	0.363513	0.262416	2.05589166596101	38200001	BRsLRs
1	38200001	38240000	701	0.32815	0.230475	1.66769150822282	38220001	BRsLRs
1	38220001	38260000	719	0.328998	0.222733	1.67700049597165	38240001	BRsLRs
1	38240001	38280000	684	0.321629	0.197224	1.59610670974388	38260001	BRsLRs
1	38260001	38300000	768	0.318766	0.184324	1.56467789851167	38280001	BRsLRs
1	38280001	38320000	913	0.330705	0.198271	1.69573922484813	38300001	BRsLRs
1	38300001	38340000	866	0.288408	0.169814	1.23142052813541	38320001	BRsLRs
1	38320001	38360000	756	0.227123	0.151819	0.558659544424045	38340001	BRsLRs
1	38340001	38380000	745	0.275957	0.196564	1.09473868089399	38360001	BRsLRs
1	38360001	38400000	801	0.252691	0.183636	0.839334307115276	38380001	BRsLRs
1	38380001	38420000	764	0.201697	0.159379	0.279543598077548	38400001	BRsLRs
1	38400001	38440000	603	0.197744	0.164605	0.236149224762528	38420001	BRsLRs
1	38420001	38460000	565	0.213069	0.181722	0.404380636614965	38440001	BRsLRs
1	38440001	38480000	763	0.248321	0.196494	0.791362282985087	38460001	BRsLRs
1	38460001	38500000	780	0.24851	0.19006	0.793437045584768	38480001	BRsLRs
1	38480001	38520000	748	0.239966	0.182436	0.699644602983318	38500001	BRsLRs
1	38500001	38540000	924	0.267266	0.19459	0.999332534048345	38520001	BRsLRs
1	38520001	38560000	911	0.298985	0.209168	1.34753039065829	38540001	BRsLRs
1	38540001	38580000	843	0.271527	0.184827	1.04610800197025	38560001	BRsLRs
1	38560001	38600000	883	0.234244	0.162316	0.63683089083848	38580001	BRsLRs
1	38580001	38620000	902	0.271146	0.19528	1.04192554403121	38600001	BRsLRs
1	38600001	38640000	825	0.2462	0.181031	0.768078836033112	38620001	BRsLRs
1	38620001	38660000	630	0.150175	0.112509	-0.286043273143415	38640001	BRsLRs
1	38640001	38680000	509	0.150898	0.115328	-0.278106482881144	38660001	BRsLRs
1	38660001	38700000	530	0.225589	0.163775	0.541819936868963	38680001	BRsLRs
1	38680001	38720000	641	0.284369	0.186984	1.18708208294963	38700001	BRsLRs
1	38700001	38740000	703	0.249942	0.171277	0.809156939990816	38720001	BRsLRs
1	38720001	38760000	696	0.290989	0.191589	1.25975366183793	38740001	BRsLRs
1	38740001	38780000	646	0.415955	0.239918	2.63157791068306	38760001	BRsLRs
1	38760001	38800000	613	0.371997	0.228	2.14902545376891	38780001	BRsLRs
1	38780001	38820000	596	0.412831	0.243867	2.59728395109892	38800001	BRsLRs
1	38800001	38840000	605	0.428585	0.261772	2.77022474472523	38820001	BRsLRs
1	38820001	38860000	637	0.341342	0.230578	1.81250774216457	38840001	BRsLRs
1	38840001	38880000	557	0.342069	0.238034	1.82048844274641	38860001	BRsLRs
1	38860001	38900000	510	0.367374	0.228457	2.09827610192592	38880001	BRsLRs
1	38880001	38920000	525	0.312643	0.193431	1.49746217682995	38900001	BRsLRs
1	38900001	38940000	550	0.334509	0.229389	1.73749793875917	38920001	BRsLRs
1	38920001	38960000	514	0.33452	0.225521	1.73761869213799	38940001	BRsLRs
1	38940001	38980000	552	0.271778	0.193258	1.04886337452327	38960001	BRsLRs
1	38960001	39000000	575	0.258809	0.182978	0.906495140897542	38980001	BRsLRs
1	38980001	39020000	568	0.232109	0.169415	0.61339375776801	39000001	BRsLRs
1	39000001	39040000	656	0.189796	0.132404	0.148899419777003	39020001	BRsLRs
1	39020001	39060000	662	0.187058	0.118324	0.118842806031361	39040001	BRsLRs
1	39040001	39080000	565	0.231887	0.155441	0.610956735031877	39060001	BRsLRs
1	39060001	39100000	504	0.229834	0.167151	0.588419763512591	39080001	BRsLRs
1	39080001	39120000	561	0.229334	0.160044	0.582930973566345	39100001	BRsLRs
1	39100001	39140000	502	0.225376	0.146272	0.539481712351862	39120001	BRsLRs
1	39120001	39160000	436	0.280064	0.183796	1.13982360151245	39140001	BRsLRs
1	39140001	39180000	546	0.259595	0.182457	0.91512351869304	39160001	BRsLRs
1	39160001	39200000	652	0.19373	0.138846	0.192085219074066	39180001	BRsLRs
1	39180001	39220000	694	0.147638	0.104283	-0.313893393330667	39200001	BRsLRs
1	39200001	39240000	606	0.144698	0.102238	-0.346167478214593	39220001	BRsLRs
1	39220001	39260000	462	0.163199	0.10243	-0.143071272623602	39240001	BRsLRs
1	39240001	39280000	442	0.121664	0.0738519	-0.59902505345825	39260001	BRsLRs
1	39260001	39300000	506	0.106295	0.0777979	-0.767739478825957	39280001	BRsLRs
1	39280001	39320000	536	0.100873	0.0711819	-0.827259917003047	39300001	BRsLRs
1	39300001	39340000	607	0.122713	0.0728467	-0.587509572151026	39320001	BRsLRs
1	39320001	39360000	549	0.124163	0.0765085	-0.571592081306913	39340001	BRsLRs
1	39340001	39380000	357	0.162809	0.116291	-0.147352528781674	39360001	BRsLRs
1	39360001	39400000	365	0.173049	0.138874	-0.0349421106825574	39380001	BRsLRs
1	39380001	39420000	529	0.188358	0.145269	0.1331136598916	39400001	BRsLRs
1	39400001	39440000	587	0.245961	0.178052	0.765455194438807	39420001	BRsLRs
1	39420001	39460000	585	0.252072	0.187459	0.832539185161824	39440001	BRsLRs
1	39440001	39480000	677	0.209906	0.156368	0.369658551415014	39460001	BRsLRs
1	39460001	39500000	834	0.219039	0.152179	0.469916788573142	39480001	BRsLRs
1	39480001	39520000	929	0.26769	0.178711	1.00398702792276	39500001	BRsLRs
1	39500001	39540000	867	0.25098	0.168243	0.820551667919223	39520001	BRsLRs
1	39520001	39560000	925	0.192938	0.136005	0.183390975799212	39540001	BRsLRs
1	39540001	39580000	786	0.162237	0.1201	-0.153631704480179	39560001	BRsLRs
1	39560001	39600000	608	0.161747	0.12446	-0.1590107186275	39580001	BRsLRs
1	39580001	39620000	646	0.185068	0.142002	0.0969974220453019	39600001	BRsLRs
1	39600001	39640000	720	0.203968	0.163275	0.304473682013397	39620001	BRsLRs
1	39620001	39660000	677	0.227159	0.1799	0.559054737300175	39640001	BRsLRs
1	39640001	39680000	710	0.189705	0.14584	0.147900460006787	39660001	BRsLRs
1	39660001	39700000	825	0.145403	0.116328	-0.338428284390386	39680001	BRsLRs
1	39680001	39720000	623	0.143238	0.116748	-0.362194744857631	39700001	BRsLRs
1	39700001	39740000	531	0.147195	0.120414	-0.318756461223041	39720001	BRsLRs
1	39720001	39760000	644	0.0956898	0.0750897	-0.884158909101811	39740001	BRsLRs
1	39740001	39780000	734	0.0795829	0.0701029	-1.06097369067219	39760001	BRsLRs
1	39760001	39800000	780	0.105528	0.0975441	-0.776159282603498	39780001	BRsLRs
1	39780001	39820000	652	0.102546	0.0856486	-0.808894425842909	39800001	BRsLRs
1	39800001	39840000	523	0.104879	0.0817399	-0.783283731953725	39820001	BRsLRs
1	39820001	39860000	619	0.161951	0.124923	-0.156771292329432	39840001	BRsLRs
1	39840001	39880000	626	0.174104	0.132193	-0.0233607638959785	39860001	BRsLRs
1	39860001	39900000	629	0.116228	0.0976617	-0.658699177753835	39880001	BRsLRs
1	39880001	39920000	641	0.126132	0.104737	-0.549977226498596	39900001	BRsLRs
1	39900001	39940000	622	0.162672	0.118175	-0.148856457226945	39920001	BRsLRs
1	39920001	39960000	639	0.143657	0.110772	-0.357595138882677	39940001	BRsLRs
1	39940001	39980000	668	0.169138	0.130622	-0.0778754256420929	39960001	BRsLRs
1	39960001	40000000	682	0.271934	0.179072	1.0505758769865	39980001	BRsLRs
[truncated: 44,149 more rows]
