# Supplementary material for: Genetics of adaptation in modern chicken
Source: PLoS Genet. 2019 Apr 29;15(4):e1007989. doi: 10.1371/journal.pgen.1007989 (PMC6508745; doi:10.1371/journal.pgen.1007989)
Supplement: S7 Table — (XLS) [file pgen.1007989.s007.xls]

CHR	BIN_START	BIN_END	N_VARIANTS	WEIGHTED_FST	MEAN_FST	ZFst	Position	Contrast
1	1	40000	755	0.119161	0.0636409	-0.581997040070474	20001	RJFsBRs
1	20001	60000	1014	0.116303	0.0831869	-0.62270207655073	40001	RJFsBRs
1	40001	80000	1273	0.110927	0.0815597	-0.699269702904073	60001	RJFsBRs
1	60001	100000	1425	0.087887	0.0684347	-1.02741667298983	80001	RJFsBRs
1	80001	120000	1053	0.0734081	0.0666328	-1.23363226175609	100001	RJFsBRs
1	100001	140000	944	0.071469	0.059866	-1.26124987415597	120001	RJFsBRs
1	120001	160000	1426	0.0938954	0.0749434	-0.941842095947153	140001	RJFsBRs
1	140001	180000	1477	0.100758	0.0776014	-0.844101583928468	160001	RJFsBRs
1	160001	200000	1337	0.0739013	0.062865	-1.22660786567769	180001	RJFsBRs
1	180001	220000	1556	0.0532569	0.0549873	-1.52063552666894	200001	RJFsBRs
1	200001	240000	1740	0.099067	0.0723103	-0.86818563455412	220001	RJFsBRs
1	220001	260000	1664	0.144176	0.0863534	-0.225721152193079	240001	RJFsBRs
1	240001	280000	1575	0.128695	0.0744132	-0.446209140209468	260001	RJFsBRs
1	260001	300000	1376	0.122674	0.0770537	-0.531963172626409	280001	RJFsBRs
1	280001	320000	1226	0.109924	0.0783088	-0.71355492039522	300001	RJFsBRs
1	300001	340000	1084	0.0910771	0.0719896	-0.981981705573572	320001	RJFsBRs
1	320001	360000	1066	0.0898484	0.0687712	-0.999481453062477	340001	RJFsBRs
1	340001	380000	1214	0.0807091	0.0592209	-1.12964784211216	360001	RJFsBRs
1	360001	400000	1233	0.0819919	0.055763	-1.11137757591312	380001	RJFsBRs
1	380001	420000	967	0.108848	0.0680363	-0.728879839657905	400001	RJFsBRs
1	400001	440000	717	0.115489	0.0707594	-0.634295463427892	420001	RJFsBRs
1	420001	460000	948	0.143059	0.0650503	-0.241630013546629	440001	RJFsBRs
1	440001	480000	1135	0.12567	0.0609227	-0.489292672523244	460001	RJFsBRs
1	460001	500000	1117	0.0876738	0.0596557	-1.03045317186232	480001	RJFsBRs
1	480001	520000	1365	0.104193	0.0627478	-0.795178630706047	500001	RJFsBRs
1	500001	540000	1387	0.108323	0.0637363	-0.736357146918974	520001	RJFsBRs
1	520001	560000	1228	0.130196	0.0736409	-0.424831162687822	540001	RJFsBRs
1	540001	580000	920	0.139545	0.0653043	-0.291678123480715	560001	RJFsBRs
1	560001	600000	876	0.0684068	0.0407168	-1.30486322709853	580001	RJFsBRs
1	580001	620000	1306	0.110039	0.0691092	-0.711917034042795	600001	RJFsBRs
1	600001	640000	1283	0.150336	0.0871571	-0.137987413663207	620001	RJFsBRs
1	620001	660000	1088	0.156408	0.0884517	-0.0515070142551899	640001	RJFsBRs
1	640001	680000	954	0.160856	0.0906287	0.0118435813585882	660001	RJFsBRs
1	660001	700000	901	0.221942	0.11784	0.881860326786475	680001	RJFsBRs
1	680001	720000	969	0.215509	0.114543	0.790238388480847	700001	RJFsBRs
1	700001	740000	1028	0.202168	0.11314	0.600229329109576	720001	RJFsBRs
1	720001	760000	1091	0.222764	0.123075	0.893567653583805	740001	RJFsBRs
1	740001	780000	987	0.223771	0.126839	0.907909841035036	760001	RJFsBRs
1	760001	800000	907	0.212986	0.126359	0.754304586157654	780001	RJFsBRs
1	780001	820000	962	0.20333	0.125622	0.616779102514075	800001	RJFsBRs
1	800001	840000	977	0.230214	0.126247	0.999674204240875	820001	RJFsBRs
1	820001	860000	1028	0.223855	0.111225	0.909106210196807	840001	RJFsBRs
1	840001	880000	1166	0.161831	0.0878497	0.0257300091291443	860001	RJFsBRs
1	860001	900000	1191	0.114822	0.0773372	-0.643795204271954	880001	RJFsBRs
1	880001	920000	1151	0.126526	0.0830054	-0.477101101065197	900001	RJFsBRs
1	900001	940000	1213	0.139823	0.0860461	-0.287718711254854	920001	RJFsBRs
1	920001	960000	1171	0.166491	0.105151	0.0921000126273919	940001	RJFsBRs
1	940001	980000	1156	0.160319	0.102308	0.00419536421726639	960001	RJFsBRs
1	960001	1000000	1038	0.14226	0.0928823	-0.253009763073474	980001	RJFsBRs
1	980001	1020000	801	0.131702	0.0901449	-0.40338197271607	1000001	RJFsBRs
1	1000001	1040000	919	0.117478	0.084145	-0.605967150775958	1020001	RJFsBRs
1	1020001	1060000	1059	0.123257	0.0828314	-0.523659800944118	1040001	RJFsBRs
1	1040001	1080000	975	0.117039	0.0773922	-0.612219603895213	1060001	RJFsBRs
1	1060001	1100000	894	0.0981605	0.0709928	-0.881096451758232	1080001	RJFsBRs
1	1080001	1120000	946	0.170203	0.0971504	0.144968135585652	1100001	RJFsBRs
1	1100001	1140000	1099	0.180824	0.100846	0.296237622099577	1120001	RJFsBRs
1	1120001	1160000	1012	0.133198	0.0872485	-0.38207520764453	1140001	RJFsBRs
1	1140001	1180000	891	0.142223	0.0975315	-0.253536735204255	1160001	RJFsBRs
1	1160001	1200000	998	0.145481	0.104863	-0.207134702715566	1180001	RJFsBRs
1	1180001	1220000	1145	0.13702	0.0952024	-0.32764041078395	1200001	RJFsBRs
1	1200001	1240000	1145	0.136053	0.0885747	-0.341412898634338	1220001	RJFsBRs
1	1220001	1260000	1046	0.178104	0.108907	0.257498049242231	1240001	RJFsBRs
1	1240001	1280000	941	0.174869	0.108805	0.211423594024027	1260001	RJFsBRs
1	1260001	1300000	922	0.096737	0.0705967	-0.901370636303243	1280001	RJFsBRs
1	1280001	1320000	1191	0.0840709	0.0607843	-1.08176743915928	1300001	RJFsBRs
1	1300001	1340000	1297	0.110708	0.0713225	-0.702388808218691	1320001	RJFsBRs
1	1320001	1360000	1109	0.128522	0.0826241	-0.448673090983115	1340001	RJFsBRs
1	1340001	1380000	1048	0.11619	0.0813795	-0.624311477923113	1360001	RJFsBRs
1	1360001	1400000	949	0.105705	0.0786418	-0.77364398579417	1380001	RJFsBRs
1	1380001	1420000	866	0.115438	0.0811687	-0.635021830418967	1400001	RJFsBRs
1	1400001	1440000	920	0.122684	0.0860991	-0.531820747726198	1420001	RJFsBRs
1	1420001	1460000	839	0.148878	0.100093	-0.158752964113946	1440001	RJFsBRs
1	1440001	1480000	878	0.161691	0.0965053	0.0237360605261927	1460001	RJFsBRs
1	1460001	1500000	1054	0.16544	0.093851	0.0771311556152335	1480001	RJFsBRs
1	1480001	1520000	1048	0.146537	0.0895265	-0.192094633253302	1500001	RJFsBRs
1	1500001	1540000	935	0.113139	0.0793986	-0.667765314977437	1520001	RJFsBRs
1	1520001	1560000	885	0.103243	0.0736812	-0.808708996226076	1540001	RJFsBRs
1	1540001	1580000	927	0.108152	0.0708655	-0.738792612712579	1560001	RJFsBRs
1	1560001	1600000	1102	0.124066	0.0823533	-0.512137626517062	1580001	RJFsBRs
1	1580001	1620000	1096	0.139023	0.0946228	-0.299112703271721	1600001	RJFsBRs
1	1600001	1640000	1143	0.202035	0.115146	0.598335077936772	1620001	RJFsBRs
1	1620001	1660000	779	0.262937	0.127853	1.46573120520078	1640001	RJFsBRs
1	1640001	1680000	722	0.255344	0.134532	1.35758797847069	1660001	RJFsBRs
1	1660001	1700000	1109	0.193777	0.12229	0.480720595342667	1680001	RJFsBRs
1	1680001	1720000	1011	0.173247	0.116083	0.18832227520983	1700001	RJFsBRs
1	1700001	1740000	1055	0.158971	0.109057	-0.0150035123311535	1720001	RJFsBRs
1	1720001	1760000	1095	0.141186	0.100199	-0.268306197356118	1740001	RJFsBRs
1	1740001	1780000	1027	0.143033	0.0986174	-0.242000318287177	1760001	RJFsBRs
1	1760001	1800000	954	0.111324	0.0867588	-0.693615434365703	1780001	RJFsBRs
1	1780001	1820000	959	0.11394	0.0869865	-0.65635708047055	1800001	RJFsBRs
1	1800001	1840000	1020	0.10896	0.0789414	-0.727284680775544	1820001	RJFsBRs
1	1820001	1860000	946	0.0988685	0.0636798	-0.871012768823305	1840001	RJFsBRs
1	1840001	1880000	581	0.137025	0.059205	-0.327569198333845	1860001	RJFsBRs
1	1860001	1900000	485	0.115021	0.0647468	-0.640960948757759	1880001	RJFsBRs
1	1880001	1920000	360	0.108281	0.0664689	-0.736955331499859	1900001	RJFsBRs
1	1900001	1940000	186	0.185395	0.0569113	0.361340043985948	1920001	RJFsBRs
1	1920001	1960000	160	0.214944	0.0673969	0.782191381618935	1940001	RJFsBRs
1	1940001	1980000	308	0.152321	0.0869272	-0.109716070971356	1960001	RJFsBRs
1	1960001	2000000	626	0.115795	0.0822386	-0.629937261481441	1980001	RJFsBRs
1	1980001	2020000	850	0.106097	0.080796	-0.768060929705905	2000001	RJFsBRs
1	2000001	2040000	1034	0.150964	0.105312	-0.129043129929967	2020001	RJFsBRs
1	2020001	2060000	832	0.191548	0.112635	0.448974085085673	2040001	RJFsBRs
1	2040001	2080000	771	0.266535	0.126997	1.51697568429664	2060001	RJFsBRs
1	2060001	2100000	799	0.290666	0.161703	1.86066121099539	2080001	RJFsBRs
1	2080001	2120000	772	0.282686	0.156696	1.74700614062715	2100001	RJFsBRs
1	2100001	2140000	863	0.253893	0.13654	1.3369221254501	2120001	RJFsBRs
1	2120001	2160000	832	0.183023	0.108118	0.327556857655939	2140001	RJFsBRs
1	2140001	2180000	885	0.171163	0.113881	0.158640926005893	2160001	RJFsBRs
1	2160001	2200000	936	0.158516	0.111314	-0.0214838452907465	2180001	RJFsBRs
1	2180001	2220000	833	0.147314	0.0997107	-0.18102821850692	2200001	RJFsBRs
1	2200001	2240000	801	0.149954	0.0970936	-0.14342804485126	2220001	RJFsBRs
1	2220001	2260000	821	0.112871	0.0759594	-0.671582302303088	2240001	RJFsBRs
1	2240001	2280000	791	0.132497	0.09048	-0.392059193149309	2260001	RJFsBRs
1	2260001	2300000	797	0.25126	0.136819	1.29942164922459	2280001	RJFsBRs
1	2280001	2320000	741	0.359118	0.16808	2.83558813791858	2300001	RJFsBRs
1	2300001	2340000	682	0.33615	0.170232	2.50846662711434	2320001	RJFsBRs
1	2320001	2360000	733	0.247767	0.152007	1.24967263158095	2340001	RJFsBRs
1	2340001	2380000	791	0.197088	0.14291	0.527877479802474	2360001	RJFsBRs
1	2360001	2400000	821	0.203851	0.14169	0.624199439815059	2380001	RJFsBRs
1	2380001	2420000	910	0.205486	0.134343	0.64748591099953	2400001	RJFsBRs
1	2400001	2440000	975	0.195902	0.119322	0.510985886637469	2420001	RJFsBRs
1	2420001	2460000	875	0.167278	0.100496	0.103308852273984	2440001	RJFsBRs
1	2440001	2480000	821	0.158737	0.097574	-0.0183362549960872	2460001	RJFsBRs
1	2460001	2500000	914	0.199924	0.117618	0.568269181502265	2480001	RJFsBRs
1	2480001	2520000	1062	0.200069	0.121803	0.570334342555322	2500001	RJFsBRs
1	2500001	2540000	1109	0.215899	0.129983	0.795792959589069	2520001	RJFsBRs
1	2520001	2560000	1016	0.184382	0.115223	0.346912401594591	2540001	RJFsBRs
1	2540001	2580000	871	0.137132	0.0954905	-0.326045251901589	2560001	RJFsBRs
1	2560001	2600000	800	0.201198	0.124547	0.586414113789125	2580001	RJFsBRs
1	2580001	2620000	849	0.182384	0.113161	0.318455906532467	2600001	RJFsBRs
1	2600001	2640000	883	0.177189	0.109082	0.24446617087294	2620001	RJFsBRs
1	2620001	2660000	823	0.245654	0.135031	1.2195782501664	2640001	RJFsBRs
1	2640001	2680000	792	0.307919	0.155512	2.10638689132914	2660001	RJFsBRs
1	2660001	2700000	957	0.227459	0.132355	0.96043614423279	2680001	RJFsBRs
1	2680001	2720000	1109	0.171998	0.115452	0.170533405173497	2700001	RJFsBRs
1	2700001	2740000	914	0.198534	0.119738	0.54847212037296	2720001	RJFsBRs
1	2720001	2760000	702	0.184042	0.108466	0.342069954987423	2740001	RJFsBRs
1	2740001	2780000	714	0.179335	0.112701	0.275030554458184	2760001	RJFsBRs
1	2760001	2800000	921	0.172636	0.114397	0.179620113806948	2780001	RJFsBRs
1	2780001	2820000	1026	0.161615	0.10891	0.0226536312845905	2800001	RJFsBRs
1	2800001	2840000	1103	0.132494	0.0718194	-0.392101920619373	2820001	RJFsBRs
1	2820001	2860000	1175	0.0742337	0.0380483	-1.22187366199468	2840001	RJFsBRs
1	2840001	2880000	1035	0.0876002	0.0591437	-1.03150141912788	2860001	RJFsBRs
1	2860001	2900000	977	0.127498	0.0860609	-0.463257400764704	2880001	RJFsBRs
1	2880001	2920000	780	0.146069	0.0906403	-0.198760118583169	2900001	RJFsBRs
1	2900001	2940000	773	0.148419	0.0966854	-0.165290267033623	2920001	RJFsBRs
1	2920001	2960000	843	0.155229	0.0969662	-0.0682989099900467	2940001	RJFsBRs
1	2940001	2980000	802	0.221441	0.113773	0.874724839285912	2960001	RJFsBRs
1	2960001	3000000	900	0.198866	0.100822	0.553200627059959	2980001	RJFsBRs
1	2980001	3020000	885	0.174195	0.0940815	0.201824155749816	3000001	RJFsBRs
1	3000001	3040000	839	0.204523	0.118295	0.633770393109227	3020001	RJFsBRs
1	3020001	3060000	955	0.21249	0.13114	0.747240311107197	3040001	RJFsBRs
1	3040001	3080000	911	0.248177	0.143089	1.25551205248959	3060001	RJFsBRs
1	3060001	3100000	823	0.227115	0.130136	0.955536727665538	3080001	RJFsBRs
1	3080001	3120000	724	0.203706	0.119225	0.622134278762002	3100001	RJFsBRs
1	3100001	3140000	565	0.275165	0.14086	1.63988837317858	3120001	RJFsBRs
1	3120001	3160000	574	0.237528	0.130495	1.10384377625508	3140001	RJFsBRs
1	3140001	3180000	554	0.205748	0.119038	0.651217443385054	3160001	RJFsBRs
1	3160001	3200000	631	0.231012	0.123583	1.0110397112777	3180001	RJFsBRs
1	3180001	3220000	763	0.224656	0.12911	0.920514444703694	3200001	RJFsBRs
1	3200001	3240000	908	0.244185	0.138951	1.19865603232543	3220001	RJFsBRs
1	3220001	3260000	861	0.27525	0.147166	1.64109898483038	3240001	RJFsBRs
1	3240001	3280000	737	0.243236	0.138213	1.18513990929542	3260001	RJFsBRs
1	3260001	3300000	675	0.186105	0.124295	0.371452211900917	3280001	RJFsBRs
1	3280001	3320000	605	0.203431	0.127252	0.618217594006204	3300001	RJFsBRs
1	3300001	3340000	825	0.244272	0.138598	1.19989512895726	3320001	RJFsBRs
1	3320001	3360000	914	0.314017	0.16378	2.19323759547771	3340001	RJFsBRs
1	3340001	3380000	904	0.439954	0.198474	3.98689406126286	3360001	RJFsBRs
1	3360001	3400000	897	0.396335	0.187026	3.36565088903323	3380001	RJFsBRs
1	3380001	3420000	718	0.369782	0.182238	2.98747005150341	3400001	RJFsBRs
1	3400001	3440000	702	0.487505	0.219052	4.66413870425538	3420001	RJFsBRs
1	3420001	3460000	819	0.427962	0.191899	3.81609812093003	3440001	RJFsBRs
1	3440001	3480000	796	0.367318	0.174491	2.95237655609146	3460001	RJFsBRs
1	3460001	3500000	712	0.363586	0.178071	2.89922358333278	3480001	RJFsBRs
1	3480001	3520000	784	0.265308	0.146824	1.49950014904077	3500001	RJFsBRs
1	3500001	3540000	880	0.23159	0.142016	1.01927187050988	3520001	RJFsBRs
1	3520001	3560000	881	0.218172	0.136877	0.828166139406991	3540001	RJFsBRs
1	3540001	3580000	960	0.296563	0.166157	1.94464917464972	3560001	RJFsBRs
1	3560001	3600000	1003	0.367535	0.193822	2.95546717642604	3580001	RJFsBRs
1	3580001	3620000	856	0.306305	0.168795	2.08339951243511	3600001	RJFsBRs
1	3600001	3640000	888	0.262666	0.1619	1.46187149040507	3620001	RJFsBRs
1	3620001	3660000	978	0.36528	0.194739	2.92335036142849	3640001	RJFsBRs
1	3640001	3680000	904	0.473852	0.220435	4.46968598799754	3660001	RJFsBRs
1	3660001	3700000	937	0.416106	0.217538	3.64723915924007	3680001	RJFsBRs
1	3680001	3720000	958	0.409912	0.211811	3.55902117604948	3700001	RJFsBRs
1	3700001	3740000	933	0.359151	0.187218	2.83605814008928	3720001	RJFsBRs
1	3720001	3760000	886	0.377487	0.190005	3.09720843711586	3740001	RJFsBRs
1	3740001	3780000	931	0.51524	0.237418	5.05915416499013	3760001	RJFsBRs
1	3760001	3800000	939	0.418849	0.207298	3.6863063093679	3780001	RJFsBRs
1	3780001	3820000	858	0.23858	0.141724	1.11882687575726	3800001	RJFsBRs
1	3800001	3840000	856	0.250007	0.148318	1.28157580922817	3820001	RJFsBRs
1	3820001	3860000	800	0.284918	0.178071	1.77879537835421	3840001	RJFsBRs
1	3840001	3880000	757	0.264804	0.167488	1.49232193407014	3860001	RJFsBRs
1	3860001	3900000	884	0.237942	0.14823	1.10974016712381	3880001	RJFsBRs
1	3880001	3920000	866	0.266238	0.173293	1.51274566476037	3900001	RJFsBRs
1	3900001	3940000	796	0.360895	0.218838	2.86089704268604	3920001	RJFsBRs
1	3920001	3960000	888	0.316451	0.196575	2.22790381618902	3940001	RJFsBRs
1	3940001	3980000	918	0.236913	0.167144	1.09508464489211	3960001	RJFsBRs
1	3960001	4000000	966	0.332131	0.19193	2.45122605971961	3980001	RJFsBRs
1	3980001	4020000	1095	0.373753	0.194631	3.04402697937713	4000001	RJFsBRs
1	4000001	4040000	1112	0.315624	0.172794	2.21612527694159	4020001	RJFsBRs
1	4020001	4060000	1050	0.278378	0.147651	1.68564949361632	4040001	RJFsBRs
1	4040001	4080000	1085	0.255763	0.117676	1.36355558178953	4060001	RJFsBRs
1	4060001	4100000	1116	0.238778	0.104075	1.12164688878143	4080001	RJFsBRs
1	4080001	4120000	1036	0.271659	0.124422	1.58995420316467	4100001	RJFsBRs
1	4100001	4140000	937	0.274337	0.14435	1.62809559144113	4120001	RJFsBRs
1	4120001	4160000	839	0.292321	0.163655	1.88423253198029	4140001	RJFsBRs
1	4140001	4180000	809	0.339205	0.184603	2.55197743412875	4160001	RJFsBRs
1	4160001	4200000	911	0.309012	0.174463	2.12195393292219	4180001	RJFsBRs
1	4180001	4220000	931	0.268795	0.155531	1.54916371174428	4200001	RJFsBRs
1	4200001	4240000	964	0.300333	0.162445	1.99834336202921	4220001	RJFsBRs
1	4220001	4260000	1057	0.293071	0.159109	1.8949143994961	4240001	RJFsBRs
1	4240001	4280000	1035	0.301599	0.157094	2.0163743543959	4260001	RJFsBRs
1	4260001	4300000	936	0.333979	0.167049	2.47754618127857	4280001	RJFsBRs
1	4280001	4320000	871	0.267622	0.140705	1.53245727094955	4300001	RJFsBRs
1	4300001	4340000	803	0.237681	0.136401	1.1060228772283	4320001	RJFsBRs
1	4320001	4360000	781	0.240103	0.13648	1.14051818805937	4340001	RJFsBRs
1	4340001	4380000	695	0.233602	0.130779	1.0479277604323	4360001	RJFsBRs
1	4360001	4400000	610	0.218689	0.126697	0.835529506747891	4380001	RJFsBRs
1	4380001	4420000	536	0.168735	0.101682	0.124060160234702	4400001	RJFsBRs
1	4400001	4440000	483	0.145378	0.0889512	-0.208601679187737	4420001	RJFsBRs
1	4420001	4460000	424	0.184243	0.0991232	0.34493269548166	4440001	RJFsBRs
1	4440001	4480000	263	0.26563	0.137625	1.50408623082756	4460001	RJFsBRs
1	4460001	4500000	415	0.27057	0.146773	1.57444413153171	4480001	RJFsBRs
1	4480001	4520000	635	0.225427	0.128906	0.931495404509949	4500001	RJFsBRs
1	4500001	4540000	548	0.169632	0.105434	0.136835673783614	4520001	RJFsBRs
1	4520001	4560000	486	0.128643	0.0851706	-0.446949749690564	4540001	RJFsBRs
1	4540001	4580000	556	0.124637	0.0875854	-0.504005164715023	4560001	RJFsBRs
1	4560001	4600000	572	0.160707	0.0952677	0.00972145034544666	4580001	RJFsBRs
1	4580001	4620000	579	0.241739	0.114278	1.16381890173386	4600001	RJFsBRs
1	4600001	4640000	592	0.223038	0.103499	0.897470095849582	4620001	RJFsBRs
1	4620001	4660000	608	0.179688	0.0881433	0.280058153435626	4640001	RJFsBRs
1	4640001	4680000	597	0.182741	0.0982239	0.323540475469993	4660001	RJFsBRs
1	4660001	4700000	545	0.221944	0.1121	0.881888811766517	4680001	RJFsBRs
1	4680001	4720000	611	0.260184	0.122611	1.42652163017274	4700001	RJFsBRs
1	4700001	4740000	697	0.306031	0.136482	2.07949707016934	4720001	RJFsBRs
1	4720001	4760000	697	0.312452	0.136114	2.17094809859471	4740001	RJFsBRs
1	4740001	4780000	652	0.31663	0.154448	2.2304532219028	4760001	RJFsBRs
1	4760001	4800000	704	0.362928	0.180665	2.88985202489891	4780001	RJFsBRs
1	4780001	4820000	719	0.300491	0.14979	2.00059367545254	4800001	RJFsBRs
1	4800001	4840000	570	0.219453	0.130819	0.846410769123999	4820001	RJFsBRs
1	4820001	4860000	527	0.180862	0.10789	0.296778836720378	4840001	RJFsBRs
1	4840001	4880000	540	0.130771	0.0872355	-0.416641730925699	4860001	RJFsBRs
1	4860001	4900000	448	0.154021	0.108236	-0.0855038379355154	4880001	RJFsBRs
1	4880001	4920000	488	0.172943	0.108207	0.183992558243421	4900001	RJFsBRs
1	4900001	4940000	571	0.287092	0.143405	1.80975855166004	4920001	RJFsBRs
1	4920001	4960000	536	0.318298	0.173569	2.25420969525796	4940001	RJFsBRs
1	4940001	4980000	502	0.247483	0.152569	1.24562776441496	4960001	RJFsBRs
1	4960001	5000000	466	0.213403	0.13311	0.760243704496446	4980001	RJFsBRs
1	4980001	5020000	394	0.167302	0.110857	0.10365067203449	5000001	RJFsBRs
1	5000001	5040000	466	0.194529	0.130388	0.491430947838522	5020001	RJFsBRs
1	5020001	5060000	656	0.187247	0.126915	0.387717135504994	5040001	RJFsBRs
1	5040001	5080000	596	0.189673	0.122071	0.422269416296142	5060001	RJFsBRs
1	5060001	5100000	266	0.238905	0.137587	1.12345568501411	5080001	RJFsBRs
1	5080001	5120000	331	0.26972	0.13075	1.56233801501379	5100001	RJFsBRs
1	5100001	5140000	528	0.287546	0.155253	1.81622464212962	5120001	RJFsBRs
1	5120001	5160000	480	0.244666	0.144607	1.20550667002557	5140001	RJFsBRs
1	5140001	5180000	536	0.158813	0.108888	-0.0172538257544846	5160001	RJFsBRs
1	5160001	5200000	534	0.17098	0.121356	0.156034550332034	5180001	RJFsBRs
1	5180001	5220000	569	0.190894	0.127468	0.439659496611885	5200001	RJFsBRs
1	5200001	5240000	560	0.170123	0.108684	0.143828736383966	5220001	RJFsBRs
1	5220001	5260000	474	0.140154	0.0950079	-0.283004447057876	5240001	RJFsBRs
1	5240001	5280000	465	0.104015	0.0801225	-0.7977137939298	5260001	RJFsBRs
1	5260001	5300000	462	0.0567464	0.0545486	-1.47093635774037	5280001	RJFsBRs
1	5280001	5320000	451	0.10905	0.0834424	-0.726002856673647	5300001	RJFsBRs
1	5300001	5340000	501	0.211277	0.14135	0.729964170711623	5320001	RJFsBRs
1	5320001	5360000	533	0.222484	0.150499	0.889579756377902	5340001	RJFsBRs
1	5340001	5380000	514	0.182319	0.125872	0.317530144681096	5360001	RJFsBRs
1	5360001	5400000	548	0.199566	0.126009	0.563170370074718	5380001	RJFsBRs
1	5380001	5420000	529	0.238653	0.146696	1.1198665775288	5400001	RJFsBRs
1	5400001	5440000	472	0.193235	0.132327	0.47300116575124	5420001	RJFsBRs
1	5420001	5460000	508	0.196924	0.1229	0.525541711439016	5440001	RJFsBRs
1	5440001	5480000	584	0.216906	0.124127	0.8101351470403	5460001	RJFsBRs
1	5460001	5500000	534	0.199747	0.11187	0.565748260768534	5480001	RJFsBRs
1	5480001	5520000	510	0.157661	0.100976	-0.0336611742587726	5500001	RJFsBRs
1	5500001	5540000	510	0.169585	0.110201	0.136166276752623	5520001	RJFsBRs
1	5520001	5560000	435	0.203335	0.126799	0.61685031496418	5540001	RJFsBRs
1	5540001	5580000	492	0.175984	0.123504	0.227303970397534	5560001	RJFsBRs
1	5560001	5600000	525	0.190132	0.12496	0.428806719215819	5580001	RJFsBRs
1	5580001	5620000	484	0.238418	0.140455	1.11651959237384	5600001	RJFsBRs
1	5600001	5640000	466	0.190631	0.123803	0.435913721736339	5620001	RJFsBRs
1	5620001	5660000	438	0.223116	0.136292	0.898581010071226	5640001	RJFsBRs
1	5640001	5680000	482	0.321593	0.161946	2.30113869987743	5660001	RJFsBRs
1	5660001	5700000	529	0.241486	0.133706	1.16021555175852	5680001	RJFsBRs
1	5680001	5720000	549	0.179167	0.127628	0.272637816134642	5700001	RJFsBRs
1	5700001	5740000	507	0.244443	0.153254	1.20233059475087	5720001	RJFsBRs
1	5720001	5760000	498	0.431092	0.206195	3.86067711469602	5740001	RJFsBRs
1	5740001	5780000	610	0.423762	0.224633	3.75627966284148	5760001	RJFsBRs
1	5760001	5800000	696	0.319975	0.183101	2.27809435102332	5780001	RJFsBRs
1	5780001	5820000	677	0.223217	0.137505	0.900019501563356	5800001	RJFsBRs
1	5800001	5840000	626	0.261066	0.156592	1.43908350637133	5820001	RJFsBRs
1	5820001	5860000	637	0.355348	0.185206	2.7818939505391	5840001	RJFsBRs
1	5840001	5880000	668	0.301801	0.172095	2.01925133738016	5860001	RJFsBRs
1	5860001	5900000	640	0.241437	0.146488	1.15951766974749	5880001	RJFsBRs
1	5880001	5920000	553	0.291707	0.145873	1.87548764310734	5900001	RJFsBRs
1	5900001	5940000	492	0.256412	0.14144	1.37279895781321	5920001	RJFsBRs
1	5920001	5960000	492	0.139208	0.105787	-0.29647784261782	5940001	RJFsBRs
1	5940001	5980000	432	0.11732	0.0847915	-0.608217464199289	5960001	RJFsBRs
1	5960001	6000000	519	0.132718	0.0859144	-0.38891160285465	5980001	RJFsBRs
1	5980001	6020000	706	0.232294	0.123456	1.02929858348473	6000001	RJFsBRs
1	6000001	6040000	641	0.30703	0.152753	2.0937253177004	6020001	RJFsBRs
1	6020001	6060000	663	0.252756	0.142198	1.32072841429613	6040001	RJFsBRs
1	6040001	6080000	869	0.197173	0.117704	0.529088091454265	6060001	RJFsBRs
1	6060001	6100000	923	0.184869	0.11287	0.353848494234858	6080001	RJFsBRs
1	6080001	6120000	896	0.207565	0.132391	0.677096047753362	6100001	RJFsBRs
1	6100001	6140000	880	0.298568	0.168984	1.97320536714199	6120001	RJFsBRs
1	6120001	6160000	898	0.339696	0.172208	2.5589704967291	6140001	RJFsBRs
1	6140001	6180000	922	0.23698	0.133222	1.09603889172352	6160001	RJFsBRs
1	6160001	6200000	978	0.248678	0.139613	1.26264753999015	6180001	RJFsBRs
1	6180001	6220000	1065	0.28999	0.161579	1.85103328774114	6200001	RJFsBRs
1	6200001	6240000	1035	0.249239	0.155805	1.27063757689198	6220001	RJFsBRs
1	6220001	6260000	1022	0.217216	0.140455	0.814550318946835	6240001	RJFsBRs
1	6240001	6280000	1035	0.213252	0.144508	0.758093088503262	6260001	RJFsBRs
1	6260001	6300000	1023	0.207803	0.143655	0.68048576037838	6280001	RJFsBRs
1	6280001	6320000	965	0.209049	0.135951	0.69823190294465	6300001	RJFsBRs
1	6300001	6340000	1024	0.247244	0.156043	1.24222380929992	6320001	RJFsBRs
1	6320001	6360000	1120	0.268903	0.169226	1.55070190066656	6340001	RJFsBRs
1	6340001	6380000	1067	0.269752	0.168696	1.56279377469446	6360001	RJFsBRs
1	6360001	6400000	1075	0.223352	0.138499	0.901942237716202	6380001	RJFsBRs
1	6380001	6420000	1077	0.196381	0.120273	0.517808039357568	6400001	RJFsBRs
1	6400001	6440000	983	0.187383	0.114162	0.389654114147861	6420001	RJFsBRs
1	6420001	6460000	897	0.142222	0.0931785	-0.253550977694276	6440001	RJFsBRs
1	6440001	6480000	844	0.141651	0.0952758	-0.261683439496314	6460001	RJFsBRs
1	6460001	6500000	844	0.140131	0.0988507	-0.28333202432836	6480001	RJFsBRs
1	6480001	6520000	794	0.174358	0.110917	0.204145681623253	6500001	RJFsBRs
1	6500001	6540000	850	0.159952	0.10101	-0.00103162962047082	6520001	RJFsBRs
1	6520001	6560000	904	0.118209	0.0841083	-0.595555890570546	6540001	RJFsBRs
1	6540001	6580000	787	0.210378	0.130531	0.717160172182669	6560001	RJFsBRs
1	6560001	6600000	833	0.230811	0.146075	1.00817697078346	6580001	RJFsBRs
1	6580001	6620000	896	0.211205	0.136376	0.728938711430105	6600001	RJFsBRs
1	6600001	6640000	847	0.289919	0.163047	1.85002207094964	6620001	RJFsBRs
1	6620001	6660000	823	0.365704	0.190131	2.92938917719743	6640001	RJFsBRs
1	6640001	6680000	869	0.29492	0.163827	1.92124876354508	6660001	RJFsBRs
1	6660001	6700000	1014	0.211656	0.132314	0.735362074429613	6680001	RJFsBRs
1	6680001	6720000	970	0.223089	0.137101	0.898196462840657	6700001	RJFsBRs
1	6700001	6740000	958	0.216279	0.132929	0.801205105797081	6720001	RJFsBRs
1	6720001	6760000	1007	0.216549	0.127522	0.805050578102773	6740001	RJFsBRs
1	6740001	6780000	929	0.241338	0.137722	1.1581076632354	6760001	RJFsBRs
1	6760001	6800000	919	0.249861	0.139737	1.2794964056851	6780001	RJFsBRs
1	6780001	6820000	867	0.311616	0.159292	2.15904137693709	6800001	RJFsBRs
1	6800001	6840000	801	0.32936	0.166809	2.41176011987119	6820001	RJFsBRs
1	6820001	6860000	869	0.273289	0.146342	1.61316946189903	6840001	RJFsBRs
1	6840001	6880000	991	0.300085	0.164265	1.99481122450398	6860001	RJFsBRs
1	6860001	6900000	1077	0.311255	0.160887	2.15389983803948	6880001	RJFsBRs
1	6880001	6920000	1020	0.250348	0.126652	1.28643249832536	6900001	RJFsBRs
1	6900001	6940000	905	0.191331	0.0989583	0.445883464751098	6920001	RJFsBRs
1	6920001	6960000	927	0.210237	0.114972	0.715151981089696	6940001	RJFsBRs
1	6940001	6980000	988	0.22173	0.125855	0.878840918902005	6960001	RJFsBRs
1	6960001	7000000	984	0.228883	0.124228	0.980717450022813	6980001	RJFsBRs
1	6980001	7020000	926	0.239293	0.13044	1.12898177114229	7000001	RJFsBRs
1	7000001	7040000	930	0.227116	0.128462	0.955550970155559	7020001	RJFsBRs
1	7020001	7060000	908	0.223071	0.13105	0.897940098020277	7040001	RJFsBRs
1	7040001	7080000	902	0.24486	0.14722	1.20826971308966	7060001	RJFsBRs
1	7060001	7100000	925	0.23277	0.137412	1.03607800873476	7080001	RJFsBRs
1	7080001	7120000	989	0.181967	0.111381	0.312516788193675	7100001	RJFsBRs
1	7100001	7140000	1117	0.173012	0.107753	0.184975290054875	7120001	RJFsBRs
1	7120001	7160000	1185	0.170935	0.106748	0.155393638281086	7140001	RJFsBRs
1	7140001	7180000	1114	0.217981	0.128301	0.825445823812964	7160001	RJFsBRs
1	7160001	7200000	951	0.22087	0.129678	0.866592377483874	7180001	RJFsBRs
1	7180001	7220000	981	0.184529	0.116997	0.34900604762769	7200001	RJFsBRs
1	7200001	7240000	1087	0.207351	0.128512	0.67404815488885	7220001	RJFsBRs
1	7220001	7260000	1047	0.181468	0.113073	0.305409785673154	7240001	RJFsBRs
1	7240001	7280000	978	0.263594	0.145536	1.47508852114463	7260001	RJFsBRs
1	7260001	7300000	976	0.289769	0.157599	1.84788569744648	7280001	RJFsBRs
1	7280001	7320000	1031	0.229757	0.139615	0.99316538630124	7300001	RJFsBRs
1	7300001	7340000	1068	0.239511	0.144922	1.13208663396688	7320001	RJFsBRs
1	7320001	7360000	1070	0.204878	0.126765	0.638826477066712	7340001	RJFsBRs
1	7340001	7380000	1107	0.235888	0.139326	1.0804860926205	7360001	RJFsBRs
1	7360001	7400000	1061	0.324528	0.169935	2.34294040808931	7380001	RJFsBRs
1	7380001	7420000	967	0.378154	0.18419	3.10670817795992	7400001	RJFsBRs
1	7400001	7440000	990	0.292654	0.161919	1.88897528115731	7420001	RJFsBRs
1	7420001	7460000	978	0.235495	0.142823	1.07488879404221	7440001	RJFsBRs
1	7440001	7480000	992	0.279941	0.164269	1.70791050551928	7460001	RJFsBRs
1	7460001	7500000	914	0.281131	0.159281	1.72485906864437	7480001	RJFsBRs
1	7480001	7520000	888	0.225682	0.137978	0.935127239465326	7500001	RJFsBRs
1	7500001	7540000	1098	0.188993	0.126769	0.412584523081805	7520001	RJFsBRs
1	7520001	7560000	1212	0.186474	0.120483	0.376707690718697	7540001	RJFsBRs
1	7540001	7580000	1135	0.240154	0.146495	1.14124455505044	7560001	RJFsBRs
1	7560001	7600000	1025	0.225493	0.132292	0.932435408851341	7580001	RJFsBRs
1	7580001	7620000	847	0.19078	0.114327	0.438035852749481	7600001	RJFsBRs
1	7600001	7640000	844	0.257372	0.148655	1.38647174823345	7620001	RJFsBRs
1	7620001	7660000	905	0.271441	0.162838	1.58684934034007	7640001	RJFsBRs
1	7640001	7680000	817	0.225746	0.15534	0.936038758826675	7660001	RJFsBRs
1	7660001	7700000	719	0.214545	0.155943	0.776508628100523	7680001	RJFsBRs
1	7680001	7720000	680	0.213915	0.152636	0.76753585938724	7700001	RJFsBRs
1	7700001	7740000	718	0.21325	0.134915	0.75806460352322	7720001	RJFsBRs
1	7720001	7760000	781	0.230845	0.129614	1.00866121544418	7740001	RJFsBRs
1	7740001	7780000	899	0.187455	0.109022	0.39067957342938	7760001	RJFsBRs
1	7760001	7800000	803	0.170303	0.099882	0.146392384587761	7780001	RJFsBRs
1	7780001	7820000	711	0.144116	0.0935362	-0.226575701594344	7800001	RJFsBRs
1	7800001	7840000	751	0.114378	0.0779181	-0.650118869841315	7820001	RJFsBRs
1	7820001	7860000	753	0.146056	0.0959061	-0.198945270953443	7840001	RJFsBRs
1	7840001	7880000	790	0.202168	0.124627	0.600229329109576	7860001	RJFsBRs
1	7860001	7900000	810	0.228733	0.121064	0.97858107651965	7880001	RJFsBRs
1	7880001	7920000	699	0.20657	0.0947376	0.662924770182384	7900001	RJFsBRs
1	7900001	7940000	620	0.106516	0.0633642	-0.762093326387071	7920001	RJFsBRs
1	7920001	7960000	608	0.109268	0.0720838	-0.72289799384905	7940001	RJFsBRs
1	7940001	7980000	566	0.247133	0.135681	1.24064289290758	7960001	RJFsBRs
1	7960001	8000000	603	0.339692	0.185196	2.55891352676902	7980001	RJFsBRs
1	7980001	8020000	711	0.343733	0.168397	2.61646742894421	8000001	RJFsBRs
1	8000001	8040000	697	0.362916	0.182313	2.88968111501865	8020001	RJFsBRs
1	8020001	8060000	503	0.319745	0.170863	2.27481857831847	8040001	RJFsBRs
1	8040001	8080000	371	0.19101	0.11223	0.44131162545433	8060001	RJFsBRs
1	8060001	8100000	480	0.140748	0.0952477	-0.274544407985352	8080001	RJFsBRs
1	8080001	8120000	532	0.102146	0.0801972	-0.824333007779205	8100001	RJFsBRs
1	8100001	8140000	461	0.107124	0.0786281	-0.753433892454253	8120001	RJFsBRs
1	8120001	8160000	464	0.121476	0.0735858	-0.549025675671667	8140001	RJFsBRs
1	8140001	8180000	463	0.138615	0.0798847	-0.304923639200323	8160001	RJFsBRs
1	8160001	8200000	451	0.170206	0.105788	0.145010863055716	8180001	RJFsBRs
1	8180001	8220000	551	0.174445	0.115139	0.205384778255087	8200001	RJFsBRs
1	8200001	8240000	666	0.153366	0.107257	-0.0948326688993247	8220001	RJFsBRs
1	8220001	8260000	739	0.130808	0.0990391	-0.416114758794919	8240001	RJFsBRs
1	8240001	8280000	803	0.129737	0.0893422	-0.431368465607499	8260001	RJFsBRs
1	8260001	8300000	816	0.178222	0.0972417	0.259178663064718	8280001	RJFsBRs
1	8280001	8320000	698	0.225606	0.121705	0.934044810223723	8300001	RJFsBRs
1	8300001	8340000	558	0.215924	0.121194	0.796149021839596	8320001	RJFsBRs
1	8320001	8360000	486	0.194812	0.113401	0.495461572514488	8340001	RJFsBRs
1	8340001	8380000	508	0.211475	0.136058	0.732784183735797	8360001	RJFsBRs
1	8360001	8400000	510	0.172534	0.121373	0.178167379824797	8380001	RJFsBRs
1	8380001	8420000	473	0.164249	0.105035	0.0601683500001235	8400001	RJFsBRs
1	8400001	8440000	560	0.159045	0.102841	-0.0139495680695935	8420001	RJFsBRs
1	8420001	8460000	515	0.125522	0.0905548	-0.491400561046365	8440001	RJFsBRs
1	8440001	8480000	460	0.0636337	0.0504549	-1.37284405621817	8460001	RJFsBRs
1	8460001	8500000	490	0.0553958	0.0529112	-1.49017226476285	8480001	RJFsBRs
1	8480001	8520000	447	0.0796478	0.064232	-1.14476339677154	8500001	RJFsBRs
1	8500001	8540000	277	0.0698188	0.0503209	-1.28475283118876	8520001	RJFsBRs
1	8520001	8560000	311	0.105987	0.0689324	-0.769627603608224	8540001	RJFsBRs
1	8540001	8580000	410	0.125954	0.0772886	-0.485247805357256	8560001	RJFsBRs
1	8560001	8600000	386	0.20266	0.0869076	0.607236634199949	8580001	RJFsBRs
1	8580001	8620000	388	0.353895	0.113335	2.76119961253846	8600001	RJFsBRs
1	8600001	8640000	337	0.442571	0.155331	4.02416665764803	8620001	RJFsBRs
1	8620001	8660000	351	0.430908	0.155472	3.85805649653214	8640001	RJFsBRs
1	8640001	8680000	360	0.455417	0.179254	4.20712568445887	8660001	RJFsBRs
1	8660001	8700000	376	0.472373	0.183917	4.44862134525635	8680001	RJFsBRs
1	8680001	8720000	311	0.415959	0.158464	3.64514551320697	8700001	RJFsBRs
1	8700001	8740000	251	0.336459	0.154236	2.51286755653086	8720001	RJFsBRs
1	8720001	8760000	288	0.256296	0.121658	1.37114682897077	8740001	RJFsBRs
1	8740001	8780000	326	0.176502	0.0918972	0.234681580228455	8760001	RJFsBRs
1	8760001	8800000	378	0.200125	0.105683	0.571131921996503	8780001	RJFsBRs
1	8780001	8820000	465	0.180374	0.109043	0.28982850159009	8800001	RJFsBRs
1	8800001	8840000	386	0.156864	0.101333	-0.0450124388055758	8820001	RJFsBRs
1	8820001	8860000	287	0.133504	0.0885801	-0.377717005698078	8840001	RJFsBRs
1	8840001	8880000	289	0.10662	0.0720582	-0.760612107424879	8860001	RJFsBRs
1	8860001	8900000	286	0.0903708	0.0565405	-0.992041176275463	8880001	RJFsBRs
1	8880001	8920000	406	0.0679093	0.0573853	-1.31194886588402	8900001	RJFsBRs
1	8900001	8940000	460	0.0744176	0.0630902	-1.21925446807981	8920001	RJFsBRs
1	8920001	8960000	399	0.118447	0.0803134	-0.592166177945528	8940001	RJFsBRs
1	8940001	8980000	414	0.1699	0.118314	0.140652661109264	8960001	RJFsBRs
1	8960001	9000000	444	0.173619	0.117748	0.193620481497673	8980001	RJFsBRs
1	8980001	9020000	472	0.162143	0.0964751	0.0301736660157224	9000001	RJFsBRs
1	9000001	9040000	557	0.158097	0.0913663	-0.0274514486095804	9020001	RJFsBRs
1	9020001	9060000	788	0.128421	0.0808375	-0.450111582475244	9040001	RJFsBRs
1	9040001	9080000	765	0.177749	0.104342	0.252441965284746	9060001	RJFsBRs
1	9060001	9100000	540	0.219732	0.112531	0.850384423839881	9080001	RJFsBRs
1	9080001	9120000	461	0.2024	0.0994713	0.603533586794467	9100001	RJFsBRs
1	9100001	9140000	482	0.227082	0.105479	0.955066725494842	9120001	RJFsBRs
1	9120001	9160000	436	0.175508	0.0859731	0.220524545147499	9140001	RJFsBRs
1	9140001	9180000	405	0.193768	0.09397	0.480592412932477	9160001	RJFsBRs
1	9160001	9200000	536	0.220114	0.106317	0.855825055027935	9180001	RJFsBRs
1	9180001	9220000	517	0.168929	0.0959083	0.126823203298793	9200001	RJFsBRs
1	9200001	9240000	464	0.1641	0.0978586	0.058046218986982	9220001	RJFsBRs
1	9220001	9260000	332	0.251222	0.138727	1.29888043460379	9240001	RJFsBRs
1	9240001	9280000	251	0.228474	0.145686	0.97489227160419	9260001	RJFsBRs
1	9260001	9300000	304	0.181452	0.105316	0.305181905832817	9280001	RJFsBRs
1	9280001	9320000	327	0.191795	0.0852343	0.45249198012088	9300001	RJFsBRs
1	9300001	9340000	422	0.258184	0.120889	1.39803665013057	9320001	RJFsBRs
1	9320001	9360000	488	0.236049	0.130741	1.08277913351389	9340001	RJFsBRs
1	9340001	9380000	649	0.157804	0.0667037	-0.0316244981857576	9360001	RJFsBRs
1	9360001	9400000	695	0.289276	0.103175	1.84086414986609	9380001	RJFsBRs
1	9380001	9420000	550	0.43383	0.184101	3.89967305237375	9400001	RJFsBRs
1	9400001	9440000	344	0.397087	0.164406	3.37636124152909	9420001	RJFsBRs
1	9420001	9460000	212	0.426011	0.183652	3.7883110228989	9440001	RJFsBRs
1	9440001	9480000	323	0.341069	0.141762	2.57852543552805	9460001	RJFsBRs
1	9460001	9500000	488	0.206892	0.108776	0.667510851969173	9480001	RJFsBRs
1	9480001	9520000	545	0.164422	0.100873	0.062632300773771	9500001	RJFsBRs
1	9500001	9540000	462	0.0955373	0.0789553	-0.918457351581537	9520001	RJFsBRs
1	9520001	9560000	378	0.147384	0.109213	-0.180031244205444	9540001	RJFsBRs
1	9540001	9580000	416	0.220934	0.145898	0.867503896845223	9560001	RJFsBRs
1	9560001	9600000	549	0.207411	0.140654	0.674902704290115	9580001	RJFsBRs
1	9580001	9620000	606	0.183118	0.117111	0.328909894207942	9600001	RJFsBRs
1	9600001	9640000	591	0.268936	0.142405	1.55117190283726	9620001	RJFsBRs
1	9620001	9660000	341	0.41025	0.192555	3.5638351376766	9640001	RJFsBRs
1	9640001	9680000	321	0.29791	0.154036	1.96383380870812	9660001	RJFsBRs
1	9660001	9700000	565	0.25701	0.150058	1.38131596684582	9680001	RJFsBRs
1	9680001	9720000	689	0.209337	0.115015	0.702333740070721	9700001	RJFsBRs
1	9700001	9740000	773	0.177568	0.0979639	0.24986407459093	9720001	RJFsBRs
1	9720001	9760000	788	0.167144	0.098765	0.101400358611159	9740001	RJFsBRs
1	9740001	9780000	906	0.170921	0.0937673	0.15519424342079	9760001	RJFsBRs
1	9760001	9800000	947	0.18852	0.098264	0.405847825301833	9780001	RJFsBRs
1	9780001	9820000	849	0.190659	0.100565	0.43631251145693	9800001	RJFsBRs
1	9800001	9840000	727	0.189315	0.0994197	0.417170604868594	9820001	RJFsBRs
1	9820001	9860000	616	0.168203	0.0911816	0.116483155543486	9840001	RJFsBRs
1	9840001	9880000	608	0.153337	0.0877746	-0.0952457011099361	9860001	RJFsBRs
1	9860001	9900000	590	0.150338	0.0856466	-0.137958928683165	9880001	RJFsBRs
1	9880001	9920000	597	0.164741	0.0874322	0.0671756550904963	9900001	RJFsBRs
1	9900001	9940000	562	0.191889	0.0952121	0.453830774182862	9920001	RJFsBRs
1	9920001	9960000	579	0.205246	0.106818	0.64406771339447	9940001	RJFsBRs
1	9940001	9980000	632	0.184378	0.0995264	0.346855431634506	9960001	RJFsBRs
1	9960001	10000000	485	0.167953	0.0887941	0.112922533038215	9980001	RJFsBRs
1	9980001	10020000	344	0.169222	0.0799416	0.13099625287497	10000001	RJFsBRs
1	10000001	10040000	299	0.172647	0.074016	0.17977678119718	10020001	RJFsBRs
1	10020001	10060000	280	0.168449	0.0782192	0.119986808088673	10040001	RJFsBRs
1	10040001	10080000	428	0.136794	0.0809761	-0.330859213528715	10060001	RJFsBRs
1	10060001	10100000	529	0.182826	0.0909989	0.324751087121785	10080001	RJFsBRs
1	10080001	10120000	488	0.210539	0.0851284	0.719453213076063	10100001	RJFsBRs
1	10100001	10140000	502	0.191868	0.0857525	0.45353168189242	10120001	RJFsBRs
1	10120001	10160000	479	0.233889	0.110321	1.05201535506836	10140001	RJFsBRs
1	10140001	10180000	444	0.251501	0.127074	1.30285408931967	10160001	RJFsBRs
1	10160001	10200000	528	0.450753	0.216314	4.14069871100054	10180001	RJFsBRs
1	10180001	10220000	657	0.433646	0.203735	3.89705243420987	10200001	RJFsBRs
1	10200001	10240000	636	0.33775	0.161838	2.53125461114807	10220001	RJFsBRs
1	10220001	10260000	679	0.382244	0.163615	3.16495996214615	10240001	RJFsBRs
1	10240001	10280000	740	0.341628	0.140413	2.58648698744983	10260001	RJFsBRs
1	10260001	10300000	656	0.321687	0.144003	2.30247749393942	10280001	RJFsBRs
1	10280001	10320000	529	0.284062	0.136777	1.76660380689616	10300001	RJFsBRs
1	10300001	10340000	505	0.212858	0.111511	0.752481547434955	10320001	RJFsBRs
1	10320001	10360000	617	0.269457	0.139274	1.55859224013824	10340001	RJFsBRs
1	10340001	10380000	694	0.235161	0.14501	1.07013180237517	10360001	RJFsBRs
1	10360001	10400000	657	0.169648	0.121152	0.137063553623951	10380001	RJFsBRs
1	10380001	10420000	448	0.203523	0.130696	0.619527903088144	10400001	RJFsBRs
1	10400001	10440000	461	0.264083	0.13821	1.48205309876494	10420001	RJFsBRs
1	10420001	10460000	648	0.341497	0.166037	2.58462122125707	10440001	RJFsBRs
1	10440001	10480000	671	0.329138	0.19067	2.40859828708651	10460001	RJFsBRs
1	10460001	10500000	609	0.246459	0.139186	1.23104345463337	10480001	RJFsBRs
1	10480001	10520000	582	0.194037	0.086828	0.484423642748149	10500001	RJFsBRs
1	10500001	10540000	557	0.227294	0.0907286	0.958086133379312	10520001	RJFsBRs
1	10520001	10560000	463	0.24575	0.0906519	1.22094552920842	10540001	RJFsBRs
1	10540001	10580000	434	0.142618	0.0680672	-0.247910951645927	10560001	RJFsBRs
1	10560001	10600000	464	0.109762	0.0587174	-0.715862203778635	10580001	RJFsBRs
1	10580001	10620000	469	0.104311	0.0440793	-0.79349801688356	10600001	RJFsBRs
1	10600001	10640000	419	0.0442796	0.0226389	-1.64849463233521	10620001	RJFsBRs
1	10620001	10660000	398	0.0603351	0.0434486	-1.41982433380171	10640001	RJFsBRs
1	10640001	10680000	371	0.14638	0.0911035	-0.194330704186612	10660001	RJFsBRs
1	10660001	10700000	335	0.176603	0.106053	0.236120071720585	10680001	RJFsBRs
1	10680001	10720000	325	0.142578	0.0883312	-0.24848065124677	10700001	RJFsBRs
1	10700001	10740000	430	0.100576	0.0612303	-0.846693717112305	10720001	RJFsBRs
1	10720001	10760000	474	0.122783	0.073228	-0.530410741214111	10740001	RJFsBRs
1	10740001	10780000	480	0.31954	0.15469	2.27189886786415	10760001	RJFsBRs
1	10760001	10800000	620	0.303958	0.147981	2.04997238835563	10780001	RJFsBRs
1	10780001	10820000	727	0.234907	0.127967	1.06651420990982	10800001	RJFsBRs
1	10800001	10840000	860	0.214063	0.121017	0.76964374791036	10820001	RJFsBRs
1	10820001	10860000	906	0.210826	0.108709	0.723540807712114	10840001	RJFsBRs
1	10840001	10880000	630	0.276254	0.128376	1.65539844481154	10860001	RJFsBRs
1	10860001	10900000	577	0.23347	0.123173	1.04604775174952	10880001	RJFsBRs
1	10880001	10920000	798	0.179349	0.116149	0.275229949318479	10900001	RJFsBRs
1	10900001	10940000	711	0.199671	0.1191	0.564665831526931	10920001	RJFsBRs
1	10920001	10960000	655	0.161183	0.0969826	0.0165008755954823	10940001	RJFsBRs
1	10940001	10980000	637	0.163642	0.103979	0.0515231585573261	10960001	RJFsBRs
1	10960001	11000000	604	0.177406	0.0953985	0.247556791207515	10980001	RJFsBRs
1	10980001	11020000	710	0.216268	0.11125	0.801048438406849	11000001	RJFsBRs
1	11000001	11040000	823	0.206978	0.111987	0.668735706110986	11020001	RJFsBRs
1	11020001	11060000	866	0.15103	0.0934446	-0.128103125588575	11040001	RJFsBRs
1	11040001	11080000	807	0.148215	0.0857959	-0.168195734997924	11060001	RJFsBRs
1	11060001	11100000	721	0.123097	0.0696478	-0.525938599347491	11080001	RJFsBRs
1	11080001	11120000	722	0.175414	0.0959346	0.219185751085517	11100001	RJFsBRs
1	11100001	11140000	750	0.232482	0.126145	1.03197617160869	11120001	RJFsBRs
1	11120001	11160000	734	0.216256	0.118492	0.800877528526596	11140001	RJFsBRs
1	11140001	11180000	798	0.223781	0.122543	0.908052265935247	11160001	RJFsBRs
1	11160001	11200000	646	0.23846	0.131155	1.11711777695473	11180001	RJFsBRs
1	11180001	11220000	468	0.223689	0.124941	0.906741956853307	11200001	RJFsBRs
1	11200001	11240000	517	0.230029	0.121292	0.997039343586974	11220001	RJFsBRs
1	11220001	11260000	518	0.246442	0.112129	1.23080133230301	11240001	RJFsBRs
1	11240001	11280000	547	0.230387	0.104754	1.00213815501452	11260001	RJFsBRs
1	11260001	11300000	738	0.16547	0.0868252	0.077558430315866	11280001	RJFsBRs
1	11280001	11320000	945	0.159559	0.0998364	-0.00662892819875657	11300001	RJFsBRs
1	11300001	11340000	998	0.208352	0.122408	0.688304887399955	11320001	RJFsBRs
1	11320001	11360000	1091	0.24082	0.130543	1.15073005340448	11340001	RJFsBRs
1	11340001	11380000	1204	0.214535	0.117082	0.776366203200312	11360001	RJFsBRs
1	11360001	11400000	1200	0.20401	0.111293	0.626463995728411	11380001	RJFsBRs
1	11380001	11420000	1228	0.221538	0.12286	0.876106360817957	11400001	RJFsBRs
1	11400001	11440000	1019	0.237951	0.123772	1.109868349534	11420001	RJFsBRs
1	11420001	11460000	834	0.237398	0.110002	1.10199225255234	11440001	RJFsBRs
1	11440001	11480000	986	0.231769	0.111266	1.02182127622366	11460001	RJFsBRs
1	11460001	11500000	927	0.281988	0.135709	1.73706488259243	11480001	RJFsBRs
1	11480001	11520000	889	0.278757	0.131561	1.69104739733431	11500001	RJFsBRs
1	11500001	11540000	930	0.250734	0.118433	1.2919300994735	11520001	RJFsBRs
1	11520001	11560000	884	0.226806	0.113652	0.951135798249023	11540001	RJFsBRs
1	11540001	11580000	897	0.203448	0.106353	0.618459716336562	11560001	RJFsBRs
1	11560001	11600000	833	0.248191	0.124901	1.25571144734989	11580001	RJFsBRs
1	11580001	11620000	879	0.246958	0.129598	1.23815045715389	11600001	RJFsBRs
1	11600001	11640000	997	0.232623	0.126859	1.03398436270166	11620001	RJFsBRs
1	11620001	11660000	905	0.243519	0.128269	1.18917053397139	11640001	RJFsBRs
1	11640001	11680000	815	0.267619	0.135649	1.53241454347949	11660001	RJFsBRs
1	11660001	11700000	909	0.263257	0.13643	1.47028880200753	11680001	RJFsBRs
1	11680001	11720000	951	0.248245	0.128205	1.25648054181103	11700001	RJFsBRs
1	11700001	11740000	860	0.253588	0.12946	1.33257816599367	11720001	RJFsBRs
1	11720001	11760000	785	0.265021	0.13341	1.49541255440472	11740001	RJFsBRs
1	11740001	11780000	889	0.237992	0.118222	1.11045229162486	11760001	RJFsBRs
1	11760001	11800000	971	0.234972	0.124142	1.06743997176119	11780001	RJFsBRs
1	11780001	11820000	1046	0.3136	0.155447	2.18729847713892	11800001	RJFsBRs
1	11800001	11840000	1243	0.309834	0.138047	2.13366125971952	11820001	RJFsBRs
1	11820001	11860000	1237	0.297783	0.123728	1.96202501247544	11840001	RJFsBRs
1	11840001	11880000	1073	0.347888	0.13266	2.67564497498181	11860001	RJFsBRs
1	11860001	11900000	1030	0.354931	0.149968	2.7759548322003	11880001	RJFsBRs
1	11880001	11920000	1011	0.255748	0.126527	1.36334194443921	11900001	RJFsBRs
1	11900001	11940000	912	0.124927	0.0789058	-0.499874842608909	11920001	RJFsBRs
1	11920001	11960000	871	0.104655	0.0681323	-0.788598600316307	11940001	RJFsBRs
1	11940001	11980000	889	0.138213	0.0849733	-0.310649120188798	11960001	RJFsBRs
1	11960001	12000000	850	0.203424	0.118155	0.618117896576056	11980001	RJFsBRs
1	11980001	12020000	854	0.218586	0.121226	0.83406253027572	12000001	RJFsBRs
1	12000001	12040000	855	0.172149	0.10191	0.17268402116668	12020001	RJFsBRs
1	12020001	12060000	736	0.157936	0.0978723	-0.0297444895029747	12040001	RJFsBRs
1	12040001	12080000	772	0.17931	0.108077	0.274674492207657	12060001	RJFsBRs
1	12060001	12100000	924	0.187805	0.108192	0.395664444936759	12080001	RJFsBRs
1	12080001	12120000	945	0.159102	0.0950409	-0.0131377461383918	12100001	RJFsBRs
1	12100001	12140000	894	0.157853	0.103019	-0.0309266161747246	12120001	RJFsBRs
1	12120001	12160000	819	0.183848	0.110937	0.339306911923333	12140001	RJFsBRs
1	12140001	12180000	790	0.198553	0.104554	0.548742727683361	12160001	RJFsBRs
1	12160001	12200000	874	0.19442	0.113036	0.489878516426224	12180001	RJFsBRs
1	12180001	12220000	966	0.231352	0.130845	1.01588215788487	12200001	RJFsBRs
1	12200001	12240000	963	0.225008	0.122568	0.925527801191116	12220001	RJFsBRs
1	12220001	12260000	989	0.134243	0.0785677	-0.367191805572498	12240001	RJFsBRs
1	12240001	12280000	929	0.129172	0.0743557	-0.439415472469411	12260001	RJFsBRs
1	12260001	12300000	885	0.178546	0.10053	0.26379322983155	12280001	RJFsBRs
1	12280001	12320000	867	0.225552	0.117997	0.933275715762585	12300001	RJFsBRs
1	12300001	12340000	789	0.2416	0.127989	1.16183919562093	12320001	RJFsBRs
1	12320001	12360000	778	0.219419	0.123325	0.845926524463282	12340001	RJFsBRs
1	12340001	12380000	703	0.18758	0.102048	0.392459884682015	12360001	RJFsBRs
1	12360001	12400000	714	0.188459	0.105165	0.404979033410547	12380001	RJFsBRs
1	12380001	12420000	741	0.17452	0.107202	0.206452965006669	12400001	RJFsBRs
1	12400001	12440000	926	0.164889	0.104813	0.0692835436136167	12420001	RJFsBRs
1	12420001	12460000	1177	0.193559	0.12248	0.477615732518071	12440001	RJFsBRs
1	12440001	12480000	1101	0.208112	0.124876	0.684886689794894	12460001	RJFsBRs
1	12460001	12500000	1044	0.186445	0.109664	0.376294658508085	12480001	RJFsBRs
1	12480001	12520000	955	0.173172	0.103562	0.187254088458248	12500001	RJFsBRs
1	12500001	12540000	1063	0.190364	0.120746	0.43211097690071	12520001	RJFsBRs
1	12520001	12560000	1208	0.221345	0.135106	0.873357560243888	12540001	RJFsBRs
1	12540001	12580000	1170	0.304967	0.159044	2.0643430607869	12560001	RJFsBRs
1	12560001	12600000	1325	0.296421	0.160433	1.94262674106673	12580001	RJFsBRs
1	12580001	12620000	1390	0.247893	0.139531	1.2514671853236	12600001	RJFsBRs
1	12600001	12640000	1267	0.270022	0.143086	1.56663924700015	12620001	RJFsBRs
1	12620001	12660000	1093	0.313359	0.158892	2.18386603704383	12640001	RJFsBRs
1	12640001	12680000	1113	0.26002	0.140999	1.42418586180928	12660001	RJFsBRs
1	12660001	12700000	1203	0.223699	0.124446	0.906884381753518	12680001	RJFsBRs
1	12680001	12720000	1178	0.217252	0.123744	0.815063048587595	12700001	RJFsBRs
1	12700001	12740000	1223	0.189092	0.121785	0.413994529593893	12720001	RJFsBRs
1	12720001	12760000	1106	0.171752	0.113761	0.16702975262831	12740001	RJFsBRs
1	12740001	12780000	874	0.130216	0.086499	-0.4245463128874	12760001	RJFsBRs
1	12760001	12800000	892	0.195601	0.108805	0.506698897141123	12780001	RJFsBRs
1	12780001	12820000	1081	0.234511	0.128983	1.06087418386147	12800001	RJFsBRs
1	12800001	12840000	1049	0.246685	0.131832	1.23426225737814	12820001	RJFsBRs
1	12820001	12860000	909	0.242924	0.143013	1.18069625240884	12840001	RJFsBRs
1	12840001	12880000	886	0.167304	0.113799	0.103679157014533	12860001	RJFsBRs
1	12860001	12900000	996	0.206282	0.136431	0.658822933056312	12880001	RJFsBRs
1	12880001	12920000	1282	0.235846	0.151267	1.07988790803962	12900001	RJFsBRs
1	12900001	12940000	1221	0.239596	0.140632	1.13329724561868	12920001	RJFsBRs
1	12920001	12960000	1015	0.28092	0.150208	1.72185390324992	12940001	RJFsBRs
1	12940001	12980000	1045	0.275324	0.145057	1.64215292909194	12960001	RJFsBRs
1	12960001	13000000	1108	0.307493	0.161924	2.10031959058016	12980001	RJFsBRs
1	12980001	13020000	1089	0.2728	0.156741	1.60620488427872	13000001	RJFsBRs
1	13000001	13040000	1024	0.182868	0.123357	0.325349271702671	13020001	RJFsBRs
1	13020001	13060000	950	0.220435	0.141749	0.860396894324702	13040001	RJFsBRs
1	13040001	13080000	976	0.239179	0.150125	1.12735812727989	13060001	RJFsBRs
1	13060001	13100000	889	0.219034	0.135484	0.840443165805165	13080001	RJFsBRs
1	13080001	13120000	826	0.206787	0.12654	0.666015390516959	13100001	RJFsBRs
1	13100001	13140000	832	0.172312	0.11044	0.175005547040117	13120001	RJFsBRs
1	13120001	13160000	866	0.154923	0.09739	-0.0726571119364982	13140001	RJFsBRs
1	13140001	13180000	937	0.142637	0.0898542	-0.247640344335526	13160001	RJFsBRs
1	13160001	13200000	991	0.121878	0.081469	-0.543300194683192	13180001	RJFsBRs
1	13180001	13220000	1116	0.180793	0.0999921	0.295796104908923	13200001	RJFsBRs
1	13200001	13240000	1074	0.193163	0.106401	0.471975706469722	13220001	RJFsBRs
1	13220001	13260000	985	0.145924	0.0965118	-0.200825279636226	13240001	RJFsBRs
1	13240001	13280000	958	0.150748	0.0961632	-0.132119507774521	13260001	RJFsBRs
1	13260001	13300000	904	0.171803	0.0969985	0.167756119619386	13280001	RJFsBRs
1	13280001	13320000	1010	0.225131	0.128934	0.927279627463709	13300001	RJFsBRs
1	13300001	13340000	1125	0.246253	0.14194	1.22810950168903	13320001	RJFsBRs
1	13320001	13360000	1178	0.23477	0.132944	1.06456298877693	13340001	RJFsBRs
1	13340001	13380000	1247	0.205045	0.119694	0.641204972900232	13360001	RJFsBRs
1	13360001	13400000	1306	0.177905	0.108117	0.254663793728035	13380001	RJFsBRs
1	13380001	13420000	1307	0.1277	0.085516	-0.460380417780445	13400001	RJFsBRs
1	13400001	13440000	1065	0.123307	0.0814013	-0.522947676443064	13420001	RJFsBRs
1	13420001	13460000	1050	0.144401	0.0831784	-0.222516591938335	13440001	RJFsBRs
1	13440001	13480000	1125	0.131955	0.0800987	-0.399778622740737	13460001	RJFsBRs
1	13460001	13500000	1017	0.152393	0.0959422	-0.108690611689839	13480001	RJFsBRs
1	13480001	13520000	990	0.131802	0.0889091	-0.401957723713962	13500001	RJFsBRs
1	13500001	13540000	1065	0.160139	0.101585	0.00163171601347163	13520001	RJFsBRs
1	13520001	13560000	1057	0.173084	0.104605	0.186000749336393	13540001	RJFsBRs
1	13540001	13580000	1026	0.166106	0.0997919	0.0866166539692749	13560001	RJFsBRs
1	13560001	13600000	967	0.182767	0.105997	0.323910780210542	13580001	RJFsBRs
1	13580001	13620000	1002	0.184386	0.110547	0.346969371554675	13600001	RJFsBRs
1	13600001	13640000	910	0.177642	0.110568	0.25091801885249	13620001	RJFsBRs
1	13620001	13660000	760	0.162313	0.0992829	0.0325948893193066	13640001	RJFsBRs
1	13640001	13680000	902	0.139335	0.0901468	-0.294669046385143	13660001	RJFsBRs
1	13660001	13700000	1006	0.161478	0.0968185	0.0207024101517021	13680001	RJFsBRs
1	13680001	13720000	1081	0.192291	0.111104	0.459556255171337	13700001	RJFsBRs
1	13700001	13740000	1003	0.201997	0.121369	0.597793863315971	13720001	RJFsBRs
1	13720001	13760000	956	0.19641	0.114666	0.518221071568179	13740001	RJFsBRs
1	13740001	13780000	940	0.178734	0.106845	0.266470817955513	13760001	RJFsBRs
1	13760001	13800000	823	0.220384	0.139884	0.859670527333627	13780001	RJFsBRs
1	13780001	13820000	773	0.217433	0.14836	0.81764093928141	13800001	RJFsBRs
1	13800001	13840000	779	0.184195	0.12112	0.344249055960648	13820001	RJFsBRs
1	13820001	13860000	831	0.191702	0.126848	0.45116742854892	13840001	RJFsBRs
1	13840001	13880000	912	0.211618	0.141143	0.734820859808812	13860001	RJFsBRs
1	13860001	13900000	977	0.317166	0.177524	2.2380871965541	13880001	RJFsBRs
1	13880001	13920000	979	0.468997	0.219318	4.40053869894518	13900001	RJFsBRs
1	13900001	13940000	960	0.503278	0.222565	4.88878549935793	13920001	RJFsBRs
1	13920001	13960000	1054	0.461339	0.209777	4.29146971036372	13940001	RJFsBRs
1	13940001	13980000	1043	0.424427	0.200824	3.7657509187055	13960001	RJFsBRs
1	13960001	14000000	854	0.429648	0.225353	3.84011095910558	13980001	RJFsBRs
1	13980001	14020000	948	0.356626	0.188299	2.80009585278604	14000001	RJFsBRs
1	14000001	14040000	1055	0.294036	0.152767	1.90865840236645	14020001	RJFsBRs
1	14020001	14060000	971	0.337195	0.175532	2.52335002918637	14040001	RJFsBRs
1	14040001	14080000	1118	0.353431	0.165717	2.75459109716868	14060001	RJFsBRs
1	14060001	14100000	1192	0.288963	0.142102	1.83640625048949	14080001	RJFsBRs
1	14080001	14120000	1105	0.165414	0.0990411	0.0767608508746854	14100001	RJFsBRs
1	14100001	14140000	979	0.170481	0.0924641	0.148927547811514	14120001	RJFsBRs
1	14120001	14160000	873	0.1978	0.0982919	0.538018132697485	14140001	RJFsBRs
1	14140001	14180000	887	0.164377	0.0938275	0.061991388722822	14160001	RJFsBRs
1	14160001	14200000	996	0.257786	0.137399	1.39236813910218	14180001	RJFsBRs
1	14180001	14220000	1047	0.310726	0.16368	2.14636556081832	14200001	RJFsBRs
1	14200001	14240000	970	0.290803	0.171118	1.86261243212828	14220001	RJFsBRs
1	14220001	14260000	1073	0.379409	0.198781	3.12458250293638	14240001	RJFsBRs
1	14240001	14280000	1040	0.455089	0.222289	4.20245414773195	14260001	RJFsBRs
1	14260001	14300000	996	0.359695	0.181595	2.84380605466074	14280001	RJFsBRs
1	14280001	14320000	967	0.250322	0.140093	1.28606219358481	14300001	RJFsBRs
1	14300001	14340000	827	0.289928	0.160486	1.85015025335984	14320001	RJFsBRs
1	14320001	14360000	530	0.389802	0.193685	3.2726047017255	14340001	RJFsBRs
1	14340001	14380000	560	0.529116	0.257536	5.25678295652268	14360001	RJFsBRs
1	14360001	14400000	910	0.410129	0.209022	3.56211179638405	14380001	RJFsBRs
1	14380001	14420000	983	0.268036	0.155403	1.53835366181828	14400001	RJFsBRs
1	14400001	14440000	1061	0.28295	0.165869	1.75076615799272	14420001	RJFsBRs
1	14420001	14460000	980	0.234461	0.141151	1.06016205936041	14440001	RJFsBRs
1	14440001	14480000	883	0.142029	0.0943555	-0.256299778268345	14460001	RJFsBRs
1	14460001	14500000	913	0.138395	0.10107	-0.308056987004961	14480001	RJFsBRs
1	14480001	14520000	1002	0.152992	0.112554	-0.10015936016721	14500001	RJFsBRs
1	14500001	14540000	1024	0.135548	0.0981606	-0.348605356094985	14520001	RJFsBRs
1	14520001	14560000	918	0.171855	0.110266	0.168496729100482	14540001	RJFsBRs
1	14540001	14580000	951	0.177204	0.107514	0.244679808223256	14560001	RJFsBRs
1	14560001	14600000	926	0.188344	0.110012	0.403341147058123	14580001	RJFsBRs
1	14580001	14620000	900	0.309461	0.154484	2.12834881094165	14600001	RJFsBRs
1	14600001	14640000	842	0.283601	0.145778	1.76003801899644	14620001	RJFsBRs
1	14620001	14660000	846	0.183633	0.121577	0.336244776568799	14640001	RJFsBRs
1	14640001	14680000	896	0.160971	0.10967	0.0134814677110128	14660001	RJFsBRs
1	14660001	14700000	832	0.194224	0.119249	0.487086988382092	14680001	RJFsBRs
1	14680001	14720000	739	0.277722	0.155588	1.67630642016249	14700001	RJFsBRs
1	14700001	14740000	714	0.283838	0.161765	1.76341348913144	14720001	RJFsBRs
1	14720001	14760000	927	0.253917	0.14341	1.33726394521061	14740001	RJFsBRs
1	14740001	14780000	1089	0.260724	0.140985	1.43421257478412	14760001	RJFsBRs
1	14760001	14800000	1179	0.28333	0.155096	1.75617830420073	14780001	RJFsBRs
1	14780001	14820000	1087	0.228096	0.131035	0.96950861037622	14800001	RJFsBRs
1	14800001	14840000	1111	0.117352	0.0854027	-0.607761704518614	14820001	RJFsBRs
1	14820001	14860000	1155	0.11588	0.0833029	-0.628726649829648	14840001	RJFsBRs
1	14840001	14880000	1168	0.124001	0.0844177	-0.513063388368432	14860001	RJFsBRs
1	14860001	14900000	1273	0.114231	0.0801771	-0.652212515874415	14880001	RJFsBRs
1	14880001	14920000	1178	0.11089	0.0763319	-0.699796675034853	14900001	RJFsBRs
1	14900001	14940000	1113	0.12518	0.0809413	-0.496271492633575	14920001	RJFsBRs
1	14920001	14960000	1046	0.104881	0.0714066	-0.785379797571542	14940001	RJFsBRs
1	14940001	14980000	1099	0.0844133	0.0632148	-1.07689081057607	14960001	RJFsBRs
1	14960001	15000000	1235	0.0826344	0.0638053	-1.10222677607457	14980001	RJFsBRs
1	14980001	15020000	1164	0.0904287	0.0659526	-0.991216536103242	15000001	RJFsBRs
1	15000001	15040000	1120	0.121342	0.0778343	-0.550934169334492	15020001	RJFsBRs
1	15020001	15060000	1149	0.143351	0.0888477	-0.237471206460473	15040001	RJFsBRs
1	15040001	15080000	1125	0.125396	0.0810253	-0.493195114789021	15060001	RJFsBRs
1	15060001	15100000	1029	0.121398	0.0807604	-0.550136589893311	15080001	RJFsBRs
1	15080001	15120000	1069	0.118776	0.079234	-0.587480398728591	15100001	RJFsBRs
1	15100001	15140000	1196	0.135777	0.0832146	-0.345343825880156	15120001	RJFsBRs
1	15120001	15160000	1267	0.151518	0.080816	-0.121152790458286	15140001	RJFsBRs
1	15140001	15180000	1241	0.14199	0.0738257	-0.256855235379167	15160001	RJFsBRs
1	15160001	15200000	1266	0.116919	0.0691512	-0.613928702697743	15180001	RJFsBRs
1	15180001	15220000	1317	0.0943902	0.0662433	-0.934794911884722	15200001	RJFsBRs
1	15200001	15240000	1166	0.111836	0.0799996	-0.686323279474909	15220001	RJFsBRs
1	15220001	15260000	1090	0.0906852	0.0640811	-0.987563337412835	15240001	RJFsBRs
1	15240001	15280000	1102	0.115461	0.0774207	-0.634694253148482	15260001	RJFsBRs
1	15260001	15300000	913	0.147724	0.0995081	-0.175188797598276	15280001	RJFsBRs
1	15280001	15320000	783	0.121947	0.0904419	-0.542317462871737	15300001	RJFsBRs
1	15300001	15340000	981	0.191137	0.121062	0.443120421687008	15320001	RJFsBRs
1	15320001	15360000	1111	0.258908	0.141152	1.40834821290584	15340001	RJFsBRs
1	15340001	15380000	1064	0.224096	0.122379	0.912538650291888	15360001	RJFsBRs
1	15360001	15400000	1019	0.173686	0.10796	0.194574728329085	15380001	RJFsBRs
1	15380001	15420000	904	0.183425	0.108922	0.333282338644414	15400001	RJFsBRs
1	15400001	15440000	796	0.166527	0.0995459	0.092612742268151	15420001	RJFsBRs
1	15420001	15460000	933	0.134249	0.095907	-0.367106350632372	15440001	RJFsBRs
1	15440001	15480000	1039	0.142708	0.0969853	-0.246629127544029	15460001	RJFsBRs
1	15460001	15500000	962	0.220742	0.124361	0.864769338761175	15480001	RJFsBRs
1	15480001	15520000	971	0.24765	0.141796	1.24800626024848	15500001	RJFsBRs
1	15500001	15540000	1029	0.213388	0.125136	0.760030067146129	15520001	RJFsBRs
1	15520001	15560000	857	0.171788	0.0988697	0.167542482269069	15540001	RJFsBRs
1	15540001	15580000	824	0.123882	0.0860448	-0.514758244680941	15560001	RJFsBRs
1	15560001	15600000	870	0.13063	0.0891751	-0.418649922018672	15580001	RJFsBRs
1	15580001	15620000	833	0.126123	0.0826713	-0.482840824543693	15600001	RJFsBRs
1	15600001	15640000	916	0.121896	0.0831909	-0.543043829862812	15620001	RJFsBRs
1	15620001	15660000	1011	0.144026	0.0892813	-0.227857525696242	15640001	RJFsBRs
1	15640001	15680000	956	0.180678	0.103956	0.294158218556499	15660001	RJFsBRs
1	15660001	15700000	998	0.166068	0.103019	0.0860754393484736	15680001	RJFsBRs
1	15680001	15720000	1218	0.14436	0.0966354	-0.2231005340292	15700001	RJFsBRs
1	15700001	15740000	1255	0.116153	0.0805161	-0.624838450053893	15720001	RJFsBRs
1	15720001	15760000	1236	0.098404	0.0701079	-0.877628405438098	15740001	RJFsBRs
1	15740001	15780000	1200	0.117631	0.0798788	-0.603788049802732	15760001	RJFsBRs
1	15760001	15800000	1179	0.136304	0.0875025	-0.337838033639046	15780001	RJFsBRs
1	15780001	15820000	1396	0.119759	0.0792595	-0.573480031037867	15800001	RJFsBRs
1	15800001	15840000	1543	0.0996087	0.0685847	-0.860470477709699	15820001	RJFsBRs
1	15820001	15860000	1451	0.0912541	0.0608023	-0.97946078483984	15840001	RJFsBRs
1	15840001	15880000	1302	0.0946253	0.0617319	-0.931446502480765	15860001	RJFsBRs
1	15860001	15900000	1118	0.116387	0.0751274	-0.621505707388959	15880001	RJFsBRs
1	15880001	15920000	1100	0.15092	0.0979755	-0.129669799490894	15900001	RJFsBRs
1	15900001	15940000	1111	0.167389	0.0982715	0.104889768666325	15920001	RJFsBRs
1	15920001	15960000	1166	0.134001	0.0762851	-0.3706384881576	15940001	RJFsBRs
1	15940001	15980000	1341	0.126057	0.0825939	-0.483780828885085	15960001	RJFsBRs
1	15960001	16000000	1152	0.129631	0.0919469	-0.432878169549734	15980001	RJFsBRs
1	15980001	16020000	893	0.138484	0.0907851	-0.306789405393085	16000001	RJFsBRs
1	16000001	16040000	1039	0.148178	0.0900439	-0.168722707128704	16020001	RJFsBRs
1	16020001	16060000	1055	0.130131	0.0823428	-0.425756924539192	16040001	RJFsBRs
1	16040001	16080000	881	0.0950399	0.0663125	-0.925541566118024	16060001	RJFsBRs
1	16060001	16100000	911	0.0917115	0.0645691	-0.972946269904197	16080001	RJFsBRs
1	16080001	16120000	1062	0.0994722	0.0630423	-0.862414577597577	16100001	RJFsBRs
1	16100001	16140000	1100	0.101543	0.0616336	-0.832921229261918	16120001	RJFsBRs
1	16120001	16160000	1159	0.0956065	0.06228	-0.917471771272078	16140001	RJFsBRs
1	16140001	16180000	1294	0.106479	0.0687221	-0.762620298517851	16160001	RJFsBRs
1	16160001	16200000	1134	0.136196	0.083244	-0.339376222561323	16180001	RJFsBRs
1	16180001	16220000	1041	0.114852	0.0764978	-0.643367929571322	16200001	RJFsBRs
1	16200001	16240000	1143	0.087645	0.0628237	-1.03086335557493	16220001	RJFsBRs
1	16220001	16260000	1255	0.10645	0.0685262	-0.763033330728463	16240001	RJFsBRs
1	16240001	16280000	1319	0.115901	0.0665295	-0.628427557539206	16260001	RJFsBRs
1	16260001	16300000	1282	0.110412	0.0553782	-0.706604585264931	16280001	RJFsBRs
1	16280001	16320000	1182	0.0907323	0.0494881	-0.986892516132842	16300001	RJFsBRs
1	16300001	16340000	1084	0.0837939	0.0537567	-1.08571260889512	16320001	RJFsBRs
1	16320001	16360000	1059	0.114545	0.071663	-0.647740374007794	16340001	RJFsBRs
1	16340001	16380000	927	0.108041	0.072585	-0.740373529104919	16360001	RJFsBRs
1	16360001	16400000	829	0.0870243	0.0589444	-1.03970366913102	16380001	RJFsBRs
1	16380001	16420000	849	0.101365	0.0676279	-0.835456392485671	16400001	RJFsBRs
1	16400001	16440000	868	0.134495	0.0877286	-0.363602698087185	16420001	RJFsBRs
1	16420001	16460000	894	0.110898	0.0705942	-0.699682735114685	16440001	RJFsBRs
1	16440001	16480000	851	0.0833345	0.0612808	-1.09225560881081	16460001	RJFsBRs
1	16460001	16500000	704	0.0788611	0.0617834	-1.15596796367112	16480001	RJFsBRs
1	16480001	16520000	640	0.0863039	0.0552488	-1.04996395894221	16500001	RJFsBRs
1	16500001	16540000	784	0.0967605	0.058485	-0.901035937787748	16520001	RJFsBRs
1	16520001	16560000	874	0.0755463	0.0547486	-1.20317896959301	16540001	RJFsBRs
1	16540001	16580000	840	0.0667608	0.0495684	-1.32830636567324	16560001	RJFsBRs
1	16560001	16600000	700	0.078422	0.0546266	-1.16222184103938	16580001	RJFsBRs
1	16580001	16620000	598	0.135983	0.0868054	-0.342409872935814	16600001	RJFsBRs
1	16600001	16640000	688	0.141045	0.090158	-0.27031438844909	16620001	RJFsBRs
1	16620001	16660000	683	0.124461	0.0848576	-0.506511842958734	16640001	RJFsBRs
1	16640001	16680000	589	0.109815	0.0832928	-0.715107351807518	16660001	RJFsBRs
1	16660001	16700000	631	0.0830397	0.0706232	-1.09645429486903	16680001	RJFsBRs
1	16680001	16720000	623	0.101278	0.0797013	-0.836695489117505	16700001	RJFsBRs
1	16700001	16740000	593	0.164458	0.106288	0.0631450304145297	16720001	RJFsBRs
1	16720001	16760000	713	0.140277	0.0962768	-0.281252620785282	16740001	RJFsBRs
1	16740001	16780000	666	0.132882	0.0926806	-0.386575834491192	16760001	RJFsBRs
1	16760001	16800000	587	0.158265	0.0945426	-0.0250587102860384	16780001	RJFsBRs
1	16780001	16820000	552	0.156874	0.0922495	-0.0448700139053648	16800001	RJFsBRs
1	16800001	16840000	504	0.147495	0.0819306	-0.178450327813104	16820001	RJFsBRs
1	16820001	16860000	527	0.184269	0.0985124	0.345303000222208	16840001	RJFsBRs
1	16840001	16880000	505	0.144512	0.0883777	-0.220935675545995	16860001	RJFsBRs
1	16860001	16900000	616	0.080292	0.0614232	-1.13558838469996	16880001	RJFsBRs
1	16880001	16920000	738	0.0944119	0.0641478	-0.934485849851264	16900001	RJFsBRs
1	16900001	16940000	584	0.101238	0.0612773	-0.837265188718348	16920001	RJFsBRs
1	16920001	16960000	476	0.145161	0.08934	-0.211692299522312	16940001	RJFsBRs
1	16940001	16980000	560	0.134541	0.0988733	-0.362947543546215	16960001	RJFsBRs
1	16960001	17000000	428	0.123229	0.0942706	-0.524058590664708	16980001	RJFsBRs
1	16980001	17020000	343	0.120523	0.0816931	-0.562598768661759	17000001	RJFsBRs
1	17000001	17040000	413	0.0826901	0.058192	-1.1014334693804	17020001	RJFsBRs
1	17020001	17060000	410	0.0249264	0.0277695	-1.92413239021124	17040001	RJFsBRs
1	17040001	17080000	450	0.0146666	0.0248579	-2.07025748932955	17060001	RJFsBRs
1	17060001	17100000	470	0.0343042	0.0364768	-1.79056916729152	17080001	RJFsBRs
1	17080001	17120000	470	0.0654584	0.051057	-1.3468557846767	17100001	RJFsBRs
1	17100001	17140000	457	0.116636	0.0704502	-0.61795932737371	17120001	RJFsBRs
1	17120001	17160000	451	0.0945224	0.0578481	-0.932912054703934	17140001	RJFsBRs
1	17140001	17180000	392	0.0424784	0.0358071	-1.67414820536119	17160001	RJFsBRs
1	17160001	17200000	436	0.0968391	0.0623934	-0.899916478072091	17180001	RJFsBRs
1	17180001	17220000	518	0.102816	0.0705598	-0.814790539465079	17200001	RJFsBRs
1	17200001	17240000	459	0.119695	0.0824809	-0.574391550399216	17220001	RJFsBRs
1	17220001	17260000	402	0.195582	0.119613	0.506428289830722	17240001	RJFsBRs
1	17240001	17280000	376	0.185671	0.0995321	0.365270971231767	17260001	RJFsBRs
1	17260001	17300000	423	0.0875584	0.0595377	-1.03209675521076	17280001	RJFsBRs
1	17280001	17320000	490	0.0889425	0.0674515	-1.01238372477258	17300001	RJFsBRs
1	17300001	17340000	492	0.112688	0.0796683	-0.674188677976946	17320001	RJFsBRs
1	17320001	17360000	436	0.122278	0.0790799	-0.537603198674758	17340001	RJFsBRs
1	17340001	17380000	380	0.0932901	0.0745576	-0.950463075156915	17360001	RJFsBRs
1	17360001	17400000	439	0.0938591	0.0732875	-0.942359098334919	17380001	RJFsBRs
1	17380001	17420000	456	0.0814685	0.0624704	-1.11883209519015	17400001	RJFsBRs
1	17400001	17440000	361	0.0660713	0.0586221	-1.33812656254277	17420001	RJFsBRs
1	17420001	17460000	317	0.0867721	0.0679042	-1.04329562511434	17440001	RJFsBRs
1	17440001	17480000	355	0.100111	0.0665641	-0.853316474972109	17460001	RJFsBRs
1	17460001	17500000	369	0.104281	0.0644796	-0.793925291584192	17480001	RJFsBRs
1	17480001	17520000	366	0.076593	0.0485614	-1.18827135528794	17500001	RJFsBRs
1	17500001	17540000	375	0.091628	0.0562884	-0.974135517820957	17520001	RJFsBRs
1	17520001	17560000	390	0.160153	0.0841686	0.0018311108737666	17540001	RJFsBRs
1	17540001	17580000	445	0.259629	0.107066	1.41861704821104	17560001	RJFsBRs
1	17560001	17600000	403	0.279588	0.11466	1.70288290654184	17580001	RJFsBRs
1	17580001	17620000	369	0.252058	0.10942	1.31078715626142	17600001	RJFsBRs
1	17600001	17640000	397	0.22995	0.0951239	0.995914186875309	17620001	RJFsBRs
1	17620001	17660000	337	0.149313	0.074768	-0.152557480954775	17640001	RJFsBRs
1	17640001	17680000	308	0.0823087	0.0566045	-1.10686555507444	17660001	RJFsBRs
1	17660001	17700000	310	0.0859667	0.0574582	-1.05476652657732	17680001	RJFsBRs
1	17680001	17720000	334	0.137278	0.0709814	-0.323965848358511	17700001	RJFsBRs
1	17700001	17740000	342	0.14531	0.0707315	-0.209570168509171	17720001	RJFsBRs
1	17720001	17760000	287	0.11135	0.0599735	-0.693245129625155	17740001	RJFsBRs
1	17740001	17780000	279	0.100667	0.0617612	-0.845397650520387	17760001	RJFsBRs
1	17760001	17800000	335	0.0825521	0.0599347	-1.10339893300331	17780001	RJFsBRs
1	17780001	17820000	429	0.0712557	0.0543068	-1.26428779727747	17800001	RJFsBRs
1	17800001	17840000	428	0.0912711	0.0633325	-0.979218662509482	17820001	RJFsBRs
1	17820001	17860000	352	0.10996	0.0679309	-0.713042190754461	17840001	RJFsBRs
1	17840001	17880000	391	0.0986705	0.070227	-0.873832781847479	17860001	RJFsBRs
1	17860001	17900000	442	0.123172	0.0855336	-0.52487041259591	17880001	RJFsBRs
1	17880001	17920000	443	0.154187	0.0879129	-0.0831395845920156	17900001	RJFsBRs
1	17900001	17940000	390	0.125817	0.0735989	-0.487199026490145	17920001	RJFsBRs
1	17920001	17960000	356	0.14268	0.0831725	-0.247027917264619	17940001	RJFsBRs
1	17940001	17980000	347	0.172513	0.0874342	0.177868287534355	17960001	RJFsBRs
1	17960001	18000000	388	0.176786	0.0773886	0.238726447394443	17980001	RJFsBRs
1	17980001	18020000	484	0.175714	0.0772783	0.223458498091842	18000001	RJFsBRs
1	18000001	18040000	479	0.12601	0.0767476	-0.484450225916076	18020001	RJFsBRs
1	18020001	18060000	534	0.128913	0.0799491	-0.443104277384871	18040001	RJFsBRs
1	18040001	18080000	607	0.275899	0.138801	1.65034236085406	18060001	RJFsBRs
1	18060001	18100000	461	0.314634	0.177772	2.20202521182072	18080001	RJFsBRs
1	18080001	18120000	389	0.207402	0.123284	0.674774521879925	18100001	RJFsBRs
1	18100001	18140000	446	0.169332	0.0946616	0.132562926777289	18120001	RJFsBRs
1	18120001	18160000	451	0.125663	0.0775996	-0.489392369953392	18140001	RJFsBRs
1	18140001	18180000	495	0.115556	0.074625	-0.633341216596479	18160001	RJFsBRs
1	18160001	18200000	489	0.109616	0.0679593	-0.717941607321713	18180001	RJFsBRs
1	18180001	18220000	537	0.100751	0.0599097	-0.844201281358616	18200001	RJFsBRs
1	18200001	18240000	629	0.108507	0.0662442	-0.733736528755095	18220001	RJFsBRs
1	18220001	18260000	573	0.134164	0.0772784	-0.368316962284164	18240001	RJFsBRs
1	18240001	18280000	484	0.180035	0.0979403	0.285000297472942	18260001	RJFsBRs
1	18260001	18300000	450	0.203426	0.11205	0.618146381556099	18280001	RJFsBRs
1	18280001	18320000	555	0.175959	0.115708	0.226947908147007	18300001	RJFsBRs
1	18300001	18340000	546	0.191947	0.125666	0.454656838604085	18320001	RJFsBRs
1	18320001	18360000	411	0.226633	0.114347	0.948671847475376	18340001	RJFsBRs
1	18340001	18380000	393	0.187006	0.0991798	0.384284695409913	18360001	RJFsBRs
1	18360001	18400000	443	0.117905	0.0819136	-0.599885607536955	18380001	RJFsBRs
1	18380001	18420000	522	0.107934	0.0736548	-0.741897475537175	18400001	RJFsBRs
1	18400001	18440000	511	0.126075	0.0776278	-0.483524464064706	18420001	RJFsBRs
1	18420001	18460000	559	0.115484	0.074279	-0.634366675877997	18440001	RJFsBRs
1	18440001	18480000	628	0.105844	0.0685409	-0.771664279681239	18460001	RJFsBRs
1	18460001	18500000	591	0.103316	0.0653751	-0.807669294454537	18480001	RJFsBRs
1	18480001	18520000	548	0.110852	0.066679	-0.700337889655654	18500001	RJFsBRs
1	18500001	18540000	523	0.124505	0.0683374	-0.505885173397806	18520001	RJFsBRs
1	18520001	18560000	470	0.156847	0.0835887	-0.0452545611359344	18540001	RJFsBRs
1	18540001	18580000	345	0.137625	0.0768991	-0.319023704321195	18560001	RJFsBRs
1	18560001	18600000	345	0.0742374	0.0416591	-1.22182096478161	18580001	RJFsBRs
1	18580001	18620000	326	0.0682196	0.04153	-1.30752942123048	18600001	RJFsBRs
1	18600001	18640000	253	0.0654769	0.047319	-1.34659229861131	18620001	RJFsBRs
1	18620001	18660000	401	0.0853958	0.064555	-1.06289756413035	18640001	RJFsBRs
1	18640001	18680000	445	0.0720788	0.058288	-1.25256480374112	18660001	RJFsBRs
1	18660001	18700000	428	0.0663888	0.0502651	-1.33360457196108	18680001	RJFsBRs
1	18680001	18720000	518	0.102994	0.0682132	-0.812255376241326	18700001	RJFsBRs
1	18700001	18740000	646	0.170978	0.106014	0.156006065351992	18720001	RJFsBRs
1	18720001	18760000	643	0.175523	0.112858	0.220738182497815	18740001	RJFsBRs
1	18740001	18780000	562	0.165304	0.100353	0.0751941769723662	18760001	RJFsBRs
1	18760001	18800000	620	0.152251	0.0949754	-0.110713045272833	18780001	RJFsBRs
1	18780001	18820000	642	0.103266	0.0812321	-0.808381418955592	18800001	RJFsBRs
1	18800001	18840000	594	0.166743	0.115276	0.0956891201127049	18820001	RJFsBRs
1	18820001	18860000	784	0.282007	0.148145	1.73733548990284	18840001	RJFsBRs
1	18840001	18880000	1062	0.338517	0.158864	2.54217860099425	18860001	RJFsBRs
1	18860001	18900000	1007	0.348979	0.165916	2.69118353159482	18880001	RJFsBRs
1	18880001	18920000	900	0.227631	0.131416	0.962885852516417	18900001	RJFsBRs
1	18900001	18940000	677	0.169871	0.119351	0.140239628898653	18920001	RJFsBRs
1	18920001	18960000	485	0.233972	0.155392	1.05319748174011	18940001	RJFsBRs
1	18940001	18980000	447	0.300247	0.175346	1.99711850788739	18960001	RJFsBRs
1	18960001	19000000	308	0.328921	0.164154	2.40550766675193	18980001	RJFsBRs
1	18980001	19020000	339	0.149145	0.0882784	-0.154950219278317	19000001	RJFsBRs
1	19000001	19040000	425	0.107451	0.0730667	-0.748776598217358	19020001	RJFsBRs
1	19020001	19060000	502	0.173451	0.106871	0.191227743174131	19040001	RJFsBRs
1	19040001	19080000	521	0.228959	0.144899	0.981799879264415	19060001	RJFsBRs
1	19060001	19100000	446	0.3391	0.188557	2.55048197267654	19080001	RJFsBRs
1	19080001	19120000	454	0.385878	0.18956	3.21671717088276	19100001	RJFsBRs
1	19100001	19140000	449	0.298038	0.145533	1.96565684743082	19120001	RJFsBRs
1	19120001	19160000	480	0.220939	0.122102	0.867575109295328	19140001	RJFsBRs
1	19140001	19180000	505	0.207849	0.112762	0.68114091491935	19160001	RJFsBRs
1	19160001	19200000	467	0.129409	0.0741728	-0.436040002334414	19180001	RJFsBRs
1	19180001	19220000	517	0.0516689	0.0449315	-1.54325260082242	19200001	RJFsBRs
1	19200001	19240000	530	0.0455554	0.0398409	-1.63032406356631	19220001	RJFsBRs
1	19220001	19260000	520	0.0426059	0.037169	-1.6723322878835	19240001	RJFsBRs
1	19240001	19280000	557	0.0515029	0.0443064	-1.54561685416592	19260001	RJFsBRs
1	19260001	19300000	453	0.131481	0.090483	-0.40652956301073	19280001	RJFsBRs
1	19280001	19320000	403	0.161644	0.125533	0.0230666634952019	19300001	RJFsBRs
1	19300001	19340000	429	0.124322	0.0931707	-0.508491549071664	19320001	RJFsBRs
1	19320001	19360000	345	0.162954	0.100227	0.0417243254228205	19340001	RJFsBRs
1	19340001	19380000	315	0.171328	0.110502	0.160990936859371	19360001	RJFsBRs
1	19360001	19400000	280	0.136101	0.0928119	-0.340729259113326	19380001	RJFsBRs
1	19380001	19420000	298	0.123239	0.0904456	-0.523916165764497	19400001	RJFsBRs
1	19400001	19440000	451	0.120181	0.0896018	-0.56746970024897	19420001	RJFsBRs
1	19420001	19460000	454	0.135767	0.0829628	-0.345486250780367	19440001	RJFsBRs
1	19440001	19480000	393	0.133361	0.0696494	-0.379753681771093	19460001	RJFsBRs
1	19460001	19500000	392	0.0768618	0.0652047	-1.18444297397028	19480001	RJFsBRs
1	19480001	19520000	463	0.0814238	0.0732972	-1.11946873449409	19500001	RJFsBRs
1	19500001	19540000	573	0.0804938	0.0675287	-1.1327142502137	19520001	RJFsBRs
1	19520001	19560000	574	0.0697025	0.0658604	-1.28640923277822	19540001	RJFsBRs
1	19540001	19580000	504	0.0667584	0.0631271	-1.32834054764929	19560001	RJFsBRs
1	19560001	19600000	424	0.0355329	0.0336329	-1.77306941980262	19580001	RJFsBRs
1	19580001	19620000	392	0.0157176	0.0202247	-2.05528863231739	19600001	RJFsBRs
1	19600001	19640000	421	0.0214537	0.0240169	-1.97359228530745	19620001	RJFsBRs
1	19620001	19660000	520	0.0227108	0.0251738	-1.95568805110195	19640001	RJFsBRs
1	19640001	19680000	537	0.0628389	0.0449583	-1.38416398728692	19660001	RJFsBRs
1	19660001	19700000	512	0.147816	0.0951415	-0.173878488516336	19680001	RJFsBRs
1	19680001	19720000	550	0.16079	0.116873	0.0109035770171966	19700001	RJFsBRs
1	19700001	19740000	592	0.135551	0.102659	-0.348562628624921	19720001	RJFsBRs
1	19720001	19760000	596	0.130766	0.0934454	-0.416712943375804	19740001	RJFsBRs
1	19740001	19780000	608	0.0869108	0.0696802	-1.04132019174841	19760001	RJFsBRs
1	19760001	19800000	432	0.0651115	0.0538953	-1.35179650446501	19780001	RJFsBRs
1	19780001	19820000	394	0.077881	0.0585418	-1.16992702814079	19800001	RJFsBRs
1	19800001	19840000	632	0.112674	0.0779097	-0.674388072837241	19820001	RJFsBRs
1	19820001	19860000	660	0.155914	0.0975701	-0.0585428043256049	19840001	RJFsBRs
1	19840001	19880000	613	0.144965	0.0923338	-0.214483827566444	19860001	RJFsBRs
1	19860001	19900000	585	0.113139	0.0763016	-0.667765314977437	19880001	RJFsBRs
1	19880001	19920000	574	0.158166	0.09501	-0.0264687167981255	19900001	RJFsBRs
1	19900001	19940000	599	0.150731	0.0968021	-0.132361630104879	19920001	RJFsBRs
1	19920001	19960000	648	0.110614	0.0770926	-0.703727602280672	19940001	RJFsBRs
1	19940001	19980000	663	0.11593	0.0837645	-0.628014525328594	19960001	RJFsBRs
1	19960001	20000000	689	0.107118	0.0802963	-0.753519347394379	19980001	RJFsBRs
1	19980001	20020000	750	0.104079	0.0798249	-0.796802274568451	20000001	RJFsBRs
1	20000001	20040000	663	0.100999	0.0714082	-0.840669143833387	20020001	RJFsBRs
1	20020001	20060000	575	0.0784293	0.0553878	-1.16211787086223	20040001	RJFsBRs
1	20040001	20080000	702	0.0914668	0.075172	-0.976431407212356	20060001	RJFsBRs
1	20060001	20100000	852	0.102932	0.0839788	-0.813138410622633	20080001	RJFsBRs
1	20080001	20120000	1031	0.0759273	0.0663674	-1.19775258089498	20100001	RJFsBRs
1	20100001	20140000	1135	0.058275	0.0515076	-1.44916528749414	20120001	RJFsBRs
1	20120001	20160000	1160	0.0791334	0.062738	-1.15208973363838	20140001	RJFsBRs
1	20140001	20180000	1002	0.132773	0.0986076	-0.38812826590349	20160001	RJFsBRs
1	20160001	20200000	747	0.187244	0.124849	0.387674408034931	20180001	RJFsBRs
1	20180001	20220000	838	0.132511	0.0923283	-0.391859798289014	20200001	RJFsBRs
1	20200001	20240000	967	0.110119	0.0851547	-0.710777634841109	20220001	RJFsBRs
1	20220001	20260000	1023	0.113835	0.0827419	-0.657852541922763	20240001	RJFsBRs
1	20240001	20280000	1453	0.0988422	0.0734208	-0.871387346310859	20260001	RJFsBRs
1	20260001	20300000	1526	0.101481	0.0777483	-0.833804263643225	20280001	RJFsBRs
1	20280001	20320000	1134	0.116204	0.0880438	-0.624112083062817	20300001	RJFsBRs
1	20300001	20340000	1109	0.109972	0.0839646	-0.712871280874208	20320001	RJFsBRs
1	20320001	20360000	1179	0.084682	0.0705852	-1.0730638535074	20340001	RJFsBRs
1	20340001	20380000	1168	0.094952	0.070897	-0.926793480990877	20360001	RJFsBRs
1	20360001	20400000	1108	0.109573	0.0763414	-0.71855403439262	20380001	RJFsBRs
1	20380001	20420000	1000	0.0806383	0.0627933	-1.13065621040566	20400001	RJFsBRs
1	20400001	20440000	1036	0.0804397	0.0634393	-1.13348476892384	20420001	RJFsBRs
1	20420001	20460000	1164	0.0843909	0.063019	-1.07720984235254	20440001	RJFsBRs
1	20440001	20480000	1146	0.0688946	0.0538381	-1.29791574046625	20460001	RJFsBRs
1	20460001	20500000	1085	0.114317	0.0772765	-0.650987661732601	20480001	RJFsBRs
1	20480001	20520000	928	0.147517	0.0919155	-0.17813699303264	20500001	RJFsBRs
1	20500001	20540000	844	0.129213	0.0792591	-0.438831530378547	20520001	RJFsBRs
1	20520001	20560000	980	0.147352	0.0841143	-0.180487003886119	20540001	RJFsBRs
1	20540001	20580000	1096	0.141713	0.0835884	-0.260800405115007	20560001	RJFsBRs
1	20560001	20600000	1125	0.0968809	0.0677672	-0.89932114198921	20580001	RJFsBRs
1	20580001	20620000	1045	0.0935113	0.0699141	-0.947312636364251	20600001	RJFsBRs
1	20600001	20640000	1010	0.115933	0.0817987	-0.627971797858531	20620001	RJFsBRs
1	20620001	20660000	946	0.117236	0.0854591	-0.609413833361059	20640001	RJFsBRs
1	20640001	20680000	849	0.111933	0.0815918	-0.684941757942864	20660001	RJFsBRs
1	20660001	20700000	837	0.122527	0.0832452	-0.534056818659509	20680001	RJFsBRs
1	20680001	20720000	810	0.136301	0.0864074	-0.337880761109109	20700001	RJFsBRs
1	20700001	20740000	834	0.116489	0.0786241	-0.620052973406809	20720001	RJFsBRs
1	20720001	20760000	936	0.146023	0.0958196	-0.199415273124139	20740001	RJFsBRs
1	20740001	20780000	886	0.16195	0.10179	0.0274248654416533	20760001	RJFsBRs
1	20760001	20800000	844	0.125695	0.0854873	-0.488936610272717	20780001	RJFsBRs
1	20780001	20820000	845	0.1644	0.101112	0.0623189659933068	20800001	RJFsBRs
1	20800001	20840000	879	0.156238	0.100783	-0.053928237558774	20820001	RJFsBRs
1	20820001	20860000	578	0.13184	0.0914496	-0.401416509093161	20840001	RJFsBRs
1	20840001	20880000	480	0.190232	0.119208	0.430230968217928	20860001	RJFsBRs
1	20860001	20900000	864	0.1474	0.0967588	-0.179803364365107	20880001	RJFsBRs
1	20880001	20920000	946	0.10092	0.0778539	-0.841794300545053	20900001	RJFsBRs
1	20900001	20940000	869	0.132877	0.0916442	-0.386647046941298	20920001	RJFsBRs
1	20920001	20960000	865	0.154758	0.103495	-0.0750071227899769	20940001	RJFsBRs
1	20940001	20980000	880	0.115459	0.0875728	-0.634722738128524	20960001	RJFsBRs
1	20960001	21000000	817	0.0813896	0.0645916	-1.11995582765282	20980001	RJFsBRs
1	20980001	21020000	770	0.0696311	0.0563944	-1.28742614656572	21000001	RJFsBRs
1	21000001	21040000	710	0.0819522	0.0652179	-1.11194300276695	21020001	RJFsBRs
1	21020001	21060000	694	0.113409	0.083268	-0.663919842671745	21040001	RJFsBRs
1	21040001	21080000	747	0.169853	0.102253	0.139983264078274	21060001	RJFsBRs
1	21060001	21100000	777	0.166076	0.105885	0.0861893792686424	21080001	RJFsBRs
1	21080001	21120000	736	0.101699	0.0793516	-0.830699400818629	21100001	RJFsBRs
1	21100001	21140000	669	0.061809	0.0591162	-1.39883232775964	21120001	RJFsBRs
1	21120001	21160000	606	0.0694174	0.0615371	-1.29046976668323	21140001	RJFsBRs
1	21140001	21180000	616	0.0791736	0.0670422	-1.15151718553954	21160001	RJFsBRs
1	21160001	21200000	625	0.106161	0.0789971	-0.767149410344556	21180001	RJFsBRs
1	21180001	21220000	561	0.128145	0.0820832	-0.454042509721063	21200001	RJFsBRs
1	21200001	21240000	538	0.106619	0.0643755	-0.7606263499149	21220001	RJFsBRs
1	21220001	21260000	552	0.0676788	0.0505195	-1.31523175983388	21240001	RJFsBRs
1	21240001	21280000	646	0.0915232	0.0680991	-0.975628130775167	21260001	RJFsBRs
1	21260001	21300000	646	0.108134	0.0817592	-0.739048977532959	21280001	RJFsBRs
1	21280001	21320000	613	0.0833719	0.066157	-1.09172293968402	21300001	RJFsBRs
1	21300001	21340000	678	0.0727089	0.0622206	-1.24359061077883	21320001	RJFsBRs
1	21320001	21360000	647	0.134112	0.0948748	-0.36905757176526	21340001	RJFsBRs
1	21340001	21380000	609	0.159967	0.100037	-0.000817992270154757	21360001	RJFsBRs
1	21360001	21400000	615	0.103882	0.0686566	-0.799608045102604	21380001	RJFsBRs
1	21380001	21420000	627	0.0462136	0.0441946	-1.62094965663444	21400001	RJFsBRs
1	21400001	21440000	736	0.0272177	0.034637	-1.89149857282593	21420001	RJFsBRs
1	21420001	21460000	823	0.0473962	0.0462802	-1.6041064879355	21440001	RJFsBRs
1	21440001	21480000	718	0.0643679	0.0604164	-1.36238722004469	21460001	RJFsBRs
1	21460001	21500000	648	0.0836712	0.0744123	-1.08746016242071	21480001	RJFsBRs
1	21480001	21520000	516	0.0904016	0.0773391	-0.991602507582814	21500001	RJFsBRs
1	21500001	21540000	503	0.0791833	0.071078	-1.15137903338633	21520001	RJFsBRs
1	21520001	21560000	695	0.0899853	0.0811423	-0.997531656178591	21540001	RJFsBRs
1	21540001	21580000	780	0.109243	0.0923682	-0.723254056099577	21560001	RJFsBRs
1	21560001	21600000	826	0.168857	0.11095	0.125797744017275	21580001	RJFsBRs
1	21580001	21620000	937	0.231716	0.121989	1.02106642425254	21600001	RJFsBRs
1	21600001	21640000	856	0.212815	0.113173	0.751869120364049	21620001	RJFsBRs
1	21620001	21660000	755	0.17856	0.113018	0.263992624691845	21640001	RJFsBRs
1	21640001	21680000	796	0.158744	0.0987473	-0.0182365575659395	21660001	RJFsBRs
1	21660001	21700000	834	0.133386	0.0832362	-0.379397619520566	21680001	RJFsBRs
1	21680001	21720000	930	0.170887	0.103611	0.154709998760074	21700001	RJFsBRs
1	21700001	21740000	969	0.170551	0.116878	0.14992452211299	21720001	RJFsBRs
1	21720001	21760000	1038	0.157632	0.11201	-0.034074206469384	21740001	RJFsBRs
1	21740001	21780000	1097	0.172413	0.10236	0.176444038532247	21760001	RJFsBRs
1	21760001	21800000	1022	0.157882	0.0947128	-0.0305135839641132	21780001	RJFsBRs
1	21780001	21820000	886	0.106386	0.0785714	-0.763944850089812	21800001	RJFsBRs
1	21800001	21840000	828	0.0968418	0.0754564	-0.899878023349034	21820001	RJFsBRs
1	21820001	21860000	823	0.105493	0.0744257	-0.776663393678639	21840001	RJFsBRs
1	21840001	21880000	877	0.0864243	0.0624878	-1.04824916314367	21860001	RJFsBRs
1	21860001	21900000	895	0.0757778	0.0628421	-1.19988183315313	21880001	RJFsBRs
1	21880001	21920000	788	0.110553	0.0796061	-0.704596394171958	21900001	RJFsBRs
1	21900001	21940000	715	0.124373	0.0846197	-0.507765182080589	21920001	RJFsBRs
1	21920001	21960000	725	0.0777305	0.0633416	-1.17207052288896	21940001	RJFsBRs
1	21940001	21980000	811	0.135973	0.0892308	-0.342552297836024	21960001	RJFsBRs
1	21960001	22000000	868	0.182631	0.111302	0.321973801567674	21980001	RJFsBRs
1	21980001	22020000	847	0.135524	0.0886442	-0.348947175855491	22000001	RJFsBRs
1	22000001	22040000	916	0.0994866	0.0711094	-0.862209485741273	22020001	RJFsBRs
1	22020001	22060000	1048	0.140195	0.0948712	-0.282420504967011	22040001	RJFsBRs
1	22040001	22080000	1158	0.141718	0.0978941	-0.260729192664901	22060001	RJFsBRs
1	22060001	22100000	1223	0.123005	0.0885307	-0.527248908429431	22080001	RJFsBRs
1	22080001	22120000	1043	0.130182	0.0914656	-0.425030557548117	22100001	RJFsBRs
1	22100001	22140000	865	0.156281	0.102856	-0.0533158104878672	22120001	RJFsBRs
1	22120001	22160000	979	0.137322	0.0908987	-0.323339178797583	22140001	RJFsBRs
1	22140001	22180000	1090	0.0962432	0.0704298	-0.908403577875654	22160001	RJFsBRs
1	22160001	22200000	1078	0.0857377	0.066955	-1.05802805679214	22180001	RJFsBRs
1	22180001	22220000	1017	0.0914194	0.0715532	-0.977106501239355	22200001	RJFsBRs
1	22200001	22240000	1050	0.114115	0.0839894	-0.65386464471686	22220001	RJFsBRs
1	22220001	22260000	1025	0.112935	0.0855269	-0.670670782941738	22240001	RJFsBRs
1	22240001	22280000	997	0.12935	0.0957807	-0.436880309245658	22260001	RJFsBRs
1	22260001	22300000	1026	0.140744	0.0996568	-0.274601377945436	22280001	RJFsBRs
1	22280001	22320000	1111	0.11984	0.0874534	-0.572326389346159	22300001	RJFsBRs
1	22300001	22340000	1134	0.10561	0.0793002	-0.774997022346173	22320001	RJFsBRs
1	22320001	22360000	1055	0.113251	0.0846592	-0.666170156095076	22340001	RJFsBRs
1	22340001	22380000	975	0.102508	0.0747957	-0.819177226391573	22360001	RJFsBRs
1	22360001	22400000	922	0.118116	0.0814559	-0.596880442142506	22380001	RJFsBRs
1	22380001	22420000	912	0.130683	0.0901937	-0.417895070047554	22400001	RJFsBRs
1	22400001	22440000	838	0.072612	0.0571932	-1.24497070806188	22420001	RJFsBRs
1	22420001	22460000	826	0.0615639	0.0519718	-1.4023231620638	22440001	RJFsBRs
1	22440001	22480000	916	0.0975994	0.071379	-0.889087912909061	22460001	RJFsBRs
1	22460001	22500000	899	0.122445	0.0807079	-0.535224702841237	22480001	RJFsBRs
1	22480001	22520000	764	0.12029	0.0829166	-0.565917268836672	22500001	RJFsBRs
1	22500001	22540000	821	0.143381	0.0952598	-0.23704393175984	22520001	RJFsBRs
1	22520001	22560000	928	0.13161	0.0903638	-0.40469228179801	22540001	RJFsBRs
1	22540001	22580000	962	0.13699	0.094182	-0.328067685484583	22560001	RJFsBRs
1	22560001	22600000	917	0.130712	0.0911278	-0.417482037836943	22580001	RJFsBRs
1	22580001	22620000	913	0.0964733	0.0800579	-0.905126380921803	22600001	RJFsBRs
1	22600001	22640000	864	0.105126	0.0830735	-0.781890387516377	22620001	RJFsBRs
1	22620001	22660000	814	0.0936078	0.0771009	-0.945938236077217	22640001	RJFsBRs
1	22640001	22680000	1012	0.0841129	0.0751709	-1.0811692545784	22660001	RJFsBRs
1	22660001	22700000	1067	0.0918733	0.0752577	-0.970641835018786	22680001	RJFsBRs
1	22680001	22720000	939	0.0830013	0.0679024	-1.09700120648584	22700001	RJFsBRs
1	22700001	22740000	804	0.099593	0.0739197	-0.86069408480303	22720001	RJFsBRs
1	22720001	22760000	740	0.116877	0.0713819	-0.614526887278629	22740001	RJFsBRs
1	22740001	22780000	703	0.0832359	0.0605708	-1.09365991832689	22760001	RJFsBRs
1	22760001	22800000	654	0.0905793	0.0722214	-0.989071617106067	22780001	RJFsBRs
1	22780001	22820000	615	0.0777619	0.0631608	-1.1716233087023	22800001	RJFsBRs
1	22800001	22840000	602	0.12446	0.082439	-0.506526085448755	22820001	RJFsBRs
1	22820001	22860000	813	0.105564	0.0773689	-0.775652176887142	22840001	RJFsBRs
1	22840001	22880000	977	0.068557	0.0602431	-1.30272400509737	22860001	RJFsBRs
1	22860001	22900000	946	0.0884231	0.0657499	-1.01978127408953	22880001	RJFsBRs
1	22880001	22920000	876	0.166666	0.096212	0.0945924483810815	22900001	RJFsBRs
1	22900001	22940000	718	0.173001	0.102585	0.184818622664643	22920001	RJFsBRs
1	22920001	22960000	789	0.117177	0.0770193	-0.610254140272304	22940001	RJFsBRs
1	22940001	22980000	1046	0.133608	0.0830128	-0.376235786735886	22960001	RJFsBRs
1	22960001	23000000	989	0.124808	0.0853783	-0.501569698921418	22980001	RJFsBRs
1	22980001	23020000	928	0.128886	0.087863	-0.443488824615441	23000001	RJFsBRs
1	23000001	23040000	1028	0.145492	0.0914591	-0.206978035325333	23020001	RJFsBRs
1	23020001	23060000	1035	0.165176	0.0992198	0.0733711382496673	23040001	RJFsBRs
1	23040001	23080000	870	0.156218	0.0999726	-0.0542130873591956	23060001	RJFsBRs
1	23060001	23100000	863	0.122521	0.0926064	-0.534142273599635	23080001	RJFsBRs
1	23080001	23120000	813	0.114269	0.0904274	-0.651671301253613	23100001	RJFsBRs
1	23100001	23140000	704	0.120186	0.0869676	-0.567398487798864	23120001	RJFsBRs
1	23120001	23160000	861	0.093606	0.0743462	-0.945963872559255	23140001	RJFsBRs
1	23140001	23180000	1016	0.0901194	0.0741353	-0.995621738266763	23160001	RJFsBRs
1	23160001	23200000	983	0.132434	0.0979026	-0.392956470020638	23180001	RJFsBRs
1	23180001	23220000	957	0.126627	0.0954982	-0.475662609573068	23200001	RJFsBRs
1	23200001	23240000	1012	0.101619	0.0774283	-0.831838800020315	23220001	RJFsBRs
1	23220001	23260000	1099	0.100821	0.0739324	-0.84320430705714	23240001	RJFsBRs
1	23240001	23280000	1172	0.0824326	0.064908	-1.10510091056083	23260001	RJFsBRs
1	23260001	23300000	1110	0.0791555	0.0609268	-1.15177497460892	23280001	RJFsBRs
1	23280001	23320000	1023	0.0871474	0.0625082	-1.03795041860942	23300001	RJFsBRs
1	23300001	23340000	950	0.0837893	0.0600233	-1.08577812434922	23320001	RJFsBRs
1	23320001	23360000	924	0.0844105	0.0578785	-1.07693068954813	23340001	RJFsBRs
1	23340001	23380000	977	0.0841772	0.0632834	-1.08025346247004	23360001	RJFsBRs
1	23360001	23400000	1025	0.100905	0.0738483	-0.842007937895369	23380001	RJFsBRs
1	23380001	23420000	1034	0.0880359	0.0691159	-1.02529596622569	23400001	RJFsBRs
1	23400001	23440000	1101	0.0872761	0.0675135	-1.03611741014371	23420001	RJFsBRs
1	23420001	23460000	1114	0.0943684	0.0701181	-0.935105398167181	23440001	RJFsBRs
1	23440001	23480000	1073	0.0802315	0.0628117	-1.13645005534623	23460001	RJFsBRs
1	23460001	23500000	911	0.0851992	0.0642327	-1.0656976376685	23480001	RJFsBRs
1	23480001	23520000	738	0.12407	0.0861652	-0.512080656556977	23500001	RJFsBRs
1	23500001	23540000	904	0.127095	0.0892702	-0.4689971242432	23520001	RJFsBRs
1	23520001	23560000	907	0.098097	0.0741138	-0.88200084987457	23540001	RJFsBRs
1	23540001	23580000	769	0.114846	0.0849448	-0.643453384511448	23560001	RJFsBRs
1	23560001	23600000	848	0.139303	0.0976649	-0.295124806065817	23580001	RJFsBRs
1	23580001	23620000	911	0.106935	0.0784247	-0.756125723068237	23600001	RJFsBRs
1	23600001	23640000	828	0.100933	0.0781403	-0.841609148174779	23620001	RJFsBRs
1	23620001	23660000	732	0.11539	0.0916912	-0.635705469939979	23640001	RJFsBRs
1	23640001	23680000	810	0.0924893	0.0759641	-0.961868461165798	23660001	RJFsBRs
1	23660001	23700000	817	0.109904	0.0829506	-0.713839770195641	23680001	RJFsBRs
1	23680001	23720000	770	0.104729	0.0836691	-0.787544656054747	23700001	RJFsBRs
1	23700001	23740000	768	0.083111	0.0690269	-1.09543880533052	23720001	RJFsBRs
1	23720001	23760000	768	0.10319	0.0763074	-0.809463848197194	23740001	RJFsBRs
1	23740001	23780000	744	0.10811	0.0753333	-0.739390797293465	23760001	RJFsBRs
1	23760001	23800000	735	0.10269	0.070605	-0.816585093207735	23780001	RJFsBRs
1	23780001	23820000	761	0.124423	0.0812059	-0.507053057579535	23800001	RJFsBRs
1	23800001	23840000	691	0.142991	0.0937362	-0.242598502868063	23820001	RJFsBRs
1	23820001	23860000	672	0.104089	0.0774608	-0.79665984966824	23840001	RJFsBRs
1	23840001	23880000	611	0.0752643	0.062554	-1.20719535177896	23860001	RJFsBRs
1	23860001	23900000	676	0.0575298	0.054445	-1.45977879105786	23880001	RJFsBRs
1	23880001	23920000	848	0.0667735	0.0579208	-1.32812548604997	23900001	RJFsBRs
1	23900001	23940000	780	0.0838815	0.0606935	-1.08446496676928	23920001	RJFsBRs
1	23920001	23960000	822	0.102813	0.065802	-0.814833266935142	23940001	RJFsBRs
1	23940001	23980000	819	0.116488	0.0804297	-0.62006721589683	23960001	RJFsBRs
1	23960001	24000000	822	0.0730837	0.0561323	-1.23825252551893	23980001	RJFsBRs
1	23980001	24020000	839	0.0499713	0.0407133	-1.56743065188221	24000001	RJFsBRs
1	24000001	24040000	906	0.0722566	0.0619832	-1.25003248901537	24020001	RJFsBRs
1	24020001	24060000	945	0.0996196	0.0836243	-0.860315234568469	24040001	RJFsBRs
1	24040001	24080000	901	0.0951439	0.0766823	-0.924060347155831	24060001	RJFsBRs
1	24060001	24100000	1102	0.0646139	0.0555615	-1.3588835674995	24080001	RJFsBRs
1	24080001	24120000	886	0.0793239	0.0589111	-1.14937653928937	24100001	RJFsBRs
1	24100001	24140000	611	0.0560252	0.0426946	-1.48120804154358	24120001	RJFsBRs
1	24120001	24160000	746	0.0495027	0.0406163	-1.57410468270609	24140001	RJFsBRs
1	24140001	24180000	839	0.080743	0.0560988	-1.12916502170045	24160001	RJFsBRs
1	24160001	24200000	786	0.165599	0.090671	0.0793957115285856	24180001	RJFsBRs
1	24180001	24220000	765	0.289686	0.144657	1.84670357077473	24200001	RJFsBRs
1	24200001	24240000	890	0.255331	0.145132	1.35740282610042	24220001	RJFsBRs
1	24220001	24260000	978	0.160665	0.117172	0.00912326576456136	24240001	RJFsBRs
1	24240001	24280000	1060	0.199184	0.123587	0.557729738886664	24260001	RJFsBRs
1	24260001	24300000	1162	0.199307	0.125171	0.559481565159257	24280001	RJFsBRs
1	24280001	24320000	1142	0.155362	0.109991	-0.0664046588172427	24300001	RJFsBRs
1	24300001	24340000	1059	0.171525	0.116292	0.163796707393525	24320001	RJFsBRs
1	24320001	24360000	1178	0.141855	0.105702	-0.258777971532013	24340001	RJFsBRs
1	24340001	24380000	1229	0.124096	0.0943956	-0.511710351816429	24360001	RJFsBRs
1	24360001	24400000	1055	0.1408	0.0983049	-0.273803798504256	24380001	RJFsBRs
1	24380001	24420000	995	0.126941	0.0913864	-0.471190467706448	24400001	RJFsBRs
1	24400001	24440000	900	0.0955981	0.0787964	-0.917591408188255	24420001	RJFsBRs
1	24420001	24460000	788	0.0861128	0.0750296	-1.05268569878524	24440001	RJFsBRs
1	24440001	24480000	774	0.0818697	0.071354	-1.11311800819369	24460001	RJFsBRs
1	24460001	24500000	838	0.0739201	0.0637365	-1.2263401068653	24480001	RJFsBRs
1	24480001	24520000	856	0.0994277	0.0758974	-0.863048368403515	24500001	RJFsBRs
1	24500001	24540000	847	0.152013	0.0932926	-0.11410275789785	24520001	RJFsBRs
1	24520001	24560000	1091	0.156437	0.0905931	-0.0510939820445784	24540001	RJFsBRs
1	24540001	24580000	1141	0.123553	0.0810644	-0.519444023897877	24560001	RJFsBRs
1	24560001	24600000	1016	0.0997208	0.0748123	-0.858873894578336	24580001	RJFsBRs
1	24580001	24620000	976	0.120139	0.0887817	-0.568067884829855	24600001	RJFsBRs
1	24600001	24640000	1012	0.154783	0.110145	-0.0746510605394498	24620001	RJFsBRs
1	24620001	24660000	1158	0.16787	0.116674	0.111740406366465	24640001	RJFsBRs
1	24640001	24680000	1211	0.138845	0.0991306	-0.301647866495473	24660001	RJFsBRs
1	24660001	24700000	1101	0.104554	0.0773773	-0.790037091808436	24680001	RJFsBRs
1	24680001	24720000	1005	0.0991153	0.0721828	-0.867497722286101	24700001	RJFsBRs
1	24700001	24740000	1032	0.0780057	0.0626068	-1.16815098963516	24720001	RJFsBRs
1	24720001	24760000	1059	0.116501	0.0816038	-0.619882063526556	24740001	RJFsBRs
1	24740001	24780000	1099	0.149603	0.0964609	-0.148427158848661	24760001	RJFsBRs
1	24760001	24800000	1108	0.113972	0.0776697	-0.655901320789875	24780001	RJFsBRs
1	24780001	24820000	1119	0.0877145	0.066579	-1.02987350251847	24800001	RJFsBRs
1	24800001	24840000	1133	0.0902289	0.0678886	-0.994062185609455	24820001	RJFsBRs
1	24820001	24860000	1171	0.0928104	0.0703132	-0.957295197620029	24840001	RJFsBRs
1	24840001	24880000	1275	0.0872981	0.0690312	-1.03580407536325	24860001	RJFsBRs
1	24860001	24900000	1291	0.0904291	0.0725004	-0.991210839107234	24880001	RJFsBRs
1	24880001	24920000	1217	0.0909101	0.0729496	-0.984360201407093	24900001	RJFsBRs
1	24900001	24940000	950	0.0942113	0.0717885	-0.937342893349493	24920001	RJFsBRs
1	24920001	24960000	699	0.117209	0.0773652	-0.609798380591629	24940001	RJFsBRs
1	24940001	24980000	559	0.144855	0.0981648	-0.216050501468763	24960001	RJFsBRs
1	24960001	25000000	538	0.118761	0.08974	-0.587694036078908	24980001	RJFsBRs
1	24980001	25020000	803	0.084985	0.0686818	-1.06874837903101	25000001	RJFsBRs
1	25000001	25040000	1007	0.0897085	0.0741358	-1.00147397741643	25020001	RJFsBRs
1	25020001	25060000	881	0.109881	0.083077	-0.714167347466126	25040001	RJFsBRs
1	25040001	25080000	961	0.112644	0.081081	-0.674815347537874	25060001	RJFsBRs
1	25060001	25100000	1173	0.106085	0.0796783	-0.768231839586158	25080001	RJFsBRs
1	25080001	25120000	1144	0.102927	0.0756042	-0.813209623072739	25100001	RJFsBRs
1	25100001	25140000	999	0.105081	0.0722518	-0.782531299567326	25120001	RJFsBRs
1	25120001	25160000	900	0.103355	0.0684522	-0.807113837343715	25140001	RJFsBRs
1	25140001	25180000	992	0.0614568	0.0515795	-1.40384853274506	25160001	RJFsBRs
1	25160001	25200000	1073	0.0429823	0.0421097	-1.66697141463956	25180001	RJFsBRs
1	25180001	25220000	1125	0.0496579	0.0468454	-1.57189424825482	25200001	RJFsBRs
1	25200001	25240000	1004	0.0672946	0.0542544	-1.32070372449998	25220001	RJFsBRs
1	25220001	25260000	911	0.067275	0.0587931	-1.3209828773044	25240001	RJFsBRs
1	25240001	25280000	748	0.0699412	0.0598388	-1.28300955041018	25260001	RJFsBRs
1	25260001	25300000	644	0.0847158	0.0575453	-1.07258245734469	25280001	RJFsBRs
1	25280001	25320000	616	0.122418	0.0704815	-0.535609250071807	25300001	RJFsBRs
1	25300001	25340000	549	0.198745	0.0970204	0.551477285767409	25320001	RJFsBRs
1	25320001	25360000	616	0.234859	0.111978	1.06583057038881	25340001	RJFsBRs
1	25340001	25380000	551	0.22532	0.104737	0.929971458077694	25360001	RJFsBRs
1	25360001	25400000	475	0.185638	0.0929905	0.364800969061071	25380001	RJFsBRs
1	25380001	25420000	505	0.214161	0.114746	0.771039511932426	25400001	RJFsBRs
1	25400001	25440000	536	0.131587	0.0845467	-0.405019859068495	25420001	RJFsBRs
1	25420001	25460000	451	0.103629	0.0656843	-0.803211395077938	25440001	RJFsBRs
1	25440001	25480000	439	0.163396	0.0638155	0.0480195060121396	25460001	RJFsBRs
1	25460001	25500000	462	0.144293	0.0553899	-0.224054780860612	25480001	RJFsBRs
1	25480001	25520000	421	0.261023	0.102938	1.43847107930043	25500001	RJFsBRs
1	25500001	25540000	508	0.339753	0.144121	2.5597823186603	25520001	RJFsBRs
1	25520001	25560000	565	0.277819	0.126246	1.67768794169454	25540001	RJFsBRs
1	25540001	25580000	666	0.145014	0.0883684	-0.213785945555411	25560001	RJFsBRs
1	25560001	25600000	748	0.119273	0.0857536	-0.580401881188113	25580001	RJFsBRs
1	25580001	25620000	587	0.176899	0.109308	0.240335848766825	25600001	RJFsBRs
1	25600001	25640000	468	0.21585	0.106867	0.795095077578036	25620001	RJFsBRs
1	25620001	25660000	464	0.135449	0.0795328	-0.350015362607072	25640001	RJFsBRs
1	25640001	25680000	521	0.119411	0.0820487	-0.578436417565204	25660001	RJFsBRs
1	25660001	25700000	592	0.160404	0.104205	0.00540597586905849	25680001	RJFsBRs
1	25680001	25720000	574	0.172349	0.11469	0.175532519170897	25700001	RJFsBRs
1	25700001	25740000	588	0.177268	0.101482	0.245591327584605	25720001	RJFsBRs
1	25720001	25760000	705	0.167834	0.0907025	0.111227676725707	25740001	RJFsBRs
1	25740001	25780000	662	0.0919143	0.0644549	-0.970057892927921	25760001	RJFsBRs
1	25760001	25800000	672	0.0956373	0.0673899	-0.917033102579429	25780001	RJFsBRs
1	25780001	25820000	773	0.118697	0.0854606	-0.588605555440257	25800001	RJFsBRs
1	25800001	25840000	710	0.109625	0.0854246	-0.717813424911524	25820001	RJFsBRs
1	25820001	25860000	698	0.13118	0.0873157	-0.410816552507076	25840001	RJFsBRs
1	25840001	25880000	719	0.130005	0.0935044	-0.427551478281849	25860001	RJFsBRs
1	25860001	25900000	683	0.154096	0.10728	-0.0844356511839339	25880001	RJFsBRs
1	25880001	25920000	565	0.178526	0.109808	0.263508380031128	25900001	RJFsBRs
1	25900001	25940000	547	0.132204	0.0853129	-0.396232242725487	25920001	RJFsBRs
1	25920001	25960000	621	0.142553	0.08488	-0.248836713497297	25940001	RJFsBRs
1	25940001	25980000	623	0.228482	0.12456	0.975006211524358	25960001	RJFsBRs
1	25960001	26000000	728	0.21798	0.138673	0.825431581322943	25980001	RJFsBRs
1	25980001	26020000	797	0.22457	0.136421	0.919289590561881	26000001	RJFsBRs
1	26000001	26040000	741	0.205758	0.123281	0.651359868285265	26020001	RJFsBRs
1	26020001	26060000	824	0.0855934	0.072739	-1.06008324810219	26040001	RJFsBRs
1	26040001	26080000	918	0.0679364	0.0566679	-1.31156289440445	26060001	RJFsBRs
1	26060001	26100000	833	0.0965365	0.0725061	-0.904226255552471	26080001	RJFsBRs
1	26080001	26120000	701	0.100192	0.0726327	-0.852162833280401	26100001	RJFsBRs
1	26100001	26140000	737	0.0905299	0.0633288	-0.989775196113109	26120001	RJFsBRs
1	26120001	26160000	832	0.116043	0.0809327	-0.626405123956212	26140001	RJFsBRs
1	26140001	26180000	877	0.105496	0.0779698	-0.776620666208576	26160001	RJFsBRs
1	26160001	26200000	924	0.0990398	0.0734447	-0.868573030282693	26180001	RJFsBRs
1	26180001	26220000	1047	0.148738	0.10474	-0.160746912716898	26200001	RJFsBRs
1	26200001	26240000	1057	0.144045	0.108119	-0.227586918385841	26220001	RJFsBRs
1	26220001	26260000	1005	0.13069	0.100431	-0.417795372617407	26240001	RJFsBRs
1	26240001	26280000	1020	0.129876	0.0966012	-0.429388759494569	26260001	RJFsBRs
1	26260001	26300000	1012	0.114335	0.0872683	-0.650731296912222	26280001	RJFsBRs
1	26280001	26320000	879	0.109876	0.0782633	-0.714238559916232	26300001	RJFsBRs
1	26300001	26340000	746	0.151917	0.0971178	-0.115470036939874	26320001	RJFsBRs
1	26320001	26360000	704	0.181668	0.11136	0.308258283677371	26340001	RJFsBRs
1	26340001	26380000	610	0.150782	0.0844942	-0.131635263113804	26360001	RJFsBRs
1	26360001	26400000	675	0.145518	0.0900961	-0.206607730584785	26380001	RJFsBRs
1	26380001	26420000	904	0.14994	0.0967137	-0.143627439711556	26400001	RJFsBRs
1	26400001	26440000	899	0.213663	0.117454	0.763946751901927	26420001	RJFsBRs
1	26420001	26460000	675	0.273485	0.140414	1.61596098994316	26440001	RJFsBRs
1	26440001	26480000	796	0.193528	0.107182	0.477174215327418	26460001	RJFsBRs
1	26460001	26500000	833	0.155809	0.094513	-0.0600382657778185	26480001	RJFsBRs
1	26480001	26520000	684	0.138162	0.0867385	-0.311375487179873	26500001	RJFsBRs
1	26500001	26540000	592	0.139107	0.0795666	-0.297916334109949	26520001	RJFsBRs
1	26520001	26560000	495	0.182743	0.105177	0.323568960450035	26540001	RJFsBRs
1	26540001	26580000	653	0.196491	0.12073	0.519374713259887	26560001	RJFsBRs
1	26560001	26600000	927	0.232386	0.1359	1.03060889256667	26580001	RJFsBRs
1	26580001	26620000	1040	0.223827	0.128757	0.908707420476216	26600001	RJFsBRs
1	26600001	26640000	982	0.146776	0.0954086	-0.188690678138263	26620001	RJFsBRs
1	26620001	26660000	947	0.14821	0.0957235	-0.168266947448029	26640001	RJFsBRs
1	26640001	26680000	864	0.156412	0.101264	-0.0514500442951055	26660001	RJFsBRs
1	26660001	26700000	804	0.137346	0.0944911	-0.322997359037077	26680001	RJFsBRs
1	26680001	26720000	945	0.111626	0.0769758	-0.689314202379336	26700001	RJFsBRs
1	26700001	26740000	1026	0.0851513	0.0634866	-1.06637985294051	26720001	RJFsBRs
1	26720001	26760000	956	0.0745961	0.0567875	-1.21671218361104	26740001	RJFsBRs
1	26740001	26780000	1066	0.079699	0.0575508	-1.14403418128246	26760001	RJFsBRs
1	26760001	26800000	1130	0.0838379	0.0598744	-1.0850859393342	26780001	RJFsBRs
1	26780001	26820000	1095	0.0896737	0.0638096	-1.00196961606916	26800001	RJFsBRs
1	26800001	26840000	1101	0.1045	0.0738878	-0.790806186269575	26820001	RJFsBRs
1	26820001	26860000	1071	0.0993304	0.07165	-0.864434162682566	26840001	RJFsBRs
1	26840001	26880000	1056	0.11495	0.0797899	-0.641972165549256	26860001	RJFsBRs
1	26860001	26900000	1063	0.12455	0.0871268	-0.505244261346857	26880001	RJFsBRs
1	26880001	26920000	1067	0.116064	0.0826589	-0.626106031665769	26900001	RJFsBRs
1	26900001	26940000	979	0.0927449	0.0667182	-0.95822808071641	26920001	RJFsBRs
1	26920001	26960000	999	0.0959553	0.0670309	-0.912503990752724	26940001	RJFsBRs
1	26940001	26980000	1073	0.126245	0.0839989	-0.481103240761121	26960001	RJFsBRs
1	26960001	27000000	1096	0.134546	0.0929116	-0.36287633109611	26980001	RJFsBRs
1	26980001	27020000	1089	0.130686	0.088915	-0.417852342577491	27000001	RJFsBRs
1	27000001	27040000	1065	0.126597	0.0840444	-0.4760898842737	27020001	RJFsBRs
1	27020001	27060000	1049	0.117336	0.0850699	-0.607989584358951	27040001	RJFsBRs
1	27040001	27080000	989	0.167823	0.112673	0.111071009335475	27060001	RJFsBRs
1	27060001	27100000	876	0.187896	0.127413	0.396960511528677	27080001	RJFsBRs
1	27080001	27120000	945	0.0998885	0.0780607	-0.8564854290018	27100001	RJFsBRs
1	27100001	27140000	995	0.103465	0.0751538	-0.805547163441396	27120001	RJFsBRs
1	27120001	27160000	975	0.137477	0.0959718	-0.321131592844315	27140001	RJFsBRs
1	27140001	27180000	1022	0.169111	0.103946	0.12941533648263	27160001	RJFsBRs
1	27160001	27200000	864	0.196498	0.110418	0.519474410690035	27180001	RJFsBRs
1	27180001	27220000	714	0.164176	0.102189	0.0591286482285842	27200001	RJFsBRs
1	27200001	27240000	814	0.093879	0.0712208	-0.942075672783499	27220001	RJFsBRs
1	27220001	27260000	927	0.0697612	0.0527532	-1.28557319861398	27240001	RJFsBRs
1	27240001	27280000	903	0.0853771	0.061042	-1.06316389869375	27260001	RJFsBRs
1	27260001	27300000	883	0.108612	0.0818363	-0.732241067302881	27280001	RJFsBRs
1	27280001	27320000	897	0.117332	0.0877312	-0.608046554319036	27300001	RJFsBRs
1	27300001	27340000	921	0.123165	0.091206	-0.524970110026058	27320001	RJFsBRs
1	27320001	27360000	837	0.146074	0.102548	-0.198688906133063	27340001	RJFsBRs
1	27340001	27380000	475	0.168877	0.104306	0.126082593817696	27360001	RJFsBRs
1	27360001	27400000	375	0.17848	0.10276	0.262853225490158	27380001	RJFsBRs
1	27380001	27420000	679	0.22485	0.128053	0.923277487767784	27400001	RJFsBRs
1	27400001	27440000	760	0.206555	0.124339	0.662711132832068	27420001	RJFsBRs
1	27420001	27460000	798	0.143725	0.0989424	-0.232144515192588	27440001	RJFsBRs
1	27440001	27480000	790	0.128592	0.0920559	-0.447676116681639	27460001	RJFsBRs
1	27460001	27500000	677	0.110727	0.0809882	-0.70211820090829	27480001	RJFsBRs
1	27480001	27520000	873	0.0971771	0.0741534	-0.895102516444965	27500001	RJFsBRs
1	27500001	27540000	1028	0.108298	0.080409	-0.736713209169501	27520001	RJFsBRs
1	27520001	27560000	873	0.123415	0.0825449	-0.521409487520787	27540001	RJFsBRs
1	27540001	27580000	730	0.173709	0.0949231	0.19490230559957	27560001	RJFsBRs
1	27560001	27600000	686	0.219051	0.118996	0.840685288135523	27580001	RJFsBRs
1	27580001	27620000	615	0.175121	0.0990587	0.21501270150934	27600001	RJFsBRs
1	27600001	27640000	637	0.168868	0.0913689	0.125954411407506	27620001	RJFsBRs
1	27620001	27660000	744	0.169051	0.100387	0.128560787081365	27640001	RJFsBRs
1	27640001	27680000	680	0.222442	0.122578	0.888981571797016	27660001	RJFsBRs
1	27660001	27700000	640	0.30848	0.135029	2.11437692823097	27680001	RJFsBRs
1	27680001	27720000	761	0.330335	0.136411	2.42564654764174	27700001	RJFsBRs
1	27700001	27740000	810	0.318904	0.143346	2.26284064421074	27720001	RJFsBRs
1	27720001	27760000	730	0.215748	0.109857	0.793642343595885	27740001	RJFsBRs
1	27740001	27780000	639	0.209973	0.117049	0.71139196372413	27760001	RJFsBRs
1	27760001	27800000	592	0.224874	0.113977	0.92361930752829	27780001	RJFsBRs
1	27780001	27820000	713	0.243338	0.13132	1.18659264327757	27800001	RJFsBRs
1	27800001	27840000	695	0.252157	0.147987	1.3121971627735	27820001	RJFsBRs
1	27820001	27860000	676	0.14963	0.0977853	-0.148042611618091	27840001	RJFsBRs
1	27840001	27880000	682	0.141484	0.0950818	-0.264061935329835	27860001	RJFsBRs
1	27860001	27900000	680	0.18716	0.105585	0.38647803887316	27880001	RJFsBRs
1	27880001	27920000	802	0.206792	0.10293	0.666086602967065	27900001	RJFsBRs
1	27900001	27940000	712	0.19634	0.0926847	0.517224097266703	27920001	RJFsBRs
1	27920001	27960000	618	0.145839	0.0788472	-0.202035891288018	27940001	RJFsBRs
1	27940001	27980000	544	0.125929	0.0755283	-0.485603867607783	27960001	RJFsBRs
1	27960001	28000000	511	0.123522	0.0816792	-0.519885541088531	27980001	RJFsBRs
1	27980001	28020000	488	0.141064	0.0923049	-0.27004378113869	28000001	RJFsBRs
1	28000001	28040000	493	0.129651	0.0786368	-0.432593319749312	28020001	RJFsBRs
1	28020001	28060000	636	0.168079	0.0989846	0.114717086780872	28040001	RJFsBRs
1	28040001	28080000	747	0.202647	0.118491	0.607051481829675	28060001	RJFsBRs
1	28060001	28100000	787	0.202438	0.114693	0.604074801415269	28080001	RJFsBRs
1	28080001	28120000	839	0.190487	0.115962	0.433862803173303	28100001	RJFsBRs
1	28100001	28140000	851	0.222422	0.130281	0.888696721996595	28120001	RJFsBRs
1	28120001	28160000	805	0.248678	0.1353	1.26264753999015	28140001	RJFsBRs
1	28140001	28180000	613	0.226059	0.114814	0.940496658203274	28160001	RJFsBRs
1	28160001	28200000	289	0.217372	0.0946124	0.816772147390125	28180001	RJFsBRs
1	28180001	28220000	336	0.229405	0.107941	0.988152029813818	28200001	RJFsBRs
1	28200001	28240000	659	0.295478	0.14697	1.92919607297685	28220001	RJFsBRs
1	28220001	28260000	771	0.248296	0.127859	1.2572069088021	28240001	RJFsBRs
1	28240001	28280000	700	0.13115	0.0823941	-0.411243827207709	28260001	RJFsBRs
1	28260001	28300000	721	0.0955741	0.0638441	-0.917933227948761	28280001	RJFsBRs
1	28280001	28320000	776	0.127265	0.0791567	-0.466575900939617	28300001	RJFsBRs
1	28300001	28340000	744	0.1541	0.0929205	-0.0843786812238499	28320001	RJFsBRs
1	28320001	28360000	660	0.130759	0.0844592	-0.416812640805952	28340001	RJFsBRs
1	28340001	28380000	656	0.153104	0.108316	-0.0985642012848487	28360001	RJFsBRs
1	28360001	28400000	735	0.213989	0.139868	0.7685898036488	28380001	RJFsBRs
1	28380001	28420000	793	0.229775	0.133408	0.993421751121619	28400001	RJFsBRs
1	28400001	28440000	864	0.228979	0.129509	0.982084729064837	28420001	RJFsBRs
1	28420001	28460000	1015	0.178132	0.110099	0.257896838962821	28440001	RJFsBRs
1	28440001	28480000	1314	0.135907	0.0939848	-0.343492302177416	28460001	RJFsBRs
1	28460001	28500000	1313	0.132829	0.0974145	-0.38733068646231	28480001	RJFsBRs
1	28480001	28520000	1064	0.112761	0.0899264	-0.673148976205407	28500001	RJFsBRs
1	28500001	28540000	1083	0.145279	0.104251	-0.210011685699824	28520001	RJFsBRs
1	28520001	28560000	1043	0.164143	0.115384	0.0586586460578887	28540001	RJFsBRs
1	28540001	28580000	908	0.185236	0.118543	0.359075488072596	28560001	RJFsBRs
1	28560001	28600000	866	0.197905	0.127529	0.539513594149698	28580001	RJFsBRs
1	28580001	28620000	896	0.183142	0.12248	0.329251713968448	28600001	RJFsBRs
1	28600001	28640000	996	0.180632	0.120016	0.293503064015529	28620001	RJFsBRs
1	28620001	28660000	1006	0.18677	0.124701	0.380923467764937	28640001	RJFsBRs
1	28640001	28680000	942	0.197902	0.126136	0.539470866679635	28660001	RJFsBRs
1	28660001	28700000	878	0.19822	0.121308	0.54399997850634	28680001	RJFsBRs
1	28680001	28720000	782	0.232218	0.124736	1.02821615424313	28700001	RJFsBRs
1	28700001	28740000	853	0.243015	0.138406	1.18199231900076	28720001	RJFsBRs
1	28720001	28760000	1028	0.216583	0.130633	0.80553482276349	28740001	RJFsBRs
1	28740001	28780000	1055	0.229504	0.123187	0.989562036325906	28760001	RJFsBRs
1	28760001	28800000	976	0.238224	0.129195	1.11375654930975	28780001	RJFsBRs
1	28780001	28820000	1056	0.216944	0.125969	0.810676361661101	28800001	RJFsBRs
1	28800001	28840000	1057	0.222108	0.124436	0.884224580129975	28820001	RJFsBRs
1	28820001	28860000	819	0.238007	0.131995	1.11066592897518	28840001	RJFsBRs
1	28840001	28880000	856	0.286435	0.158925	1.80040123571619	28860001	RJFsBRs
1	28860001	28900000	951	0.320123	0.158304	2.28020223954644	28880001	RJFsBRs
1	28880001	28920000	1017	0.34354	0.167273	2.61371862837015	28900001	RJFsBRs
1	28900001	28940000	952	0.293982	0.160523	1.90788930790531	28920001	RJFsBRs
1	28920001	28960000	919	0.166856	0.116002	0.0972985214850873	28940001	RJFsBRs
1	28940001	28980000	1106	0.156643	0.113288	-0.0481600291002351	28960001	RJFsBRs
1	28960001	29000000	1174	0.154147	0.108864	-0.0837092841928587	28980001	RJFsBRs
1	28980001	29020000	1117	0.161105	0.108697	0.0153899613738379	29000001	RJFsBRs
1	29000001	29040000	982	0.142497	0.0999808	-0.249634292938477	29020001	RJFsBRs
1	29020001	29060000	994	0.133353	0.0940569	-0.379867621691262	29040001	RJFsBRs
1	29040001	29080000	1058	0.137502	0.0839499	-0.320775530593788	29060001	RJFsBRs
1	29060001	29100000	910	0.125496	0.0754566	-0.491770865786913	29080001	RJFsBRs
1	29080001	29120000	864	0.12154	0.0820476	-0.548114156310318	29100001	RJFsBRs
1	29100001	29140000	769	0.11211	0.0786308	-0.682420837209132	29120001	RJFsBRs
1	29120001	29160000	635	0.140603	0.0903761	-0.276609569038409	29140001	RJFsBRs
1	29140001	29180000	659	0.115304	0.0768727	-0.636930324081792	29160001	RJFsBRs
1	29160001	29200000	714	0.198236	0.0925588	0.544227858346677	29180001	RJFsBRs
1	29180001	29220000	955	0.269796	0.112979	1.56342044425539	29200001	RJFsBRs
1	29200001	29240000	1126	0.168628	0.0791101	0.122536213802447	29220001	RJFsBRs
1	29220001	29260000	1001	0.140398	0.0701615	-0.279529279492731	29240001	RJFsBRs
1	29240001	29280000	861	0.273179	0.133786	1.61160278799671	29260001	RJFsBRs
1	29260001	29300000	832	0.25709	0.129445	1.38245536604751	29280001	RJFsBRs
1	29280001	29320000	918	0.151484	0.0912686	-0.121637035119003	29300001	RJFsBRs
1	29300001	29340000	966	0.172868	0.1049	0.182924371491839	29320001	RJFsBRs
1	29320001	29360000	885	0.143802	0.0776811	-0.231047843460964	29340001	RJFsBRs
1	29340001	29380000	776	0.0773298	0.0465024	-1.17777748864041	29360001	RJFsBRs
1	29360001	29400000	804	0.148684	0.0818191	-0.161516007178036	29380001	RJFsBRs
1	29380001	29420000	824	0.164558	0.0944685	0.0645692794166382	29400001	RJFsBRs
1	29400001	29440000	891	0.141404	0.0908799	-0.265201334531522	29420001	RJFsBRs
1	29420001	29460000	982	0.121813	0.0794585	-0.544225956534562	29440001	RJFsBRs
1	29440001	29480000	1018	0.0892332	0.0722121	-1.00824343292345	29460001	RJFsBRs
1	29460001	29500000	1156	0.102247	0.0823162	-0.822894516287075	29480001	RJFsBRs
1	29480001	29520000	1011	0.15776	0.103286	-0.0322511677466851	29500001	RJFsBRs
1	29500001	29540000	763	0.21825	0.123971	0.829277053628636	29520001	RJFsBRs
1	29520001	29560000	791	0.17045	0.0908573	0.14848603062086	29540001	RJFsBRs
1	29540001	29580000	949	0.112386	0.072157	-0.678489909963313	29560001	RJFsBRs
1	29560001	29600000	1115	0.0908657	0.0659225	-0.984992567964029	29580001	RJFsBRs
1	29580001	29620000	1134	0.159973	0.0981211	-0.000732537330028172	29600001	RJFsBRs
1	29600001	29640000	1052	0.197274	0.117169	0.530526582946395	29620001	RJFsBRs
1	29620001	29660000	961	0.144465	0.0881331	-0.221605072576986	29640001	RJFsBRs
1	29640001	29680000	965	0.101263	0.0712726	-0.836909126467821	29660001	RJFsBRs
1	29660001	29700000	1002	0.0977661	0.0736907	-0.886713689822547	29680001	RJFsBRs
1	29680001	29720000	1034	0.101346	0.0744377	-0.835726999796071	29700001	RJFsBRs
1	29700001	29740000	1052	0.126835	0.0859375	-0.472700171648682	29720001	RJFsBRs
1	29720001	29760000	1023	0.168161	0.106031	0.115884970962601	29740001	RJFsBRs
1	29740001	29780000	907	0.234151	0.133008	1.05574688745388	29760001	RJFsBRs
1	29760001	29800000	806	0.228677	0.13559	0.97778349707847	29780001	RJFsBRs
1	29780001	29820000	700	0.169369	0.10679	0.133089898908069	29800001	RJFsBRs
1	29800001	29840000	501	0.187643	0.102004	0.393357161553343	29820001	RJFsBRs
1	29820001	29860000	760	0.254607	0.128835	1.34709126332516	29840001	RJFsBRs
1	29840001	29880000	1020	0.256182	0.129663	1.36952318510836	29860001	RJFsBRs
1	29860001	29900000	968	0.268746	0.133382	1.54846582973325	29880001	RJFsBRs
1	29880001	29920000	941	0.241046	0.128598	1.15394885614925	29900001	RJFsBRs
1	29900001	29940000	994	0.196357	0.115013	0.517466219597062	29920001	RJFsBRs
1	29920001	29960000	952	0.166693	0.0983229	0.0949769956116508	29940001	RJFsBRs
1	29940001	29980000	895	0.0703323	0.0517523	-1.27743931256294	29960001	RJFsBRs
1	29960001	30000000	1155	0.071055	0.0575875	-1.2671462650247	29980001	RJFsBRs
1	29980001	30020000	1310	0.0773922	0.0645666	-1.17688875726309	30000001	RJFsBRs
1	30000001	30040000	1178	0.0997468	0.0711556	-0.858503589837787	30020001	RJFsBRs
1	30020001	30060000	1097	0.150137	0.0933638	-0.140821669177402	30040001	RJFsBRs
1	30040001	30080000	1259	0.128636	0.0865053	-0.447049447120711	30060001	RJFsBRs
1	30060001	30100000	1273	0.103741	0.0787385	-0.801616236195577	30080001	RJFsBRs
1	30080001	30120000	1068	0.123744	0.0915657	-0.51672370830385	30100001	RJFsBRs
1	30100001	30140000	1076	0.181949	0.116264	0.312260423373295	30120001	RJFsBRs
1	30120001	30160000	1076	0.229646	0.132403	0.991584469908899	30140001	RJFsBRs
1	30140001	30180000	1023	0.200003	0.113144	0.569394338213931	30160001	RJFsBRs
1	30160001	30200000	1102	0.171404	0.102132	0.162073366100973	30180001	RJFsBRs
1	30180001	30220000	1077	0.158963	0.104017	-0.0151174522513223	30200001	RJFsBRs
1	30200001	30240000	1023	0.112857	0.0789936	-0.671781697163383	30220001	RJFsBRs
1	30220001	30260000	980	0.156915	0.0852612	-0.0442860718145006	30240001	RJFsBRs
1	30240001	30280000	881	0.235008	0.119086	1.06795270140195	30260001	RJFsBRs
1	30260001	30300000	804	0.160845	0.0990105	0.0116869139683561	30280001	RJFsBRs
1	30280001	30320000	723	0.11865	0.0859601	-0.589274952471248	30300001	RJFsBRs
1	30300001	30340000	815	0.140616	0.0967853	-0.276424416668135	30320001	RJFsBRs
1	30320001	30360000	786	0.151602	0.0986785	-0.119956421296516	30340001	RJFsBRs
1	30340001	30380000	721	0.175915	0.10731	0.226321238586079	30360001	RJFsBRs
1	30360001	30400000	886	0.116782	0.0794936	-0.615879923830631	30380001	RJFsBRs
1	30380001	30420000	837	0.0782679	0.0616701	-1.16441660875163	30400001	RJFsBRs
1	30400001	30440000	869	0.113067	0.0771646	-0.668790774258955	30420001	RJFsBRs
1	30420001	30460000	1012	0.100078	0.0735671	-0.853786477142805	30440001	RJFsBRs
1	30440001	30480000	1015	0.0877593	0.0689819	-1.02923543896552	30460001	RJFsBRs
1	30460001	30500000	1059	0.101469	0.0767177	-0.833975173523478	30480001	RJFsBRs
1	30480001	30520000	1157	0.122835	0.0871808	-0.529670131733015	30500001	RJFsBRs
1	30500001	30540000	1283	0.143023	0.0988294	-0.242142743187388	30520001	RJFsBRs
1	30520001	30560000	1183	0.119058	0.085063	-0.583464016542646	30540001	RJFsBRs
1	30540001	30580000	1018	0.114608	0.082617	-0.646843097136466	30560001	RJFsBRs
1	30560001	30600000	1127	0.121127	0.0895164	-0.553996304689025	30580001	RJFsBRs
1	30580001	30620000	1178	0.107506	0.0807574	-0.747993261266199	30600001	RJFsBRs
1	30600001	30640000	1069	0.102151	0.0782478	-0.824261795329099	30620001	RJFsBRs
1	30620001	30660000	999	0.111318	0.0876376	-0.69370088930583	30640001	RJFsBRs
1	30640001	30680000	960	0.134987	0.0973287	-0.356595392996812	30660001	RJFsBRs
1	30660001	30700000	1004	0.125241	0.0816436	-0.495402700742289	30680001	RJFsBRs
1	30680001	30720000	977	0.101617	0.0720203	-0.831867285000358	30700001	RJFsBRs
1	30700001	30740000	904	0.0780748	0.0627984	-1.1671668335747	30720001	RJFsBRs
1	30720001	30760000	798	0.0709251	0.0554325	-1.26899636447844	30740001	RJFsBRs
1	30740001	30780000	751	0.117564	0.0846808	-0.604742296634144	30760001	RJFsBRs
1	30760001	30800000	934	0.186439	0.126647	0.376209203567959	30780001	RJFsBRs
1	30780001	30820000	1019	0.194118	0.124902	0.485577284439857	30800001	RJFsBRs
1	30800001	30840000	971	0.123489	0.0899654	-0.520355543259227	30820001	RJFsBRs
1	30820001	30860000	1053	0.0963738	0.0749033	-0.906543508678901	30840001	RJFsBRs
1	30840001	30880000	1114	0.117248	0.0858966	-0.609242923480807	30860001	RJFsBRs
1	30860001	30900000	1121	0.134808	0.0915959	-0.359144798710586	30880001	RJFsBRs
1	30880001	30920000	1066	0.113309	0.0770461	-0.665344091673853	30900001	RJFsBRs
1	30900001	30940000	883	0.105973	0.0755604	-0.769826998468519	30920001	RJFsBRs
1	30920001	30960000	804	0.130275	0.085974	-0.423706005976156	30940001	RJFsBRs
1	30940001	30980000	874	0.0987525	0.0694342	-0.872664897665751	30960001	RJFsBRs
1	30960001	31000000	921	0.076595	0.0614743	-1.1882428703079	30980001	RJFsBRs
1	30980001	31020000	946	0.106888	0.0769391	-0.756795120099228	31000001	RJFsBRs
1	31000001	31040000	888	0.133008	0.093181	-0.384781280748536	31020001	RJFsBRs
1	31020001	31060000	770	0.14781	0.100858	-0.173963943456463	31040001	RJFsBRs
1	31040001	31080000	806	0.163082	0.105058	0.0435473641455194	31060001	RJFsBRs
1	31060001	31100000	808	0.124597	0.08529	-0.504574864315866	31080001	RJFsBRs
1	31080001	31120000	728	0.110501	0.0764512	-0.705337003653055	31100001	RJFsBRs
1	31100001	31140000	762	0.129077	0.0859618	-0.440768509021414	31120001	RJFsBRs
1	31120001	31160000	722	0.114555	0.0771149	-0.647597949107584	31140001	RJFsBRs
1	31140001	31180000	852	0.0667345	0.0500486	-1.32868094316079	31160001	RJFsBRs
1	31160001	31200000	912	0.0483364	0.0423875	-1.59071569881768	31180001	RJFsBRs
1	31180001	31220000	835	0.0725315	0.0573043	-1.24611722850857	31200001	RJFsBRs
1	31200001	31240000	845	0.0753459	0.0614879	-1.20603316459324	31220001	RJFsBRs
1	31220001	31260000	709	0.0934649	0.0721663	-0.94797348790123	31240001	RJFsBRs
1	31240001	31280000	619	0.100564	0.0769927	-0.846864626992558	31260001	RJFsBRs
1	31260001	31300000	717	0.0821515	0.060309	-1.10910447450575	31280001	RJFsBRs
1	31280001	31320000	860	0.0970369	0.067091	-0.897099313545921	31300001	RJFsBRs
1	31300001	31340000	928	0.118151	0.0832889	-0.596381954991768	31320001	RJFsBRs
1	31320001	31360000	875	0.0908146	0.0708588	-0.985720359204106	31340001	RJFsBRs
1	31340001	31380000	668	0.0480621	0.0464358	-1.59462241383046	31360001	RJFsBRs
1	31360001	31400000	718	0.0375382	0.0387598	-1.74450895456334	31380001	RJFsBRs
1	31380001	31420000	880	0.045689	0.0435063	-1.6284212668995	31400001	RJFsBRs
1	31400001	31440000	969	0.057021	0.0517651	-1.46702536998058	31420001	RJFsBRs
1	31420001	31460000	1064	0.0650818	0.0568517	-1.35221950641864	31440001	RJFsBRs
1	31440001	31480000	1007	0.0604065	0.0508459	-1.41880742001421	31460001	RJFsBRs
1	31460001	31500000	882	0.0440703	0.0401975	-1.65147558549662	31480001	RJFsBRs
1	31480001	31520000	779	0.0651501	0.0596594	-1.3512467443502	31500001	RJFsBRs
1	31500001	31540000	669	0.103043	0.0768389	-0.811557494230293	31520001	RJFsBRs
1	31520001	31560000	635	0.0906701	0.063078	-0.987778399012153	31540001	RJFsBRs
1	31540001	31580000	621	0.0488569	0.0449242	-1.58330248276171	31560001	RJFsBRs
1	31560001	31600000	597	0.0511713	0.0484804	-1.55033966385691	31580001	RJFsBRs
1	31580001	31620000	700	0.0745375	0.0573387	-1.21754679352628	31600001	RJFsBRs
1	31600001	31640000	746	0.0626687	0.0461023	-1.38658805908851	31620001	RJFsBRs
1	31620001	31660000	684	0.0455315	0.0405981	-1.63066445907782	31640001	RJFsBRs
1	31640001	31680000	802	0.0681437	0.06137	-1.30861042622308	31660001	RJFsBRs
1	31660001	31700000	923	0.0763915	0.0654372	-1.19114121702719	31680001	RJFsBRs
1	31680001	31720000	865	0.0862303	0.0636397	-1.05101220620776	31700001	RJFsBRs
1	31700001	31740000	700	0.105181	0.0702262	-0.781107050565217	31720001	RJFsBRs
1	31720001	31760000	665	0.0915043	0.0698111	-0.975897313836565	31740001	RJFsBRs
1	31740001	31780000	795	0.0968328	0.0697155	-0.900006205759224	31760001	RJFsBRs
1	31760001	31800000	671	0.10626	0.0649036	-0.765739403832469	31780001	RJFsBRs
1	31780001	31820000	621	0.107458	0.0630042	-0.748676900787211	31800001	RJFsBRs
1	31800001	31840000	701	0.0815213	0.0567108	-1.11808009171704	31820001	RJFsBRs
1	31820001	31860000	621	0.0757331	0.05099	-1.20051847245707	31840001	RJFsBRs
1	31840001	31880000	662	0.115706	0.0720349	-0.631204843093317	31860001	RJFsBRs
1	31860001	31900000	706	0.136258	0.0837552	-0.338493188180016	31880001	RJFsBRs
1	31880001	31920000	629	0.151999	0.072392	-0.114302152758145	31900001	RJFsBRs
1	31900001	31940000	485	0.131732	0.0604836	-0.402954698015438	31920001	RJFsBRs
1	31920001	31960000	446	0.148832	0.0831444	-0.159408118654916	31940001	RJFsBRs
1	31940001	31980000	528	0.138726	0.0903363	-0.303342722807982	31960001	RJFsBRs
1	31960001	32000000	548	0.0958337	0.0725503	-0.914235877539288	31980001	RJFsBRs
1	31980001	32020000	598	0.141156	0.0878161	-0.26873347205675	32000001	RJFsBRs
1	32000001	32040000	600	0.157024	0.100669	-0.0427336404022025	32020001	RJFsBRs
1	32020001	32060000	596	0.102966	0.0772892	-0.812654165961916	32040001	RJFsBRs
1	32040001	32080000	573	0.0673142	0.0568274	-1.32042457169557	32060001	RJFsBRs
1	32060001	32100000	473	0.0583376	0.0506512	-1.44827370761882	32080001	RJFsBRs
1	32080001	32120000	555	0.0621588	0.051533	-1.39385030475026	32100001	RJFsBRs
1	32100001	32140000	648	0.0484082	0.0404145	-1.58969308803417	32120001	RJFsBRs
1	32120001	32160000	646	0.0457706	0.0404976	-1.62725907971378	32140001	RJFsBRs
1	32140001	32180000	691	0.0645728	0.0479932	-1.35946893383937	32160001	RJFsBRs
1	32160001	32200000	674	0.0657751	0.0451209	-1.34234518808702	32180001	RJFsBRs
1	32180001	32220000	585	0.0619577	0.0438432	-1.3967144694935	32200001	RJFsBRs
1	32200001	32240000	589	0.0657669	0.0393566	-1.34246197650519	32220001	RJFsBRs
1	32220001	32260000	625	0.120302	0.0671625	-0.565746358956419	32240001	RJFsBRs
1	32240001	32280000	688	0.160064	0.101979	0.000563529261890506	32260001	RJFsBRs
1	32260001	32300000	743	0.141411	0.0944848	-0.265101637101374	32280001	RJFsBRs
1	32280001	32320000	653	0.0886748	0.0661057	-1.01619643935122	32300001	RJFsBRs
1	32300001	32340000	630	0.0694718	0.052239	-1.28969497522608	32320001	RJFsBRs
1	32320001	32360000	582	0.0902944	0.0662885	-0.993129302513074	32340001	RJFsBRs
1	32340001	32380000	595	0.0739486	0.0613007	-1.2259341958997	32360001	RJFsBRs
1	32360001	32400000	879	0.0587013	0.0480029	-1.44309371399816	32380001	RJFsBRs
1	32380001	32420000	905	0.0876544	0.0584545	-1.03072947616873	32400001	RJFsBRs
1	32400001	32440000	777	0.0808414	0.0622073	-1.12776356068237	32420001	RJFsBRs
1	32420001	32460000	771	0.125014	0.0894977	-0.498635745977075	32440001	RJFsBRs
1	32440001	32480000	670	0.220472	0.135827	0.860923866455482	32460001	RJFsBRs
1	32460001	32500000	596	0.224604	0.122571	0.919773835222598	32480001	RJFsBRs
1	32480001	32520000	595	0.26765	0.118657	1.53285606067014	32500001	RJFsBRs
1	32500001	32540000	539	0.246839	0.104016	1.23645560084138	32520001	RJFsBRs
1	32520001	32560000	440	0.116023	0.0707989	-0.626689973756633	32540001	RJFsBRs
1	32540001	32580000	424	0.144221	0.107803	-0.22508024014213	32560001	RJFsBRs
1	32560001	32600000	388	0.237175	0.159422	1.09881617727763	32580001	RJFsBRs
1	32580001	32620000	892	0.236744	0.110752	1.09267766407855	32600001	RJFsBRs
1	32600001	32640000	1007	0.232559	0.105333	1.03307284334031	32620001	RJFsBRs
1	32620001	32660000	466	0.25876	0.131913	1.40624032438271	32640001	RJFsBRs
1	32640001	32680000	463	0.329168	0.175577	2.40902556178714	32660001	RJFsBRs
1	32660001	32700000	550	0.333314	0.182781	2.46807492541455	32680001	RJFsBRs
1	32680001	32720000	433	0.258281	0.146522	1.39941817166262	32700001	RJFsBRs
1	32700001	32740000	451	0.208454	0.122653	0.689757621382105	32720001	RJFsBRs
1	32720001	32760000	599	0.201252	0.115116	0.587183208250264	32740001	RJFsBRs
1	32740001	32780000	672	0.183203	0.110519	0.330120505859734	32760001	RJFsBRs
1	32760001	32800000	660	0.145746	0.0955688	-0.203360442859979	32780001	RJFsBRs
1	32780001	32820000	666	0.141967	0.100674	-0.257182812649652	32800001	RJFsBRs
1	32800001	32840000	724	0.132734	0.0931238	-0.388683723014313	32820001	RJFsBRs
1	32820001	32860000	771	0.140539	0.0884715	-0.277521088399759	32840001	RJFsBRs
1	32840001	32880000	742	0.144816	0.0903171	-0.216605958579586	32860001	RJFsBRs
1	32860001	32900000	770	0.123838	0.0819627	-0.515384914241868	32880001	RJFsBRs
1	32880001	32920000	1056	0.133786	0.0899193	-0.373700623512133	32900001	RJFsBRs
1	32900001	32940000	1143	0.0989803	0.074211	-0.869420458438948	32920001	RJFsBRs
1	32920001	32960000	1112	0.0987819	0.0705989	-0.87224616845913	32940001	RJFsBRs
1	32940001	32980000	1134	0.117126	0.0780718	-0.610980507263379	32960001	RJFsBRs
1	32960001	33000000	1126	0.13668	0.0905338	-0.332482857391119	32980001	RJFsBRs
1	32980001	33020000	1010	0.181222	0.11203	0.301906133127968	33000001	RJFsBRs
1	33000001	33040000	803	0.163887	0.102152	0.0550125686124914	33020001	RJFsBRs
1	33020001	33060000	775	0.108367	0.0702499	-0.735730477358046	33040001	RJFsBRs
1	33040001	33080000	836	0.155063	0.0908692	-0.0706631633335465	33060001	RJFsBRs
1	33060001	33100000	811	0.240674	0.129692	1.1486506498614	33080001	RJFsBRs
1	33080001	33120000	740	0.229754	0.121521	0.993122658831177	33100001	RJFsBRs
1	33100001	33140000	716	0.226511	0.126488	0.946934263692804	33120001	RJFsBRs
1	33120001	33160000	933	0.190861	0.119717	0.439189494441189	33140001	RJFsBRs
1	33140001	33180000	991	0.128391	0.0927917	-0.450538857175877	33160001	RJFsBRs
1	33160001	33200000	972	0.112033	0.0839385	-0.683517508940755	33180001	RJFsBRs
1	33180001	33220000	987	0.140534	0.0955438	-0.277592300849864	33200001	RJFsBRs
1	33200001	33240000	860	0.295676	0.141664	1.93201608600102	33220001	RJFsBRs
1	33220001	33260000	994	0.313579	0.161037	2.18699938484847	33240001	RJFsBRs
1	33240001	33280000	1149	0.171342	0.106035	0.161190331719666	33260001	RJFsBRs
1	33260001	33300000	1036	0.0872313	0.0663562	-1.03675547369665	33280001	RJFsBRs
1	33280001	33320000	1018	0.0957077	0.0775671	-0.916030431281944	33300001	RJFsBRs
1	33300001	33340000	1136	0.127078	0.10569	-0.469239246573559	33320001	RJFsBRs
1	33320001	33360000	1163	0.157428	0.121168	-0.0369796744336847	33340001	RJFsBRs
1	33340001	33380000	1038	0.171465	0.123809	0.16294215799226	33360001	RJFsBRs
1	33360001	33400000	1022	0.215888	0.137471	0.795636292198837	33380001	RJFsBRs
1	33380001	33420000	1074	0.303526	0.176707	2.04381963266652	33400001	RJFsBRs
1	33400001	33440000	1029	0.292678	0.18571	1.88931710091781	33420001	RJFsBRs
1	33420001	33460000	996	0.203159	0.13257	0.61434363672047	33440001	RJFsBRs
1	33440001	33480000	728	0.161589	0.106154	0.0222833265440423	33460001	RJFsBRs
1	33460001	33500000	910	0.128079	0.0883702	-0.454982514062455	33480001	RJFsBRs
1	33480001	33520000	1235	0.132218	0.0922612	-0.396032847865192	33500001	RJFsBRs
1	33500001	33540000	1071	0.114078	0.083281	-0.65439161684764	33520001	RJFsBRs
1	33520001	33560000	966	0.0985925	0.0694159	-0.874943696069124	33540001	RJFsBRs
1	33540001	33580000	1001	0.142113	0.0970595	-0.255103409106574	33560001	RJFsBRs
1	33560001	33600000	1188	0.136746	0.102534	-0.331542853049727	33580001	RJFsBRs
1	33580001	33620000	1218	0.124251	0.0969519	-0.509502765863161	33600001	RJFsBRs
1	33600001	33640000	968	0.140742	0.110082	-0.274629862925479	33620001	RJFsBRs
1	33620001	33660000	979	0.147823	0.111356	-0.173778791086189	33640001	RJFsBRs
1	33640001	33680000	1018	0.166616	0.117412	0.0938803238800271	33660001	RJFsBRs
1	33660001	33700000	1055	0.18066	0.125969	0.293901853736119	33680001	RJFsBRs
1	33680001	33720000	1186	0.189589	0.123867	0.421073047134371	33700001	RJFsBRs
1	33700001	33740000	1193	0.221346	0.135416	0.873371802733909	33720001	RJFsBRs
1	33720001	33760000	1139	0.188721	0.122859	0.408710565796071	33740001	RJFsBRs
1	33740001	33780000	1024	0.125737	0.0988839	-0.488338425691832	33760001	RJFsBRs
1	33760001	33800000	905	0.137459	0.105931	-0.321387957664695	33780001	RJFsBRs
1	33780001	33820000	866	0.180103	0.120578	0.285968786794376	33800001	RJFsBRs
1	33800001	33840000	875	0.207208	0.133344	0.672011478815835	33820001	RJFsBRs
1	33820001	33860000	899	0.210177	0.136041	0.714297431688431	33840001	RJFsBRs
1	33840001	33880000	927	0.170899	0.114723	0.154880908640326	33860001	RJFsBRs
1	33860001	33900000	800	0.130442	0.0960572	-0.421327510142635	33880001	RJFsBRs
1	33880001	33920000	789	0.115865	0.089561	-0.628940287179965	33900001	RJFsBRs
1	33900001	33940000	1015	0.154362	0.102283	-0.0806471488383259	33920001	RJFsBRs
1	33920001	33960000	1183	0.154374	0.0976462	-0.0804762389580727	33940001	RJFsBRs
1	33940001	33980000	1160	0.141403	0.0982444	-0.265215577021543	33960001	RJFsBRs
1	33960001	34000000	1076	0.173204	0.112928	0.187709848138923	33980001	RJFsBRs
1	33980001	34020000	944	0.228486	0.123182	0.975063181484443	34000001	RJFsBRs
1	34000001	34040000	750	0.22029	0.126013	0.858331733271645	34020001	RJFsBRs
1	34020001	34060000	711	0.208958	0.130665	0.696935836352731	34040001	RJFsBRs
1	34040001	34080000	835	0.207684	0.119307	0.678790904065871	34060001	RJFsBRs
1	34060001	34100000	876	0.133368	0.0814942	-0.379653984340946	34080001	RJFsBRs
1	34080001	34120000	797	0.152373	0.0915951	-0.10897546149026	34100001	RJFsBRs
1	34100001	34140000	754	0.236421	0.140231	1.08807733980174	34120001	RJFsBRs
1	34120001	34160000	799	0.197248	0.126642	0.530156278205847	34140001	RJFsBRs
1	34140001	34180000	858	0.159638	0.106927	-0.00550377148709106	34160001	RJFsBRs
1	34160001	34200000	824	0.209551	0.134014	0.705381632935233	34180001	RJFsBRs
1	34180001	34220000	765	0.209653	0.134584	0.706834366917384	34200001	RJFsBRs
1	34200001	34240000	898	0.148271	0.107281	-0.167398155556744	34220001	RJFsBRs
1	34220001	34260000	1061	0.237261	0.144916	1.10004103141945	34240001	RJFsBRs
1	34240001	34280000	1034	0.31678	0.188038	2.23258959540596	34260001	RJFsBRs
1	34260001	34300000	954	0.255295	0.152795	1.35689009645966	34280001	RJFsBRs
1	34280001	34320000	815	0.173801	0.108183	0.19621261468151	34300001	RJFsBRs
1	34300001	34340000	644	0.202947	0.119857	0.611324228836	34320001	RJFsBRs
1	34320001	34360000	717	0.258427	0.14323	1.40149757520569	34340001	RJFsBRs
1	34340001	34380000	968	0.2083	0.140311	0.687564277918858	34360001	RJFsBRs
1	34360001	34400000	1075	0.204751	0.143382	0.637017680834034	34380001	RJFsBRs
1	34380001	34420000	1064	0.251433	0.161288	1.30188559999824	34400001	RJFsBRs
1	34400001	34440000	1010	0.220749	0.147491	0.864869036191322	34420001	RJFsBRs
1	34420001	34460000	958	0.193242	0.135779	0.473100863181388	34440001	RJFsBRs
1	34440001	34480000	937	0.233941	0.149464	1.05275596454945	34460001	RJFsBRs
1	34460001	34500000	964	0.193874	0.133928	0.482102116874712	34480001	RJFsBRs
1	34480001	34520000	988	0.190506	0.135575	0.434133410483704	34500001	RJFsBRs
1	34500001	34540000	1029	0.188503	0.128335	0.405605702971475	34520001	RJFsBRs
1	34520001	34560000	1014	0.168951	0.115657	0.127136538079256	34540001	RJFsBRs
1	34540001	34580000	913	0.249875	0.152255	1.27969580054539	34560001	RJFsBRs
1	34560001	34600000	956	0.26326	0.155116	1.47033152947759	34580001	RJFsBRs
1	34580001	34620000	886	0.196537	0.120232	0.520029867800857	34600001	RJFsBRs
1	34600001	34640000	819	0.182518	0.123333	0.320364400195292	34620001	RJFsBRs
1	34620001	34660000	939	0.159167	0.110535	-0.0122119842870212	34640001	RJFsBRs
1	34640001	34680000	1048	0.113327	0.0826305	-0.665087726853474	34660001	RJFsBRs
1	34660001	34700000	1170	0.143854	0.0962776	-0.230307233979868	34680001	RJFsBRs
1	34680001	34720000	1231	0.18151	0.107504	0.30600797025404	34700001	RJFsBRs
1	34700001	34740000	1081	0.170661	0.103181	0.151491196015309	34720001	RJFsBRs
1	34720001	34760000	922	0.202014	0.128857	0.598035985646329	34740001	RJFsBRs
1	34740001	34780000	876	0.228894	0.144028	0.980874117413045	34760001	RJFsBRs
1	34760001	34800000	1020	0.204764	0.133626	0.637202833204308	34780001	RJFsBRs
1	34780001	34820000	1051	0.228854	0.150601	0.980304417812202	34800001	RJFsBRs
1	34800001	34840000	979	0.241687	0.151538	1.16307829225276	34820001	RJFsBRs
1	34820001	34860000	1005	0.219686	0.134061	0.849729269298911	34840001	RJFsBRs
1	34840001	34880000	983	0.212525	0.124417	0.747738798257934	34860001	RJFsBRs
1	34860001	34900000	926	0.187027	0.114021	0.384583787700356	34880001	RJFsBRs
1	34880001	34920000	779	0.174195	0.109225	0.201824155749816	34900001	RJFsBRs
1	34900001	34940000	811	0.192177	0.118132	0.457932611308934	34920001	RJFsBRs
1	34920001	34960000	875	0.170207	0.112362	0.145025105545737	34940001	RJFsBRs
1	34940001	34980000	971	0.163059	0.111544	0.0432197868750346	34960001	RJFsBRs
1	34960001	35000000	1017	0.22378	0.134446	0.908038023445226	34980001	RJFsBRs
1	34980001	35020000	875	0.244089	0.143428	1.1972887532834	35000001	RJFsBRs
1	35000001	35040000	870	0.168728	0.107676	0.123960462804555	35020001	RJFsBRs
1	35020001	35060000	790	0.115537	0.077841	-0.63361182390688	35040001	RJFsBRs
1	35040001	35080000	617	0.118272	0.0771634	-0.594658613699217	35060001	RJFsBRs
1	35060001	35100000	707	0.161978	0.103352	0.0278236551622437	35080001	RJFsBRs
1	35080001	35120000	956	0.169658	0.10919	0.137205978524162	35100001	RJFsBRs
1	35100001	35140000	1143	0.149438	0.102915	-0.15077716970214	35120001	RJFsBRs
1	35120001	35160000	1040	0.162764	0.112354	0.0390182523188148	35140001	RJFsBRs
1	35140001	35180000	891	0.176459	0.110578	0.234069153157549	35160001	RJFsBRs
1	35160001	35200000	910	0.13929	0.089191	-0.295309958436091	35180001	RJFsBRs
1	35180001	35220000	860	0.106329	0.0724711	-0.764756672021014	35200001	RJFsBRs
1	35200001	35240000	1006	0.128825	0.0887787	-0.444357616506727	35220001	RJFsBRs
1	35220001	35260000	1167	0.16808	0.117313	0.114731329270893	35240001	RJFsBRs
1	35240001	35280000	1197	0.181281	0.122606	0.302746440039212	35260001	RJFsBRs
1	35260001	35300000	1185	0.180755	0.115737	0.295254890288122	35280001	RJFsBRs
1	35280001	35320000	1020	0.171695	0.111546	0.166217930697108	35300001	RJFsBRs
1	35300001	35340000	986	0.131908	0.0966902	-0.400448019771727	35320001	RJFsBRs
1	35320001	35360000	1039	0.111625	0.0881951	-0.689328444869357	35340001	RJFsBRs
1	35340001	35380000	1022	0.136111	0.0974218	-0.340586834213115	35360001	RJFsBRs
1	35360001	35400000	1005	0.184334	0.108932	0.346228762073579	35380001	RJFsBRs
1	35380001	35420000	836	0.163305	0.091563	0.046723439420221	35400001	RJFsBRs
1	35400001	35440000	855	0.100796	0.0640146	-0.843560369307667	35420001	RJFsBRs
1	35420001	35460000	999	0.111511	0.0772469	-0.690952088731761	35440001	RJFsBRs
1	35440001	35480000	1032	0.126629	0.0941949	-0.475634124593026	35460001	RJFsBRs
1	35460001	35500000	974	0.145773	0.0994601	-0.202975895629409	35480001	RJFsBRs
1	35480001	35520000	981	0.127337	0.0906282	-0.465550441658098	35500001	RJFsBRs
1	35500001	35540000	1049	0.156198	0.109158	-0.0544979371596171	35520001	RJFsBRs
1	35520001	35560000	988	0.224511	0.144974	0.918449283650637	35540001	RJFsBRs
1	35540001	35580000	1165	0.178302	0.121995	0.260318062266405	35560001	RJFsBRs
1	35560001	35600000	1180	0.151882	0.108087	-0.115968524090612	35580001	RJFsBRs
1	35580001	35620000	1133	0.146536	0.0959765	-0.192108875743323	35600001	RJFsBRs
1	35600001	35640000	1084	0.128546	0.0801737	-0.448331271222609	35620001	RJFsBRs
1	35620001	35660000	868	0.162689	0.0974593	0.0379500655672337	35640001	RJFsBRs
1	35640001	35680000	850	0.183917	0.125022	0.340289643734787	35660001	RJFsBRs
1	35660001	35700000	903	0.140414	0.100043	-0.279301399652394	35680001	RJFsBRs
1	35680001	35720000	874	0.109196	0.0771075	-0.723923453130568	35700001	RJFsBRs
1	35700001	35740000	932	0.122046	0.087284	-0.54090745635965	35720001	RJFsBRs
1	35720001	35760000	1041	0.137862	0.0973829	-0.315648234186198	35740001	RJFsBRs
1	35740001	35780000	1105	0.141831	0.100616	-0.259119791292519	35760001	RJFsBRs
1	35760001	35800000	1063	0.138297	0.093741	-0.309452751027027	35780001	RJFsBRs
1	35780001	35820000	985	0.147685	0.095102	-0.175744254709098	35800001	RJFsBRs
1	35800001	35840000	1008	0.123979	0.0835873	-0.513376723148896	35820001	RJFsBRs
1	35820001	35860000	897	0.147346	0.0920149	-0.180572458826245	35840001	RJFsBRs
1	35840001	35880000	861	0.161678	0.0987855	0.0235509081559184	35860001	RJFsBRs
1	35860001	35900000	969	0.118128	0.0826748	-0.596709532262253	35880001	RJFsBRs
1	35880001	35920000	971	0.124551	0.0933701	-0.505230018856836	35900001	RJFsBRs
1	35900001	35940000	614	0.132923	0.0979272	-0.385991892400328	35920001	RJFsBRs
1	35920001	35960000	559	0.110921	0.0867184	-0.6993551578442	35940001	RJFsBRs
1	35940001	35980000	822	0.115147	0.0907569	-0.639166395015102	35960001	RJFsBRs
1	35960001	36000000	948	0.163138	0.101259	0.0443449435867001	35980001	RJFsBRs
1	35980001	36020000	1021	0.144546	0.0870531	-0.220451430885278	36000001	RJFsBRs
1	36000001	36040000	908	0.107192	0.0764104	-0.752465403132819	36020001	RJFsBRs
1	36020001	36060000	936	0.110213	0.0761594	-0.709438840779127	36040001	RJFsBRs
1	36040001	36080000	933	0.105328	0.0734753	-0.779013404532118	36060001	RJFsBRs
1	36060001	36100000	988	0.117219	0.0836432	-0.609655955691418	36080001	RJFsBRs
1	36080001	36120000	1056	0.122337	0.085916	-0.536762891763514	36100001	RJFsBRs
1	36100001	36140000	817	0.128576	0.087533	-0.447903996521977	36120001	RJFsBRs
1	36120001	36160000	660	0.190094	0.113813	0.428265504595018	36140001	RJFsBRs
1	36140001	36180000	658	0.245244	0.135005	1.21373882925775	36160001	RJFsBRs
1	36160001	36200000	673	0.203564	0.120549	0.620111845179008	36180001	RJFsBRs
1	36180001	36220000	761	0.14258	0.0890002	-0.248452166266728	36200001	RJFsBRs
1	36200001	36240000	828	0.0922356	0.0649966	-0.965481780884147	36220001	RJFsBRs
1	36220001	36260000	866	0.0937059	0.0683675	-0.944541047806149	36240001	RJFsBRs
1	36240001	36280000	866	0.109054	0.0769408	-0.725945886713562	36260001	RJFsBRs
1	36260001	36300000	829	0.112118	0.083262	-0.682306897288963	36280001	RJFsBRs
1	36280001	36320000	843	0.101048	0.0785379	-0.839971261822354	36300001	RJFsBRs
1	36300001	36340000	916	0.100123	0.0706216	-0.853145565091856	36320001	RJFsBRs
1	36320001	36360000	1048	0.131017	0.0869926	-0.413138078380513	36340001	RJFsBRs
1	36340001	36380000	1194	0.142089	0.0950387	-0.25544522886708	36360001	RJFsBRs
1	36360001	36400000	1263	0.122442	0.085784	-0.535267430311301	36380001	RJFsBRs
1	36380001	36420000	1252	0.106681	0.0782452	-0.759743315533593	36400001	RJFsBRs
1	36400001	36440000	1229	0.100303	0.0736091	-0.850581916888061	36420001	RJFsBRs
1	36420001	36460000	1072	0.0932492	0.0730044	-0.951045592998777	36440001	RJFsBRs
1	36440001	36480000	976	0.090593	0.0725161	-0.988876494992778	36460001	RJFsBRs
1	36460001	36500000	954	0.100732	0.074529	-0.844471888669016	36480001	RJFsBRs
1	36480001	36520000	1024	0.111685	0.0810466	-0.688473895468092	36500001	RJFsBRs
1	36500001	36540000	1121	0.11782	0.0922461	-0.601096219188747	36520001	RJFsBRs
1	36520001	36560000	919	0.144794	0.108238	-0.21691929336005	36540001	RJFsBRs
1	36540001	36580000	547	0.170914	0.113688	0.155094545990643	36560001	RJFsBRs
1	36560001	36600000	552	0.150346	0.0990562	-0.137844988762996	36580001	RJFsBRs
1	36580001	36620000	841	0.137114	0.0944563	-0.326301616721968	36600001	RJFsBRs
1	36600001	36640000	926	0.173785	0.113166	0.195984734841172	36620001	RJFsBRs
1	36620001	36660000	840	0.20333	0.126087	0.616779102514075	36640001	RJFsBRs
1	36640001	36680000	705	0.202086	0.12264	0.599061444927847	36660001	RJFsBRs
1	36660001	36700000	667	0.222666	0.131276	0.892171889561739	36680001	RJFsBRs
1	36680001	36720000	688	0.190362	0.122272	0.432082491920668	36700001	RJFsBRs
1	36700001	36740000	779	0.131487	0.103807	-0.406444108070603	36720001	RJFsBRs
1	36720001	36760000	789	0.114107	0.0979968	-0.653978584637029	36740001	RJFsBRs
1	36740001	36780000	680	0.118082	0.0926882	-0.597364686803223	36760001	RJFsBRs
1	36760001	36800000	685	0.169848	0.104443	0.139912051628168	36780001	RJFsBRs
1	36780001	36820000	739	0.145604	0.0888138	-0.205382876442972	36800001	RJFsBRs
1	36800001	36840000	634	0.0967667	0.0729908	-0.900947634349617	36820001	RJFsBRs
1	36820001	36860000	628	0.0988369	0.0722094	-0.871462831507971	36840001	RJFsBRs
1	36840001	36880000	782	0.075737	0.0585455	-1.20046292674599	36860001	RJFsBRs
1	36860001	36900000	735	0.0907817	0.0696291	-0.9861889371258	36880001	RJFsBRs
1	36880001	36920000	747	0.135768	0.0880631	-0.345472008290346	36900001	RJFsBRs
1	36900001	36940000	795	0.133232	0.0858938	-0.381590962983813	36920001	RJFsBRs
1	36920001	36960000	622	0.102128	0.0772366	-0.824589372599584	36940001	RJFsBRs
1	36940001	36980000	531	0.0941621	0.0790461	-0.938043623858531	36960001	RJFsBRs
1	36960001	37000000	596	0.087873	0.0766684	-1.02761606785012	36980001	RJFsBRs
1	36980001	37020000	555	0.0895081	0.0761735	-1.00432817241665	37000001	RJFsBRs
1	37000001	37040000	535	0.101058	0.0781964	-0.839828836922143	37020001	RJFsBRs
1	37020001	37060000	714	0.10497	0.0840051	-0.784112215959666	37040001	RJFsBRs
1	37040001	37080000	680	0.10052	0.0830886	-0.847491296553486	37060001	RJFsBRs
1	37060001	37100000	561	0.0844784	0.0710786	-1.07596362447569	37080001	RJFsBRs
1	37080001	37120000	760	0.11082	0.0806288	-0.700793649336329	37100001	RJFsBRs
1	37100001	37140000	722	0.112958	0.0815372	-0.670343205671253	37120001	RJFsBRs
1	37120001	37160000	507	0.197796	0.118625	0.5379611627374	37140001	RJFsBRs
1	37140001	37180000	526	0.215607	0.12058	0.791634152502913	37160001	RJFsBRs
1	37160001	37200000	538	0.148915	0.087795	-0.158225991983166	37180001	RJFsBRs
1	37180001	37220000	477	0.200129	0.114817	0.571188891956588	37200001	RJFsBRs
1	37200001	37240000	476	0.219918	0.121949	0.853033526983802	37220001	RJFsBRs
1	37220001	37260000	618	0.224498	0.107878	0.918264131280363	37240001	RJFsBRs
1	37240001	37280000	714	0.262	0.127793	1.45238599205102	37260001	RJFsBRs
1	37260001	37300000	527	0.295259	0.148454	1.92607696766223	37280001	RJFsBRs
1	37280001	37320000	352	0.300211	0.151546	1.99660577824663	37300001	RJFsBRs
1	37300001	37340000	420	0.258388	0.117927	1.40094211809487	37320001	RJFsBRs
1	37320001	37360000	435	0.192865	0.0878936	0.46773144444344	37340001	RJFsBRs
1	37340001	37380000	466	0.183645	0.110378	0.336415686449053	37360001	RJFsBRs
1	37360001	37400000	668	0.222439	0.1429	0.888938844326953	37380001	RJFsBRs
1	37380001	37420000	732	0.242551	0.145597	1.17538380363098	37400001	RJFsBRs
1	37400001	37440000	669	0.240117	0.142366	1.14071758291966	37420001	RJFsBRs
1	37420001	37460000	726	0.21732	0.129838	0.816031537909028	37440001	RJFsBRs
1	37440001	37480000	772	0.196341	0.117456	0.517238339756724	37460001	RJFsBRs
1	37460001	37500000	821	0.158086	0.100651	-0.0276081159998121	37480001	RJFsBRs
1	37480001	37520000	817	0.107603	0.0777777	-0.746611739734154	37500001	RJFsBRs
1	37500001	37540000	835	0.155788	0.0927214	-0.0603373580682612	37520001	RJFsBRs
1	37520001	37560000	856	0.261102	0.12993	1.43959623601209	37540001	RJFsBRs
1	37540001	37580000	858	0.25908	0.127747	1.41079792118946	37560001	RJFsBRs
1	37560001	37600000	807	0.256062	0.130221	1.36781408630583	37580001	RJFsBRs
1	37580001	37620000	801	0.288924	0.154419	1.83585079337867	37600001	RJFsBRs
1	37600001	37640000	830	0.207536	0.116488	0.67668301554275	37620001	RJFsBRs
1	37620001	37660000	847	0.1265	0.0858653	-0.477471405805745	37640001	RJFsBRs
1	37640001	37680000	902	0.156964	0.102076	-0.0435881898034676	37660001	RJFsBRs
1	37660001	37700000	908	0.206164	0.121615	0.657142319233824	37680001	RJFsBRs
1	37680001	37720000	987	0.211233	0.127017	0.729337501150695	37700001	RJFsBRs
1	37700001	37740000	992	0.19891	0.124239	0.553827296620887	37720001	RJFsBRs
1	37720001	37760000	1069	0.148203	0.0979957	-0.168366644878177	37740001	RJFsBRs
1	37740001	37780000	1204	0.0878588	0.0700411	-1.02781831120842	37760001	RJFsBRs
1	37760001	37800000	1086	0.099249	0.074865	-0.865593501370283	37780001	RJFsBRs
1	37780001	37820000	1124	0.132862	0.0887116	-0.386860684291614	37800001	RJFsBRs
1	37800001	37840000	1301	0.118176	0.081956	-0.596025892741241	37820001	RJFsBRs
1	37820001	37860000	1158	0.133555	0.088962	-0.376990638707003	37840001	RJFsBRs
1	37840001	37880000	932	0.169307	0.104619	0.132206864526762	37860001	RJFsBRs
1	37860001	37900000	949	0.154489	0.0994538	-0.0788383526056485	37880001	RJFsBRs
1	37880001	37920000	1004	0.157674	0.105693	-0.0334760218884983	37900001	RJFsBRs
1	37900001	37940000	947	0.158714	0.107258	-0.018663832266572	37920001	RJFsBRs
1	37920001	37960000	996	0.173965	0.116126	0.198548383044968	37940001	RJFsBRs
1	37940001	37980000	1075	0.196435	0.128291	0.518577133818706	37960001	RJFsBRs
1	37960001	38000000	1089	0.160168	0.105454	0.00204474822408306	37980001	RJFsBRs
1	37980001	38020000	1182	0.125527	0.0906605	-0.491329348596259	38000001	RJFsBRs
1	38000001	38040000	1217	0.134965	0.0923501	-0.356908727777276	38020001	RJFsBRs
1	38020001	38060000	1114	0.148547	0.0906226	-0.163467228310924	38040001	RJFsBRs
1	38040001	38080000	871	0.164861	0.0909698	0.0688847538930264	38060001	RJFsBRs
1	38060001	38100000	922	0.19021	0.100407	0.429917633437463	38080001	RJFsBRs
1	38080001	38120000	1291	0.230259	0.120246	1.00031511629182	38100001	RJFsBRs
1	38100001	38140000	1288	0.279396	0.145146	1.70014834845779	38120001	RJFsBRs
1	38120001	38160000	1278	0.238732	0.13486	1.12099173424046	38140001	RJFsBRs
1	38140001	38180000	1115	0.207527	0.121079	0.676554833132561	38160001	RJFsBRs
1	38160001	38200000	984	0.238777	0.135768	1.12163264629141	38180001	RJFsBRs
1	38180001	38220000	1043	0.232957	0.134209	1.03874135436871	38200001	RJFsBRs
1	38200001	38240000	969	0.232553	0.128967	1.03298738840019	38220001	RJFsBRs
1	38220001	38260000	1019	0.239579	0.1285	1.13305512328832	38240001	RJFsBRs
1	38240001	38280000	987	0.233963	0.126354	1.05306929932992	38260001	RJFsBRs
1	38260001	38300000	1009	0.224035	0.124602	0.911669858400602	38280001	RJFsBRs
1	38280001	38320000	1177	0.228978	0.127307	0.982070486574816	38300001	RJFsBRs
1	38300001	38340000	1097	0.24857	0.139129	1.26110935106788	38320001	RJFsBRs
1	38320001	38360000	906	0.220288	0.130644	0.858303248291603	38340001	RJFsBRs
1	38340001	38380000	967	0.145113	0.0954126	-0.212375939043324	38360001	RJFsBRs
1	38360001	38400000	1050	0.15007	0.100692	-0.141775916008815	38380001	RJFsBRs
1	38380001	38420000	1022	0.157963	0.107576	-0.0293599422724055	38400001	RJFsBRs
1	38400001	38440000	911	0.147912	0.103253	-0.172511209474313	38420001	RJFsBRs
1	38420001	38460000	987	0.173301	0.113082	0.189091369670968	38440001	RJFsBRs
1	38440001	38480000	1250	0.16341	0.108707	0.0482189008724346	38460001	RJFsBRs
1	38460001	38500000	1298	0.159569	0.108336	-0.00648650329854599	38480001	RJFsBRs
1	38480001	38520000	1224	0.159373	0.1098	-0.00927803134267832	38500001	RJFsBRs
1	38500001	38540000	1301	0.130887	0.0951832	-0.414989602083253	38520001	RJFsBRs
1	38520001	38560000	1255	0.13944	0.0931822	-0.293173584932929	38540001	RJFsBRs
1	38540001	38580000	1131	0.156329	0.102857	-0.0526321709668554	38560001	RJFsBRs
1	38560001	38600000	1126	0.141479	0.100765	-0.26413314777994	38580001	RJFsBRs
1	38580001	38620000	1135	0.126805	0.086236	-0.473127446349315	38600001	RJFsBRs
1	38600001	38640000	1110	0.163607	0.100422	0.051024671406588	38620001	RJFsBRs
1	38620001	38660000	895	0.190237	0.123722	0.430302180668033	38640001	RJFsBRs
1	38640001	38680000	753	0.187389	0.124183	0.389739569087988	38660001	RJFsBRs
1	38660001	38700000	780	0.166095	0.111078	0.0864599865790428	38680001	RJFsBRs
1	38680001	38720000	931	0.128111	0.0889436	-0.45452675438178	38700001	RJFsBRs
1	38700001	38740000	1012	0.12363	0.082274	-0.518347352166254	38720001	RJFsBRs
1	38720001	38760000	999	0.14629	0.100361	-0.195612528288509	38740001	RJFsBRs
1	38740001	38780000	1063	0.154594	0.106425	-0.0773428911534345	38760001	RJFsBRs
1	38760001	38800000	1056	0.147616	0.0979689	-0.176726986520553	38780001	RJFsBRs
1	38780001	38820000	912	0.141877	0.0918738	-0.258464636751549	38800001	RJFsBRs
1	38800001	38840000	824	0.183976	0.112811	0.341129950646031	38820001	RJFsBRs
1	38820001	38860000	847	0.173633	0.109961	0.193819876357968	38840001	RJFsBRs
1	38840001	38880000	779	0.105108	0.0708949	-0.782146752336756	38860001	RJFsBRs
1	38860001	38900000	749	0.123303	0.075741	-0.523004646403148	38880001	RJFsBRs
1	38880001	38920000	756	0.190882	0.105489	0.439488586731631	38900001	RJFsBRs
1	38900001	38940000	783	0.24776	0.136748	1.2495729341508	38920001	RJFsBRs
1	38920001	38960000	690	0.213351	0.127075	0.759503095015349	38940001	RJFsBRs
1	38940001	38980000	696	0.15076	0.0984659	-0.131948597894267	38960001	RJFsBRs
1	38960001	39000000	793	0.154531	0.102466	-0.0782401680247628	38980001	RJFsBRs
1	38980001	39020000	762	0.133391	0.0914702	-0.379326407070461	39000001	RJFsBRs
1	39000001	39040000	835	0.135616	0.0755152	-0.347636866773551	39020001	RJFsBRs
1	39020001	39060000	854	0.185529	0.0853106	0.363248537648773	39040001	RJFsBRs
1	39040001	39080000	730	0.230133	0.117341	0.998520562549167	39060001	RJFsBRs
1	39060001	39100000	630	0.233639	0.133597	1.04845473256308	39080001	RJFsBRs
1	39080001	39120000	735	0.196069	0.112476	0.51336438247099	39100001	RJFsBRs
1	39100001	39140000	724	0.165746	0.0993607	0.081489357561685	39120001	RJFsBRs
1	39120001	39160000	663	0.133692	0.0879184	-0.375039417574115	39140001	RJFsBRs
1	39140001	39180000	848	0.156607	0.0980674	-0.0486727587409942	39160001	RJFsBRs
1	39160001	39200000	945	0.157025	0.102184	-0.0427193979121814	39180001	RJFsBRs
1	39180001	39220000	931	0.133502	0.0896167	-0.377745490678121	39200001	RJFsBRs
1	39200001	39240000	841	0.126042	0.0837712	-0.483994466235401	39220001	RJFsBRs
1	39220001	39260000	640	0.128497	0.0798288	-0.449029153233642	39240001	RJFsBRs
1	39240001	39280000	583	0.15141	0.0909292	-0.122690979380564	39260001	RJFsBRs
1	39260001	39300000	653	0.131057	0.0924324	-0.412568378779669	39280001	RJFsBRs
1	39280001	39320000	695	0.151779	0.10213	-0.117435500562784	39300001	RJFsBRs
1	39300001	39340000	792	0.167752	0.103621	0.110059792543978	39320001	RJFsBRs
1	39320001	39360000	757	0.143441	0.0897185	-0.236189382358575	39340001	RJFsBRs
1	39340001	39380000	590	0.147422	0.0911146	-0.179490029584643	39360001	RJFsBRs
1	39360001	39400000	614	0.169737	0.105423	0.138331135235828	39380001	RJFsBRs
1	39380001	39420000	769	0.192664	0.120814	0.464868703949202	39400001	RJFsBRs
1	39400001	39440000	818	0.165873	0.107284	0.0832981537943624	39420001	RJFsBRs
1	39420001	39460000	819	0.136683	0.0957246	-0.332440129921055	39440001	RJFsBRs
1	39440001	39480000	928	0.150015	0.0957397	-0.142559252959974	39460001	RJFsBRs
1	39460001	39500000	1089	0.171747	0.0993466	0.166958540178205	39480001	RJFsBRs
1	39480001	39520000	1203	0.190638	0.110143	0.436013419166487	39500001	RJFsBRs
1	39500001	39540000	1135	0.173451	0.100793	0.191227743174131	39520001	RJFsBRs
1	39520001	39560000	1168	0.158636	0.0938104	-0.0197747464882164	39540001	RJFsBRs
1	39540001	39580000	1117	0.170337	0.108042	0.146876629248478	39560001	RJFsBRs
1	39560001	39600000	977	0.168456	0.115788	0.12008650551882	39580001	RJFsBRs
1	39580001	39620000	997	0.176541	0.115489	0.235237037339278	39600001	RJFsBRs
1	39600001	39640000	1112	0.175022	0.115078	0.213602694997253	39620001	RJFsBRs
1	39620001	39660000	997	0.143252	0.101706	-0.23888121297256	39640001	RJFsBRs
1	39640001	39680000	937	0.0860764	0.0729029	-1.053204125422	39660001	RJFsBRs
1	39660001	39700000	1054	0.0823844	0.068199	-1.10578739857984	39680001	RJFsBRs
1	39680001	39720000	819	0.135896	0.0935499	-0.343648969567648	39700001	RJFsBRs
1	39700001	39740000	731	0.189002	0.125101	0.412712705491995	39720001	RJFsBRs
1	39720001	39760000	900	0.203868	0.130831	0.624441562145417	39740001	RJFsBRs
1	39740001	39780000	979	0.189341	0.126356	0.417540909609142	39760001	RJFsBRs
1	39760001	39800000	978	0.167971	0.115449	0.113178897858595	39780001	RJFsBRs
1	39780001	39820000	824	0.232614	0.142068	1.03385618029147	39800001	RJFsBRs
1	39800001	39840000	768	0.295037	0.17826	1.92291513487755	39820001	RJFsBRs
1	39820001	39860000	969	0.318637	0.192655	2.25903789937511	39840001	RJFsBRs
1	39840001	39880000	974	0.271764	0.16314	1.59144966461688	39860001	RJFsBRs
1	39860001	39900000	972	0.141365	0.100934	-0.265756791642344	39880001	RJFsBRs
1	39880001	39920000	889	0.172868	0.111255	0.182924371491839	39900001	RJFsBRs
1	39900001	39940000	773	0.211044	0.122374	0.72664567053671	39920001	RJFsBRs
1	39920001	39960000	809	0.158608	0.106897	-0.0201735362088068	39940001	RJFsBRs
1	39940001	39980000	861	0.174572	0.113591	0.207193574487765	39960001	RJFsBRs
1	39960001	40000000	892	0.219575	0.133961	0.848148352906571	39980001	RJFsBRs
[truncated: 44,148 more rows]
