# Supplementary material for: Genetics of adaptation in modern chicken
Source: PLoS Genet. 2019 Apr 29;15(4):e1007989. doi: 10.1371/journal.pgen.1007989 (PMC6508745; doi:10.1371/journal.pgen.1007989)
Supplement: S8 Table — (XLS) [file pgen.1007989.s008.xls]

CHR	BIN_START	BIN_END	N_VARIANTS	WEIGHTED_FST	MEAN_FST	ZFst	Position	Contrast
1	1	40000	709	0.0954519	0.0599542	-1.41320700873896	20001	RJFsLRs
1	20001	60000	1008	0.131442	0.0964635	-0.94053321976251	40001	RJFsLRs
1	40001	80000	1262	0.151387	0.104802	-0.67858677556993	60001	RJFsLRs
1	60001	100000	1426	0.13732	0.0979842	-0.863334864336891	80001	RJFsLRs
1	80001	120000	1066	0.128617	0.0988169	-0.977635185410243	100001	RJFsLRs
1	100001	140000	937	0.115224	0.0906668	-1.15353133617842	120001	RJFsLRs
1	120001	160000	1232	0.121751	0.0891717	-1.06780937873319	140001	RJFsLRs
1	140001	180000	1098	0.137027	0.0872683	-0.867182962012921	160001	RJFsLRs
1	160001	200000	976	0.110238	0.077569	-1.21901466386677	180001	RJFsLRs
1	180001	220000	1287	0.11074	0.0933933	-1.21242167740477	200001	RJFsLRs
1	200001	240000	1623	0.164649	0.123972	-0.504411105332678	220001	RJFsLRs
1	220001	260000	1568	0.193988	0.13144	-0.119089133602114	240001	RJFsLRs
1	240001	280000	1413	0.172775	0.111938	-0.39768877865888	260001	RJFsLRs
1	260001	300000	1298	0.135779	0.098355	-0.88357349409376	280001	RJFsLRs
1	280001	320000	1225	0.110422	0.0907614	-1.21659811105998	300001	RJFsLRs
1	300001	340000	1068	0.118093	0.0936058	-1.11585149920732	320001	RJFsLRs
1	320001	360000	1046	0.101896	0.0805759	-1.32857381340071	340001	RJFsLRs
1	340001	380000	1160	0.112416	0.0812924	-1.19041003336031	360001	RJFsLRs
1	360001	400000	1129	0.156342	0.0993131	-0.613510584495765	380001	RJFsLRs
1	380001	420000	877	0.156343	0.0973328	-0.613497451056597	400001	RJFsLRs
1	400001	440000	663	0.129613	0.0852379	-0.964554279999573	420001	RJFsLRs
1	420001	460000	879	0.139176	0.0689822	-0.838959201242309	440001	RJFsLRs
1	440001	480000	1085	0.140683	0.0721824	-0.819167108417129	460001	RJFsLRs
1	460001	500000	1091	0.139402	0.0876595	-0.83599104399049	480001	RJFsLRs
1	480001	520000	1355	0.227206	0.138305	0.317177448658559	500001	RJFsLRs
1	500001	540000	1388	0.249129	0.147596	0.605101835524135	520001	RJFsLRs
1	520001	560000	1194	0.195492	0.112901	-0.099336441094436	540001	RJFsLRs
1	540001	580000	917	0.169137	0.0906379	-0.44546823034966	560001	RJFsLRs
1	560001	600000	869	0.109289	0.0665277	-1.23147829763658	580001	RJFsLRs
1	580001	620000	1247	0.137537	0.0892625	-0.860484908037578	600001	RJFsLRs
1	600001	640000	1232	0.155844	0.096119	-0.620051037201099	620001	RJFsLRs
1	620001	660000	1087	0.140717	0.0863023	-0.818720571485439	640001	RJFsLRs
1	640001	680000	992	0.117901	0.0720864	-1.11837311952745	660001	RJFsLRs
1	660001	700000	929	0.0994569	0.068991	-1.36060758487377	680001	RJFsLRs
1	680001	720000	982	0.141789	0.0876786	-0.804641524698052	700001	RJFsLRs
1	700001	740000	1035	0.17104	0.101939	-0.420475295614213	720001	RJFsLRs
1	720001	760000	1098	0.118955	0.0880914	-1.10453047464507	740001	RJFsLRs
1	740001	780000	991	0.134461	0.0978072	-0.900883366916313	760001	RJFsLRs
1	760001	800000	891	0.190685	0.119573	-0.162468883171835	780001	RJFsLRs
1	780001	820000	927	0.198545	0.130866	-0.0592400513165495	800001	RJFsLRs
1	800001	840000	926	0.240198	0.145706	0.487807090320629	820001	RJFsLRs
1	820001	860000	988	0.248407	0.132141	0.595619492445316	840001	RJFsLRs
1	840001	880000	1081	0.184233	0.10903	-0.247205832679508	860001	RJFsLRs
1	860001	900000	1060	0.140252	0.0965737	-0.824827620698252	880001	RJFsLRs
1	880001	920000	1100	0.157551	0.106426	-0.597632256542452	900001	RJFsLRs
1	900001	940000	1214	0.173065	0.111055	-0.393880081300352	920001	RJFsLRs
1	920001	960000	1172	0.197028	0.126589	-0.0791634785334029	940001	RJFsLRs
1	940001	980000	1154	0.207952	0.137245	0.0643062109306101	960001	RJFsLRs
1	960001	1000000	1037	0.210959	0.128254	0.103798462506799	980001	RJFsLRs
1	980001	1020000	804	0.232794	0.128516	0.39056710672565	1000001	RJFsLRs
1	1000001	1040000	909	0.225978	0.12967	0.301049585361066	1020001	RJFsLRs
1	1020001	1060000	1054	0.226406	0.131044	0.306670697324687	1040001	RJFsLRs
1	1040001	1080000	957	0.236866	0.134564	0.444046471015055	1060001	RJFsLRs
1	1060001	1100000	883	0.208764	0.121856	0.0749705635344897	1080001	RJFsLRs
1	1080001	1120000	964	0.204238	0.11686	0.0155286178631125	1100001	RJFsLRs
1	1100001	1140000	1095	0.195206	0.116182	-0.103092604696295	1120001	RJFsLRs
1	1120001	1160000	976	0.135393	0.0958481	-0.888643001612353	1140001	RJFsLRs
1	1140001	1180000	842	0.149882	0.103878	-0.698352601516776	1160001	RJFsLRs
1	1160001	1200000	953	0.226859	0.143416	0.312620145267492	1180001	RJFsLRs
1	1180001	1220000	1137	0.193885	0.120034	-0.12044187783635	1200001	RJFsLRs
1	1200001	1240000	1158	0.127662	0.0930249	-0.990177619815052	1220001	RJFsLRs
1	1220001	1260000	1041	0.15369	0.111828	-0.648340465167548	1240001	RJFsLRs
1	1240001	1280000	938	0.166189	0.11458	-0.484185609014976	1260001	RJFsLRs
1	1260001	1300000	919	0.0979642	0.0761914	-1.38021186951886	1280001	RJFsLRs
1	1280001	1320000	1168	0.0809049	0.0665717	-1.60425914830625	1300001	RJFsLRs
1	1300001	1340000	1264	0.170805	0.105121	-0.423561653818538	1320001	RJFsLRs
1	1320001	1360000	1081	0.241034	0.131412	0.498786645464525	1340001	RJFsLRs
1	1340001	1380000	1022	0.182297	0.103215	-0.272632170907477	1360001	RJFsLRs
1	1360001	1400000	919	0.175088	0.103625	-0.367311133864825	1380001	RJFsLRs
1	1380001	1420000	851	0.236133	0.134045	0.434419660105396	1400001	RJFsLRs
1	1400001	1440000	928	0.247517	0.138002	0.583930731586385	1420001	RJFsLRs
1	1420001	1460000	841	0.272103	0.145004	0.906829466954585	1440001	RJFsLRs
1	1440001	1480000	871	0.300902	0.142872	1.28505938153479	1460001	RJFsLRs
1	1460001	1500000	1014	0.226167	0.12551	0.303531805363693	1480001	RJFsLRs
1	1480001	1520000	985	0.164683	0.117135	-0.503964568400989	1500001	RJFsLRs
1	1500001	1540000	886	0.144964	0.101321	-0.76294285534175	1520001	RJFsLRs
1	1520001	1560000	852	0.130215	0.0841356	-0.956647949620835	1540001	RJFsLRs
1	1540001	1580000	919	0.0915938	0.0666492	-1.46387713039047	1560001	RJFsLRs
1	1560001	1600000	1069	0.0938717	0.0684419	-1.43396046931119	1580001	RJFsLRs
1	1580001	1620000	1014	0.170499	0.105684	-0.427580486203744	1600001	RJFsLRs
1	1600001	1640000	1031	0.254634	0.134164	0.677401418140338	1620001	RJFsLRs
1	1620001	1660000	705	0.260215	0.124776	0.750699142133257	1640001	RJFsLRs
1	1640001	1680000	715	0.27033	0.139274	0.883543879310893	1660001	RJFsLRs
1	1660001	1700000	1097	0.266028	0.146497	0.827043824013	1680001	RJFsLRs
1	1680001	1720000	971	0.242865	0.144196	0.522833972579923	1700001	RJFsLRs
1	1700001	1740000	1023	0.165928	0.112425	-0.487613436637651	1720001	RJFsLRs
1	1720001	1760000	1072	0.0993322	0.0820664	-1.36224532473794	1740001	RJFsLRs
1	1740001	1780000	1001	0.106783	0.082247	-1.26439069618993	1760001	RJFsLRs
1	1760001	1800000	936	0.123153	0.094791	-1.04939629702058	1780001	RJFsLRs
1	1780001	1820000	931	0.153418	0.10976	-0.651912760621064	1800001	RJFsLRs
1	1800001	1840000	973	0.206866	0.122581	0.0500432959948797	1820001	RJFsLRs
1	1820001	1860000	883	0.219313	0.11047	0.213515213310751	1840001	RJFsLRs
1	1840001	1880000	516	0.170156	0.0722728	-0.432085255838141	1860001	RJFsLRs
1	1860001	1900000	423	0.205039	0.0966197	0.0260485026361511	1880001	RJFsLRs
1	1880001	1920000	322	0.228909	0.118491	0.339543695560537	1900001	RJFsLRs
1	1900001	1940000	158	0.166385	0.0576367	-0.481611454938177	1920001	RJFsLRs
1	1920001	1960000	131	0.214003	0.0795748	0.14377665133218	1940001	RJFsLRs
1	1940001	1980000	281	0.163174	0.104467	-0.523782928104503	1960001	RJFsLRs
1	1960001	2000000	601	0.133934	0.0971118	-0.907804689357501	1980001	RJFsLRs
1	1980001	2020000	810	0.135424	0.106359	-0.888235864998166	2000001	RJFsLRs
1	2000001	2040000	999	0.149422	0.105525	-0.704393983533752	2020001	RJFsLRs
1	2020001	2060000	826	0.138059	0.0775804	-0.853629252792227	2040001	RJFsLRs
1	2040001	2080000	749	0.17997	0.0905111	-0.303193683849875	2060001	RJFsLRs
1	2060001	2100000	777	0.197112	0.11745	-0.0780602696433464	2080001	RJFsLRs
1	2080001	2120000	773	0.182148	0.113802	-0.27458905334341	2100001	RJFsLRs
1	2100001	2140000	866	0.218029	0.13009	0.196651877419887	2120001	RJFsLRs
1	2120001	2160000	834	0.239128	0.139617	0.473754310411576	2140001	RJFsLRs
1	2140001	2180000	897	0.252592	0.149364	0.650582935360631	2160001	RJFsLRs
1	2160001	2200000	952	0.250315	0.146448	0.6206780943766	2180001	RJFsLRs
1	2180001	2220000	850	0.210852	0.126273	0.102393184515894	2200001	RJFsLRs
1	2200001	2240000	832	0.187917	0.119872	-0.19882224278703	2220001	RJFsLRs
1	2220001	2260000	846	0.183701	0.113935	-0.254192822316532	2240001	RJFsLRs
1	2240001	2280000	803	0.173767	0.111343	-0.384660407004879	2260001	RJFsLRs
1	2260001	2300000	803	0.147269	0.0949719	-0.732670278061033	2280001	RJFsLRs
1	2280001	2320000	724	0.0960146	0.0716913	-1.4058168225195	2300001	RJFsLRs
1	2300001	2340000	665	0.106519	0.088984	-1.2678579241301	2320001	RJFsLRs
1	2320001	2360000	720	0.116544	0.0962445	-1.13619519647753	2340001	RJFsLRs
1	2340001	2380000	782	0.121547	0.0957856	-1.07048860032333	2360001	RJFsLRs
1	2360001	2400000	816	0.120322	0.0930536	-1.08657706330332	2380001	RJFsLRs
1	2380001	2420000	886	0.10131	0.0826574	-1.33627000875277	2400001	RJFsLRs
1	2400001	2440000	944	0.151845	0.108943	-0.672571660431289	2420001	RJFsLRs
1	2420001	2460000	843	0.192471	0.129041	-0.139012560818968	2440001	RJFsLRs
1	2440001	2480000	797	0.155583	0.105126	-0.623478864823775	2460001	RJFsLRs
1	2460001	2500000	917	0.138816	0.0936654	-0.843687239342551	2480001	RJFsLRs
1	2480001	2520000	1100	0.126818	0.0907257	-1.00126224247229	2500001	RJFsLRs
1	2500001	2540000	1163	0.132136	0.0952775	-0.931418612980377	2520001	RJFsLRs
1	2520001	2560000	1041	0.134023	0.0975537	-0.906635813271608	2540001	RJFsLRs
1	2540001	2580000	875	0.132698	0.0957236	-0.924037620168332	2560001	RJFsLRs
1	2560001	2600000	785	0.145464	0.0985434	-0.75637613575808	2580001	RJFsLRs
1	2580001	2620000	824	0.140605	0.0978402	-0.820191516672181	2600001	RJFsLRs
1	2600001	2640000	874	0.171993	0.109647	-0.407959128087739	2620001	RJFsLRs
1	2620001	2660000	827	0.195067	0.113825	-0.104918152740555	2640001	RJFsLRs
1	2640001	2680000	807	0.208457	0.120705	0.0709385977101165	2660001	RJFsLRs
1	2660001	2700000	971	0.166862	0.109253	-0.475346804455356	2680001	RJFsLRs
1	2680001	2720000	1119	0.187561	0.120588	-0.203497747130603	2700001	RJFsLRs
1	2700001	2740000	932	0.240634	0.133702	0.493533269797589	2720001	RJFsLRs
1	2720001	2760000	733	0.19207	0.106201	-0.144279069925071	2740001	RJFsLRs
1	2740001	2780000	738	0.166218	0.109185	-0.483804739279123	2760001	RJFsLRs
1	2760001	2800000	912	0.169112	0.114807	-0.445796566328843	2780001	RJFsLRs
1	2780001	2820000	1017	0.167775	0.10978	-0.463355974495576	2800001	RJFsLRs
1	2800001	2840000	1091	0.167306	0.0830386	-0.469515557465058	2820001	RJFsLRs
1	2820001	2860000	1177	0.135221	0.0585975	-0.890901953149135	2840001	RJFsLRs
1	2840001	2880000	1053	0.133786	0.0811317	-0.909748438354267	2860001	RJFsLRs
1	2860001	2900000	980	0.170289	0.11176	-0.430338508428885	2880001	RJFsLRs
1	2880001	2920000	790	0.168947	0.107863	-0.447963583791454	2900001	RJFsLRs
1	2900001	2940000	778	0.134888	0.101173	-0.895275388391859	2920001	RJFsLRs
1	2920001	2960000	832	0.120166	0.0935416	-1.08862587981343	2940001	RJFsLRs
1	2940001	2980000	816	0.114381	0.0799807	-1.16460282539648	2960001	RJFsLRs
1	2960001	3000000	1000	0.153162	0.0950064	-0.655274921047903	2980001	RJFsLRs
1	2980001	3020000	976	0.201511	0.115245	-0.0202862707462215	3000001	RJFsLRs
1	3000001	3040000	886	0.197785	0.112045	-0.0692214650837274	3020001	RJFsLRs
1	3020001	3060000	990	0.17452	0.110249	-0.374770927311873	3040001	RJFsLRs
1	3040001	3080000	915	0.174033	0.112149	-0.381166912186367	3060001	RJFsLRs
1	3060001	3100000	832	0.16485	0.101328	-0.501771284060043	3080001	RJFsLRs
1	3080001	3120000	753	0.193525	0.112685	-0.125169915936592	3100001	RJFsLRs
1	3100001	3140000	595	0.246542	0.133448	0.571125628398229	3120001	RJFsLRs
1	3120001	3160000	590	0.19984	0.116937	-0.0422322475948454	3140001	RJFsLRs
1	3140001	3180000	566	0.168108	0.100097	-0.458982539252852	3160001	RJFsLRs
1	3160001	3200000	644	0.185443	0.0978743	-0.231314371287027	3180001	RJFsLRs
1	3180001	3220000	781	0.215776	0.121871	0.167062238975872	3200001	RJFsLRs
1	3200001	3240000	916	0.260208	0.152729	0.750607208059086	3220001	RJFsLRs
1	3220001	3260000	853	0.217279	0.129693	0.186801798044383	3240001	RJFsLRs
1	3240001	3280000	725	0.20363	0.124063	0.00754348684937033	3260001	RJFsLRs
1	3260001	3300000	664	0.231118	0.147215	0.368555462681189	3280001	RJFsLRs
1	3280001	3320000	603	0.151005	0.105382	-0.683603749331854	3300001	RJFsLRs
1	3300001	3340000	839	0.222659	0.127965	0.257459700764667	3320001	RJFsLRs
1	3320001	3360000	925	0.293435	0.158977	1.18699199127226	3340001	RJFsLRs
1	3340001	3380000	925	0.261533	0.134348	0.768009014955811	3360001	RJFsLRs
1	3360001	3400000	927	0.294572	0.145788	1.20192471160553	3380001	RJFsLRs
1	3380001	3420000	746	0.310829	0.157936	1.41543503214896	3400001	RJFsLRs
1	3400001	3440000	749	0.230343	0.129683	0.358377047326502	3420001	RJFsLRs
1	3420001	3460000	861	0.22153	0.128687	0.242632047944742	3440001	RJFsLRs
1	3440001	3480000	813	0.249843	0.140591	0.614479111089616	3460001	RJFsLRs
1	3460001	3500000	728	0.274836	0.161706	0.942723156198924	3480001	RJFsLRs
1	3480001	3520000	815	0.202364	0.122383	-0.00908344713648129	3500001	RJFsLRs
1	3500001	3540000	899	0.179065	0.111756	-0.315079446296317	3520001	RJFsLRs
1	3520001	3560000	909	0.153849	0.107339	-0.646252248339941	3540001	RJFsLRs
1	3540001	3580000	993	0.21898	0.128817	0.209141778068027	3560001	RJFsLRs
1	3560001	3600000	1015	0.233812	0.137917	0.403936947798001	3580001	RJFsLRs
1	3580001	3620000	865	0.153893	0.109785	-0.645674377016578	3600001	RJFsLRs
1	3600001	3640000	895	0.16863	0.11888	-0.452126884007501	3620001	RJFsLRs
1	3620001	3660000	1013	0.169644	0.113634	-0.438809576691819	3640001	RJFsLRs
1	3640001	3680000	949	0.169733	0.116886	-0.437640700605926	3660001	RJFsLRs
1	3660001	3700000	951	0.162536	0.121546	-0.532162062293266	3680001	RJFsLRs
1	3680001	3720000	984	0.163983	0.112067	-0.513157975818126	3700001	RJFsLRs
1	3700001	3740000	979	0.174892	0.111	-0.369885287941623	3720001	RJFsLRs
1	3720001	3760000	938	0.163779	0.108937	-0.515837197408263	3740001	RJFsLRs
1	3740001	3780000	1056	0.178033	0.110967	-0.328633155517011	3760001	RJFsLRs
1	3760001	3800000	1095	0.200211	0.114282	-0.0373597416637624	3780001	RJFsLRs
1	3780001	3820000	978	0.177493	0.108079	-0.335725212667374	3800001	RJFsLRs
1	3800001	3840000	932	0.183527	0.119565	-0.256478040731649	3820001	RJFsLRs
1	3820001	3860000	830	0.176514	0.12461	-0.348582849612199	3840001	RJFsLRs
1	3840001	3880000	755	0.121406	0.0973243	-1.07234041524593	3860001	RJFsLRs
1	3860001	3900000	853	0.184912	0.125024	-0.238288227484885	3880001	RJFsLRs
1	3880001	3920000	872	0.256719	0.1603	0.704784638804239	3900001	RJFsLRs
1	3900001	3940000	840	0.221927	0.145995	0.247846023294175	3920001	RJFsLRs
1	3920001	3960000	924	0.169387	0.12138	-0.442184870557825	3940001	RJFsLRs
1	3940001	3980000	951	0.158805	0.11884	-0.581162923826608	3960001	RJFsLRs
1	3960001	4000000	1033	0.139528	0.109726	-0.834336230655405	3980001	RJFsLRs
1	3980001	4020000	1157	0.117105	0.0964047	-1.12882733710465	4000001	RJFsLRs
1	4000001	4040000	1093	0.192294	0.126552	-0.141337179551587	4020001	RJFsLRs
1	4020001	4060000	1095	0.201577	0.109679	-0.019419463761177	4040001	RJFsLRs
1	4040001	4080000	1213	0.106741	0.0570482	-1.26494230063496	4060001	RJFsLRs
1	4060001	4100000	1216	0.116515	0.0552426	-1.13657606621338	4080001	RJFsLRs
1	4080001	4120000	1144	0.115222	0.0587161	-1.15355760305675	4100001	RJFsLRs
1	4100001	4140000	1024	0.118884	0.0716357	-1.10546294882596	4120001	RJFsLRs
1	4120001	4160000	904	0.130911	0.0932624	-0.947507075960367	4140001	RJFsLRs
1	4140001	4180000	856	0.1294	0.0981216	-0.967351702542217	4160001	RJFsLRs
1	4160001	4200000	913	0.120223	0.0908009	-1.08787727378089	4180001	RJFsLRs
1	4180001	4220000	955	0.125301	0.0892612	-1.02118566968914	4200001	RJFsLRs
1	4200001	4240000	1022	0.143566	0.0967213	-0.78130340329769	4220001	RJFsLRs
1	4220001	4260000	1104	0.137396	0.0951707	-0.862336722960173	4240001	RJFsLRs
1	4240001	4280000	1065	0.142654	0.100868	-0.793281099818303	4260001	RJFsLRs
1	4260001	4300000	972	0.162396	0.108188	-0.534000743776693	4280001	RJFsLRs
1	4280001	4320000	899	0.188499	0.114136	-0.191178581191639	4300001	RJFsLRs
1	4300001	4340000	830	0.191034	0.116924	-0.157885312902434	4320001	RJFsLRs
1	4320001	4360000	819	0.14116	0.0923767	-0.812902457934308	4340001	RJFsLRs
1	4340001	4380000	719	0.128069	0.0873723	-0.984832310073945	4360001	RJFsLRs
1	4360001	4400000	649	0.144563	0.0890967	-0.768209364447853	4380001	RJFsLRs
1	4380001	4420000	556	0.134303	0.0843921	-0.902958450304753	4400001	RJFsLRs
1	4400001	4440000	478	0.226191	0.122606	0.303847007903709	4420001	RJFsLRs
1	4420001	4460000	425	0.288457	0.137688	1.12161373109725	4440001	RJFsLRs
1	4440001	4480000	265	0.25484	0.125826	0.68010690660881	4460001	RJFsLRs
1	4460001	4500000	417	0.20917	0.104877	0.0803027398364292	4480001	RJFsLRs
1	4480001	4520000	637	0.24528	0.119265	0.554551228169047	4500001	RJFsLRs
1	4500001	4540000	555	0.279379	0.140271	1.00238837033615	4520001	RJFsLRs
1	4520001	4560000	490	0.20496	0.13262	0.0250109609419314	4540001	RJFsLRs
1	4540001	4580000	562	0.128572	0.104334	-0.978226190172774	4560001	RJFsLRs
1	4560001	4600000	577	0.104387	0.0776196	-1.29585841643487	4580001	RJFsLRs
1	4580001	4620000	583	0.13765	0.0791061	-0.859000829411669	4600001	RJFsLRs
1	4600001	4640000	587	0.191982	0.0926982	-0.145434812571796	4620001	RJFsLRs
1	4620001	4660000	593	0.202348	0.0934705	-0.00929358216315857	4640001	RJFsLRs
1	4640001	4680000	592	0.160881	0.0924258	-0.553897904115212	4660001	RJFsLRs
1	4660001	4700000	553	0.136635	0.0872406	-0.872331270166518	4680001	RJFsLRs
1	4680001	4720000	649	0.132795	0.0882607	-0.9227636765691	4700001	RJFsLRs
1	4700001	4740000	737	0.164411	0.100556	-0.507536863854505	4720001	RJFsLRs
1	4720001	4760000	712	0.179285	0.102965	-0.312190089679502	4740001	RJFsLRs
1	4740001	4780000	664	0.169038	0.105049	-0.446768440827227	4760001	RJFsLRs
1	4760001	4800000	712	0.159194	0.109097	-0.576054015990513	4780001	RJFsLRs
1	4780001	4820000	720	0.125301	0.0925073	-1.02118566968914	4800001	RJFsLRs
1	4800001	4840000	571	0.100556	0.083928	-1.34617262188495	4820001	RJFsLRs
1	4820001	4860000	532	0.110864	0.0787168	-1.21079313094802	4840001	RJFsLRs
1	4840001	4880000	542	0.118346	0.0770292	-1.11252873909798	4860001	RJFsLRs
1	4860001	4900000	445	0.136048	0.0942704	-0.880040598957746	4880001	RJFsLRs
1	4880001	4920000	479	0.154747	0.09666	-0.634458419967671	4900001	RJFsLRs
1	4900001	4940000	559	0.169621	0.100895	-0.439111645792668	4920001	RJFsLRs
1	4920001	4960000	545	0.245357	0.129363	0.555562502984932	4940001	RJFsLRs
1	4940001	4980000	534	0.264736	0.129507	0.810075420608798	4960001	RJFsLRs
1	4960001	5000000	494	0.166248	0.0938208	-0.483410736104103	4980001	RJFsLRs
1	4980001	5020000	404	0.118594	0.0833365	-1.10927164618448	5000001	RJFsLRs
1	5000001	5040000	467	0.0737827	0.0601626	-1.69779812874387	5020001	RJFsLRs
1	5020001	5060000	650	0.0703917	0.0648281	-1.74233362096032	5040001	RJFsLRs
1	5040001	5080000	598	0.0924091	0.0796582	-1.45316943743734	5060001	RJFsLRs
1	5060001	5100000	283	0.0917444	0.075309	-1.46189923445187	5080001	RJFsLRs
1	5080001	5120000	336	0.145655	0.0929409	-0.753867648877118	5100001	RJFsLRs
1	5100001	5140000	537	0.153141	0.101798	-0.655550723270417	5120001	RJFsLRs
1	5120001	5160000	499	0.127624	0.0907911	-0.990676690503411	5140001	RJFsLRs
1	5140001	5180000	549	0.0921367	0.0701191	-1.45674698626653	5160001	RJFsLRs
1	5160001	5200000	547	0.0930269	0.0694534	-1.44505559871976	5180001	RJFsLRs
1	5180001	5220000	611	0.0919114	0.0708971	-1.45970595011093	5200001	RJFsLRs
1	5200001	5240000	609	0.097506	0.0729766	-1.38622961134533	5220001	RJFsLRs
1	5220001	5260000	490	0.121001	0.0783867	-1.0776594581087	5240001	RJFsLRs
1	5240001	5280000	444	0.172935	0.101725	-0.395587428392106	5260001	RJFsLRs
1	5260001	5300000	438	0.162242	0.10886	-0.536023293408464	5280001	RJFsLRs
1	5280001	5320000	468	0.161759	0.111098	-0.542366744526289	5300001	RJFsLRs
1	5300001	5340000	537	0.187132	0.127592	-0.209131992533392	5320001	RJFsLRs
1	5320001	5360000	556	0.182873	0.129121	-0.265067309947089	5340001	RJFsLRs
1	5340001	5380000	527	0.19402	0.123384	-0.118668863548759	5360001	RJFsLRs
1	5360001	5400000	575	0.150654	0.0997431	-0.68821358647959	5380001	RJFsLRs
1	5380001	5420000	565	0.0909687	0.0781943	-1.47208684321398	5400001	RJFsLRs
1	5400001	5440000	539	0.091696	0.0781287	-1.46253489290757	5420001	RJFsLRs
1	5420001	5460000	559	0.101566	0.0791947	-1.33290784832594	5440001	RJFsLRs
1	5440001	5480000	583	0.092937	0.0742549	-1.44623629490091	5460001	RJFsLRs
1	5460001	5500000	565	0.0921351	0.0641361	-1.45676799976919	5480001	RJFsLRs
1	5480001	5520000	564	0.14302	0.0816128	-0.788474261083057	5500001	RJFsLRs
1	5500001	5540000	541	0.21355	0.109276	0.137827203389375	5520001	RJFsLRs
1	5520001	5560000	464	0.235728	0.105556	0.429100617242623	5540001	RJFsLRs
1	5540001	5580000	503	0.226897	0.119105	0.313119215955851	5560001	RJFsLRs
1	5560001	5600000	514	0.209275	0.128412	0.0816817509489998	5580001	RJFsLRs
1	5580001	5620000	479	0.150361	0.108668	-0.69206168415562	5600001	RJFsLRs
1	5600001	5640000	466	0.143446	0.0977872	-0.782879415997771	5620001	RJFsLRs
1	5620001	5660000	466	0.179144	0.106375	-0.314041904602097	5640001	RJFsLRs
1	5640001	5680000	527	0.248354	0.124454	0.594923420169447	5660001	RJFsLRs
1	5660001	5700000	561	0.276884	0.132295	0.969620439613634	5680001	RJFsLRs
1	5680001	5720000	564	0.239969	0.138776	0.484799532751308	5700001	RJFsLRs
1	5700001	5740000	520	0.229819	0.142597	0.351495125202816	5720001	RJFsLRs
1	5720001	5760000	528	0.224877	0.132375	0.286589668837826	5740001	RJFsLRs
1	5740001	5780000	639	0.222705	0.139882	0.258063838966365	5760001	RJFsLRs
1	5760001	5800000	714	0.171206	0.113976	-0.418295144712435	5780001	RJFsLRs
1	5780001	5820000	676	0.11607	0.0870307	-1.14242044664285	5800001	RJFsLRs
1	5800001	5840000	616	0.172882	0.115551	-0.396283500667975	5820001	RJFsLRs
1	5820001	5860000	652	0.170728	0.110106	-0.424572928634423	5840001	RJFsLRs
1	5840001	5880000	693	0.0966937	0.0754188	-1.39689790398096	5860001	RJFsLRs
1	5860001	5900000	661	0.061492	0.0502367	-1.85921728951789	5880001	RJFsLRs
1	5880001	5920000	566	0.0824071	0.0555725	-1.58453009598907	5900001	RJFsLRs
1	5900001	5940000	492	0.133963	0.0814375	-0.907423819621648	5920001	RJFsLRs
1	5920001	5960000	499	0.154607	0.103433	-0.636297101451098	5940001	RJFsLRs
1	5940001	5980000	459	0.147968	0.10528	-0.723490004083063	5960001	RJFsLRs
1	5960001	6000000	565	0.152566	0.105098	-0.663102450791637	5980001	RJFsLRs
1	5980001	6020000	734	0.269284	0.151946	0.869806301941857	6000001	RJFsLRs
1	6000001	6040000	639	0.313565	0.16699	1.4513681217108	6020001	RJFsLRs
1	6020001	6060000	694	0.180168	0.117947	-0.300593262894742	6040001	RJFsLRs
1	6040001	6080000	926	0.187101	0.120736	-0.209539129147579	6060001	RJFsLRs
1	6060001	6100000	974	0.200732	0.129569	-0.0305172198575788	6080001	RJFsLRs
1	6080001	6120000	968	0.201783	0.133391	-0.0167139752927053	6100001	RJFsLRs
1	6100001	6140000	955	0.26722	0.152301	0.842698883500469	6120001	RJFsLRs
1	6120001	6160000	953	0.283069	0.144699	1.05085076086363	6140001	RJFsLRs
1	6140001	6180000	964	0.211102	0.122973	0.105676544307729	6160001	RJFsLRs
1	6160001	6200000	1011	0.216971	0.128022	0.182756698780842	6180001	RJFsLRs
1	6180001	6220000	1085	0.270857	0.150535	0.890465201752081	6200001	RJFsLRs
1	6200001	6240000	1059	0.307877	0.173654	1.37666511972698	6220001	RJFsLRs
1	6220001	6260000	1048	0.309485	0.177267	1.39778368990806	6240001	RJFsLRs
1	6240001	6280000	1029	0.285106	0.176956	1.0776035764475	6260001	RJFsLRs
1	6260001	6300000	1019	0.212682	0.142141	0.126427378192125	6280001	RJFsLRs
1	6280001	6320000	976	0.155578	0.110981	-0.623544532019612	6300001	RJFsLRs
1	6300001	6340000	1034	0.171412	0.120563	-0.415589656243963	6320001	RJFsLRs
1	6320001	6360000	1152	0.127086	0.0947765	-0.997742480775439	6340001	RJFsLRs
1	6340001	6380000	1121	0.101547	0.0797379	-1.33315738367011	6360001	RJFsLRs
1	6360001	6400000	1104	0.107872	0.0834722	-1.25008838093669	6380001	RJFsLRs
1	6380001	6420000	1062	0.12056	0.0915772	-1.0834513047815	6400001	RJFsLRs
1	6400001	6440000	956	0.119906	0.0909381	-1.09204057399693	6420001	RJFsLRs
1	6420001	6460000	856	0.0727156	0.0641926	-1.71181282167934	6440001	RJFsLRs
1	6440001	6480000	811	0.0526294	0.0480125	-1.97561370748235	6460001	RJFsLRs
1	6460001	6500000	857	0.0509095	0.0463825	-1.99820190950625	6480001	RJFsLRs
1	6480001	6520000	821	0.094552	0.0677301	-1.42502579064565	6500001	RJFsLRs
1	6500001	6540000	852	0.201191	0.118436	-0.0244889712797699	6520001	RJFsLRs
1	6520001	6560000	905	0.211814	0.126746	0.115027552994874	6540001	RJFsLRs
1	6540001	6580000	785	0.180443	0.119163	-0.296981567123723	6560001	RJFsLRs
1	6560001	6600000	811	0.170667	0.121721	-0.425374068423631	6580001	RJFsLRs
1	6580001	6620000	880	0.178232	0.130062	-0.32601960112271	6600001	RJFsLRs
1	6600001	6640000	841	0.156687	0.117159	-0.608979547983033	6620001	RJFsLRs
1	6620001	6660000	836	0.126249	0.0980797	-1.0087351693585	6640001	RJFsLRs
1	6640001	6680000	883	0.13017	0.0997371	-0.957238954383365	6660001	RJFsLRs
1	6660001	6700000	1012	0.105913	0.0865389	-1.27581678826551	6680001	RJFsLRs
1	6680001	6720000	981	0.115351	0.0905171	-1.15186338940416	6700001	RJFsLRs
1	6700001	6740000	974	0.176409	0.12246	-0.349961860724769	6720001	RJFsLRs
1	6720001	6760000	1000	0.242096	0.152541	0.512734357860239	6740001	RJFsLRs
1	6740001	6780000	910	0.2606	0.158888	0.755755516212683	6760001	RJFsLRs
1	6760001	6800000	894	0.209785	0.135576	0.0883798049243429	6780001	RJFsLRs
1	6780001	6820000	835	0.165714	0.115462	-0.490423992619462	6800001	RJFsLRs
1	6800001	6840000	778	0.171388	0.115139	-0.415904858783979	6820001	RJFsLRs
1	6820001	6860000	874	0.178049	0.118606	-0.328423020490333	6840001	RJFsLRs
1	6840001	6880000	1002	0.17414	0.120297	-0.379761634195462	6860001	RJFsLRs
1	6860001	6900000	1102	0.17726	0.120817	-0.338785303993364	6880001	RJFsLRs
1	6880001	6920000	1093	0.168663	0.115409	-0.451693480514979	6900001	RJFsLRs
1	6900001	6940000	962	0.137835	0.0987361	-0.856571143165711	6920001	RJFsLRs
1	6920001	6960000	940	0.127496	0.0949847	-0.992357770716831	6940001	RJFsLRs
1	6940001	6980000	977	0.181625	0.118905	-0.281457842027928	6960001	RJFsLRs
1	6960001	7000000	975	0.207605	0.136347	0.0597489075395436	6980001	RJFsLRs
1	6980001	7020000	931	0.215464	0.141504	0.162964605955662	7000001	RJFsLRs
1	7000001	7040000	938	0.307144	0.172356	1.36703830881732	7020001	RJFsLRs
1	7020001	7060000	916	0.293581	0.163666	1.1889094733907	7040001	RJFsLRs
1	7040001	7080000	881	0.165914	0.112076	-0.487797304785994	7060001	RJFsLRs
1	7060001	7100000	889	0.157244	0.108734	-0.601664222366825	7080001	RJFsLRs
1	7080001	7120000	935	0.175203	0.116384	-0.36580078836058	7100001	RJFsLRs
1	7100001	7140000	1076	0.18093	0.121357	-0.290585582249229	7120001	RJFsLRs
1	7120001	7160000	1144	0.183573	0.124117	-0.255873902529952	7140001	RJFsLRs
1	7140001	7180000	1079	0.214144	0.138278	0.145628466254774	7160001	RJFsLRs
1	7160001	7200000	959	0.245632	0.15841	0.55917419875595	7180001	RJFsLRs
1	7180001	7220000	992	0.216415	0.147622	0.175454506603802	7200001	RJFsLRs
1	7200001	7240000	1099	0.20337	0.135806	0.00412879266586201	7220001	RJFsLRs
1	7220001	7260000	1059	0.192956	0.125555	-0.132642842822808	7240001	RJFsLRs
1	7240001	7280000	989	0.172947	0.118353	-0.395429827122098	7260001	RJFsLRs
1	7260001	7300000	977	0.179216	0.121943	-0.313096296982049	7280001	RJFsLRs
1	7280001	7320000	1026	0.216594	0.137897	0.177805392214755	7300001	RJFsLRs
1	7300001	7340000	1039	0.264078	0.160636	0.801433617636688	7320001	RJFsLRs
1	7320001	7360000	1050	0.233131	0.138294	0.394993075725043	7340001	RJFsLRs
1	7340001	7380000	1110	0.168376	0.106085	-0.455462777556005	7360001	RJFsLRs
1	7360001	7400000	1066	0.170919	0.105498	-0.422064441753462	7380001	RJFsLRs
1	7380001	7420000	984	0.171667	0.10765	-0.412240629256292	7400001	RJFsLRs
1	7400001	7440000	1007	0.157589	0.107207	-0.597133185854093	7420001	RJFsLRs
1	7420001	7460000	995	0.171712	0.114721	-0.411649624493762	7440001	RJFsLRs
1	7440001	7480000	990	0.217938	0.13681	0.195456734455659	7460001	RJFsLRs
1	7460001	7500000	901	0.227775	0.139586	0.324650375544775	7480001	RJFsLRs
1	7480001	7520000	890	0.198683	0.119112	-0.0574276367114567	7500001	RJFsLRs
1	7500001	7540000	1067	0.165099	0.107836	-0.498501057707376	7520001	RJFsLRs
1	7520001	7560000	1171	0.159675	0.116321	-0.569736831751023	7540001	RJFsLRs
1	7540001	7580000	1127	0.233865	0.152697	0.40463302007387	7560001	RJFsLRs
1	7560001	7600000	1025	0.211859	0.127469	0.115618557757404	7580001	RJFsLRs
1	7580001	7620000	853	0.140464	0.0862202	-0.822043331594776	7600001	RJFsLRs
1	7600001	7640000	854	0.208165	0.127101	0.0671036334732533	7620001	RJFsLRs
1	7620001	7660000	897	0.180399	0.124147	-0.297559438447086	7640001	RJFsLRs
1	7640001	7680000	809	0.19532	0.131426	-0.101595392631218	7660001	RJFsLRs
1	7660001	7700000	741	0.243569	0.151806	0.53207991375373	7680001	RJFsLRs
1	7680001	7720000	717	0.217588	0.142383	0.190860030747091	7700001	RJFsLRs
1	7700001	7740000	746	0.166341	0.113772	-0.48218932626154	7720001	RJFsLRs
1	7720001	7760000	811	0.0864541	0.0688275	-1.53137906767885	7740001	RJFsLRs
1	7740001	7780000	920	0.135705	0.0921586	-0.884545368592143	7760001	RJFsLRs
1	7760001	7800000	783	0.159558	0.109337	-0.571273444133602	7780001	RJFsLRs
1	7780001	7820000	712	0.136921	0.0954841	-0.868575106564659	7800001	RJFsLRs
1	7800001	7840000	805	0.14649	0.0986927	-0.74290122717239	7820001	RJFsLRs
1	7820001	7860000	799	0.137321	0.0957376	-0.863321730897723	7840001	RJFsLRs
1	7840001	7880000	820	0.160245	0.10359	-0.56225077142564	7860001	RJFsLRs
1	7860001	7900000	831	0.164416	0.096718	-0.507471196658668	7880001	RJFsLRs
1	7880001	7920000	692	0.109833	0.0633338	-1.22433370672954	7900001	RJFsLRs
1	7900001	7940000	617	0.0316066	0.0285547	-2.25171537240948	7920001	RJFsLRs
1	7920001	7960000	616	0.0372757	0.0337363	-2.17726059242592	7940001	RJFsLRs
1	7940001	7980000	590	0.101803	0.0781982	-1.32979522324328	7960001	RJFsLRs
1	7960001	8000000	653	0.0877371	0.0750349	-1.51452886522715	7980001	RJFsLRs
1	7980001	8020000	738	0.0725233	0.0559597	-1.71433838203122	8000001	RJFsLRs
1	8000001	8040000	710	0.0960149	0.0704372	-1.40581288248775	8020001	RJFsLRs
1	8020001	8060000	523	0.105112	0.0773907	-1.28633667303855	8040001	RJFsLRs
1	8040001	8080000	396	0.0682413	0.0500806	-1.77057576854576	8060001	RJFsLRs
1	8060001	8100000	521	0.0446064	0.0398583	-2.08098328992191	8080001	RJFsLRs
1	8080001	8120000	587	0.0448288	0.0404481	-2.07806241305109	8100001	RJFsLRs
1	8100001	8140000	516	0.0460911	0.0393995	-2.06148407279016	8120001	RJFsLRs
1	8120001	8160000	485	0.0731343	0.051382	-1.70631385069997	8140001	RJFsLRs
1	8140001	8180000	463	0.105106	0.0692428	-1.28641547367355	8160001	RJFsLRs
1	8160001	8200000	459	0.113936	0.0728987	-1.17044720582595	8180001	RJFsLRs
1	8180001	8220000	567	0.105786	0.0724588	-1.27748473503976	8200001	RJFsLRs
1	8200001	8240000	701	0.118071	0.0852012	-1.116140434869	8220001	RJFsLRs
1	8220001	8260000	784	0.0987242	0.0787137	-1.37023045575168	8240001	RJFsLRs
1	8240001	8280000	854	0.0642893	0.0559692	-1.82247912013509	8260001	RJFsLRs
1	8260001	8300000	872	0.0523019	0.0415626	-1.97991490880965	8280001	RJFsLRs
1	8280001	8320000	726	0.088059	0.0563371	-1.51030121115919	8300001	RJFsLRs
1	8300001	8340000	568	0.135944	0.0845214	-0.881406476631149	8320001	RJFsLRs
1	8320001	8360000	490	0.160524	0.0997197	-0.558586541897952	8340001	RJFsLRs
1	8340001	8380000	512	0.207269	0.132317	0.0553360719793176	8360001	RJFsLRs
1	8360001	8400000	548	0.196698	0.130601	-0.0834975134586248	8380001	RJFsLRs
1	8380001	8420000	516	0.219294	0.131341	0.213265677966571	8400001	RJFsLRs
1	8400001	8440000	564	0.170823	0.101835	-0.423325251913526	8420001	RJFsLRs
1	8420001	8460000	504	0.107459	0.0741046	-1.25551249131281	8440001	RJFsLRs
1	8440001	8480000	454	0.117908	0.0782999	-1.11828118545328	8460001	RJFsLRs
1	8460001	8500000	488	0.105845	0.0779535	-1.27670986212889	8480001	RJFsLRs
1	8480001	8520000	461	0.108475	0.0749307	-1.24216891711879	8500001	RJFsLRs
1	8500001	8540000	292	0.101087	0.0624662	-1.33919876568709	8520001	RJFsLRs
1	8520001	8560000	319	0.0968718	0.0636165	-1.39455883846526	8540001	RJFsLRs
1	8540001	8580000	430	0.127989	0.0754344	-0.985882985207332	8560001	RJFsLRs
1	8560001	8600000	410	0.177257	0.0718537	-0.338824704310866	8580001	RJFsLRs
1	8580001	8620000	397	0.331876	0.100411	1.69185452630395	8600001	RJFsLRs
1	8600001	8640000	334	0.452792	0.160217	3.27989745666193	8620001	RJFsLRs
1	8620001	8660000	346	0.376209	0.142281	2.2740992849096	8640001	RJFsLRs
1	8640001	8680000	350	0.302143	0.134071	1.30135797954145	8660001	RJFsLRs
1	8660001	8700000	377	0.314469	0.141103	1.46324075071808	8680001	RJFsLRs
1	8680001	8720000	338	0.270302	0.125372	0.883176143014208	8700001	RJFsLRs
1	8700001	8740000	291	0.179963	0.106093	-0.303285617924046	8720001	RJFsLRs
1	8720001	8760000	317	0.134592	0.0857874	-0.899162886385392	8740001	RJFsLRs
1	8740001	8780000	337	0.155088	0.0883569	-0.629979917211608	8760001	RJFsLRs
1	8760001	8800000	382	0.1816	0.104276	-0.281786178007112	8780001	RJFsLRs
1	8780001	8820000	467	0.120775	0.0860057	-1.08062761536052	8800001	RJFsLRs
1	8800001	8840000	421	0.133442	0.0881178	-0.914266341427832	8820001	RJFsLRs
1	8820001	8860000	351	0.151921	0.0879815	-0.671573519054571	8840001	RJFsLRs
1	8840001	8880000	321	0.158423	0.0856031	-0.586179897588532	8860001	RJFsLRs
1	8860001	8900000	295	0.299167	0.132958	1.26227286457945	8880001	RJFsLRs
1	8880001	8920000	407	0.216381	0.119578	0.175007969672112	8900001	RJFsLRs
1	8900001	8940000	457	0.152426	0.0904405	-0.664941132275065	8920001	RJFsLRs
1	8920001	8960000	411	0.141813	0.0853468	-0.804326322158036	8940001	RJFsLRs
1	8940001	8980000	420	0.0869249	0.0748561	-1.52519584451886	8960001	RJFsLRs
1	8960001	9000000	445	0.0759767	0.0713324	-1.66898336321073	8980001	RJFsLRs
1	8980001	9020000	482	0.180183	0.10316	-0.300396261307231	9000001	RJFsLRs
1	9000001	9040000	578	0.203062	0.106027	8.36934023215048e-05	9020001	RJFsLRs
1	9020001	9060000	814	0.156086	0.0861616	-0.616872744922603	9040001	RJFsLRs
1	9040001	9080000	772	0.172419	0.0991276	-0.402364283002453	9060001	RJFsLRs
1	9060001	9100000	535	0.259056	0.139156	0.735477486138312	9080001	RJFsLRs
1	9080001	9120000	443	0.311506	0.162393	1.42432637046525	9100001	RJFsLRs
1	9100001	9140000	463	0.248721	0.120487	0.599743392343861	9120001	RJFsLRs
1	9120001	9160000	435	0.172044	0.094103	-0.407289322690205	9140001	RJFsLRs
1	9140001	9180000	402	0.182742	0.0969311	-0.266787790478011	9160001	RJFsLRs
1	9160001	9200000	528	0.200111	0.109769	-0.0386730855804962	9180001	RJFsLRs
1	9180001	9220000	515	0.197416	0.124276	-0.0740677041364753	9200001	RJFsLRs
1	9200001	9240000	462	0.199635	0.128023	-0.0449246026241497	9220001	RJFsLRs
1	9220001	9260000	328	0.243792	0.146635	0.535008670688046	9240001	RJFsLRs
1	9240001	9280000	241	0.18801	0.139319	-0.197600832944468	9260001	RJFsLRs
1	9260001	9300000	295	0.164447	0.111031	-0.507064060044481	9280001	RJFsLRs
1	9280001	9320000	324	0.185747	0.0941216	-0.227321805780156	9300001	RJFsLRs
1	9300001	9340000	415	0.256323	0.130216	0.699583796893974	9320001	RJFsLRs
1	9320001	9360000	475	0.227795	0.137919	0.324913044328121	9340001	RJFsLRs
1	9340001	9380000	621	0.211121	0.092218	0.105926079651908	9360001	RJFsLRs
1	9360001	9400000	686	0.202796	0.0746217	-0.00340980141619056	9380001	RJFsLRs
1	9380001	9420000	570	0.183133	0.0783263	-0.261652615763581	9400001	RJFsLRs
1	9400001	9440000	358	0.210935	0.0822922	0.103483259966783	9420001	RJFsLRs
1	9420001	9460000	233	0.257709	0.0904116	0.717786743579906	9440001	RJFsLRs
1	9440001	9480000	348	0.191665	0.0779689	-0.149598112787843	9460001	RJFsLRs
1	9460001	9500000	503	0.0723278	0.0500452	-1.71690596938843	9480001	RJFsLRs
1	9480001	9520000	553	0.115809	0.0666572	-1.14584827426552	9500001	RJFsLRs
1	9500001	9540000	462	0.15827	0.0949712	-0.588189313781135	9520001	RJFsLRs
1	9520001	9560000	359	0.242281	0.134711	0.515164044106197	9540001	RJFsLRs
1	9540001	9580000	382	0.343643	0.192423	1.84639570498603	9560001	RJFsLRs
1	9560001	9600000	532	0.26715	0.144794	0.841779542758755	9580001	RJFsLRs
1	9580001	9620000	595	0.167851	0.0941957	-0.462357833118858	9600001	RJFsLRs
1	9600001	9640000	581	0.137057	0.0940725	-0.866788958837901	9620001	RJFsLRs
1	9620001	9660000	349	0.163128	0.107968	-0.524387066306201	9640001	RJFsLRs
1	9640001	9680000	321	0.122224	0.0728913	-1.06159726200704	9660001	RJFsLRs
1	9660001	9700000	558	0.147905	0.0874279	-0.724317410750605	9680001	RJFsLRs
1	9680001	9720000	693	0.193688	0.0888052	-0.123029165352316	9700001	RJFsLRs
1	9700001	9740000	783	0.205609	0.0981746	0.0335345629615343	9720001	RJFsLRs
1	9720001	9760000	802	0.154151	0.0949137	-0.642285949711405	9740001	RJFsLRs
1	9740001	9780000	914	0.10211	0.0704111	-1.3257632574189	9760001	RJFsLRs
1	9760001	9800000	963	0.135014	0.092088	-0.893620575056775	9780001	RJFsLRs
1	9780001	9820000	878	0.16546	0.110789	-0.493759886167966	9800001	RJFsLRs
1	9800001	9840000	766	0.203673	0.128797	0.00810822473356575	9820001	RJFsLRs
1	9820001	9860000	646	0.198959	0.126487	-0.0538028075012711	9840001	RJFsLRs
1	9840001	9880000	611	0.191648	0.115678	-0.149821381253688	9860001	RJFsLRs
1	9860001	9900000	582	0.221391	0.124346	0.240806499900481	9880001	RJFsLRs
1	9880001	9920000	568	0.154954	0.0984707	-0.631739798060031	9900001	RJFsLRs
1	9900001	9940000	542	0.116177	0.0801217	-1.14101516865194	9920001	RJFsLRs
1	9920001	9960000	606	0.0778997	0.062673	-1.64372775969193	9940001	RJFsLRs
1	9940001	9980000	667	0.0910352	0.0666925	-1.47121346950935	9960001	RJFsLRs
1	9960001	10000000	505	0.14268	0.0936321	-0.792939630399953	9980001	RJFsLRs
1	9980001	10020000	357	0.18381	0.11703	-0.252761277447292	10000001	RJFsLRs
1	10000001	10040000	290	0.204601	0.119794	0.0202960562808567	10020001	RJFsLRs
1	10020001	10060000	233	0.217713	0.122636	0.192501710643008	10040001	RJFsLRs
1	10040001	10080000	396	0.202757	0.124571	-0.00392200554371694	10060001	RJFsLRs
1	10060001	10100000	516	0.251557	0.138171	0.636989825822435	10080001	RJFsLRs
1	10080001	10120000	463	0.323284	0.146407	1.57901201697817	10100001	RJFsLRs
1	10100001	10140000	469	0.277034	0.118096	0.971590455488735	10120001	RJFsLRs
1	10120001	10160000	448	0.218172	0.0992408	0.198529959220817	10140001	RJFsLRs
1	10140001	10180000	433	0.273633	0.134956	0.926923628880615	10160001	RJFsLRs
1	10160001	10200000	534	0.237784	0.126854	0.456102968170672	10180001	RJFsLRs
1	10180001	10220000	661	0.118372	0.075624	-1.11218726967963	10200001	RJFsLRs
1	10200001	10240000	630	0.0895448	0.0665713	-1.49078754724435	10220001	RJFsLRs
1	10220001	10260000	689	0.088626	0.0592157	-1.5028545511513	10240001	RJFsLRs
1	10240001	10280000	763	0.101653	0.0675912	-1.33176523911838	10260001	RJFsLRs
1	10260001	10300000	662	0.150115	0.0973571	-0.695292510190786	10280001	RJFsLRs
1	10280001	10320000	530	0.14168	0.0870678	-0.806073069567292	10300001	RJFsLRs
1	10300001	10340000	552	0.126883	0.0670472	-1.00040856892641	10320001	RJFsLRs
1	10320001	10360000	680	0.121347	0.0699697	-1.0731152881568	10340001	RJFsLRs
1	10340001	10380000	719	0.0877354	0.0653675	-1.51455119207374	10360001	RJFsLRs
1	10360001	10400000	662	0.0838649	0.0687284	-1.56538416837092	10380001	RJFsLRs
1	10380001	10420000	468	0.156787	0.0961644	-0.607666204066299	10400001	RJFsLRs
1	10400001	10440000	486	0.21569	0.108953	0.165932763207481	10420001	RJFsLRs
1	10420001	10460000	664	0.231275	0.121482	0.370617412630462	10440001	RJFsLRs
1	10440001	10480000	689	0.176844	0.113604	-0.344248814686977	10460001	RJFsLRs
1	10460001	10500000	623	0.0989395	0.0724424	-1.36740282629895	10480001	RJFsLRs
1	10480001	10520000	587	0.0600814	0.0429009	-1.87774331880733	10500001	RJFsLRs
1	10500001	10540000	535	0.0555355	0.035314	-1.93744661991814	10520001	RJFsLRs
1	10520001	10560000	435	0.054855	0.0339528	-1.94638392527152	10540001	RJFsLRs
1	10540001	10580000	440	0.0543281	0.0478239	-1.95330393436879	10560001	RJFsLRs
1	10560001	10600000	473	0.0605992	0.0509555	-1.87094282400649	10580001	RJFsLRs
1	10580001	10620000	474	0.101828	0.0647052	-1.32946688726409	10600001	RJFsLRs
1	10600001	10640000	415	0.106899	0.0664533	-1.26286721724652	10620001	RJFsLRs
1	10620001	10660000	392	0.056062	0.0395822	-1.93053186419654	10640001	RJFsLRs
1	10640001	10680000	390	0.0875357	0.0576096	-1.51717393987545	10660001	RJFsLRs
1	10660001	10700000	343	0.117253	0.0757421	-1.12688358810789	10680001	RJFsLRs
1	10680001	10720000	324	0.0927546	0.0639866	-1.44863183420503	10700001	RJFsLRs
1	10700001	10740000	432	0.0823992	0.0586031	-1.58463385015849	10720001	RJFsLRs
1	10720001	10760000	471	0.0963056	0.0618508	-1.40199499172181	10740001	RJFsLRs
1	10740001	10780000	465	0.131835	0.0717094	-0.935371778169746	10760001	RJFsLRs
1	10760001	10800000	585	0.13818	0.0750764	-0.852040106652979	10780001	RJFsLRs
1	10780001	10820000	719	0.132509	0.0831047	-0.926519840170959	10800001	RJFsLRs
1	10800001	10840000	888	0.13085	0.0865528	-0.948308215749575	10820001	RJFsLRs
1	10820001	10860000	954	0.162576	0.0842902	-0.531636724726572	10840001	RJFsLRs
1	10840001	10880000	676	0.210016	0.0895411	0.0914136293719983	10860001	RJFsLRs
1	10860001	10900000	636	0.185647	0.100464	-0.22863514969689	10880001	RJFsLRs
1	10880001	10920000	852	0.162868	0.108259	-0.527801760489709	10900001	RJFsLRs
1	10900001	10940000	753	0.132861	0.0949773	-0.921896869584056	10920001	RJFsLRs
1	10920001	10960000	711	0.124209	0.0846942	-1.03552738525987	10940001	RJFsLRs
1	10940001	10980000	679	0.14568	0.0876237	-0.753539312897935	10960001	RJFsLRs
1	10960001	11000000	621	0.166041	0.0883199	-0.486129358011742	10980001	RJFsLRs
1	10980001	11020000	718	0.14613	0.0991565	-0.747629265272632	11000001	RJFsLRs
1	11000001	11040000	836	0.111551	0.0802718	-1.20177045824005	11020001	RJFsLRs
1	11020001	11060000	904	0.0988555	0.0677573	-1.36850603518901	11040001	RJFsLRs
1	11040001	11080000	875	0.095421	0.0617277	-1.41361283200923	11060001	RJFsLRs
1	11060001	11100000	766	0.0806197	0.0539681	-1.60800480515677	11080001	RJFsLRs
1	11080001	11120000	741	0.0846311	0.0602993	-1.55532132728091	11100001	RJFsLRs
1	11100001	11140000	757	0.101146	0.0668841	-1.33842389277622	11120001	RJFsLRs
1	11120001	11160000	743	0.14038	0.0851246	-0.823146540484832	11140001	RJFsLRs
1	11140001	11180000	824	0.181573	0.114992	-0.28214078086463	11160001	RJFsLRs
1	11160001	11200000	658	0.185624	0.119179	-0.228937218797739	11180001	RJFsLRs
1	11180001	11220000	449	0.223783	0.122447	0.272221686388757	11200001	RJFsLRs
1	11200001	11240000	493	0.197013	0.104691	-0.0793604801209132	11220001	RJFsLRs
1	11220001	11260000	509	0.106742	0.0583979	-1.26492916719579	11240001	RJFsLRs
1	11240001	11280000	569	0.105447	0.0572954	-1.28193697091749	11260001	RJFsLRs
1	11260001	11300000	774	0.110683	0.067996	-1.2131702834373	11280001	RJFsLRs
1	11280001	11320000	971	0.188858	0.115132	-0.186463676530564	11300001	RJFsLRs
1	11300001	11340000	1026	0.240773	0.138774	0.495358817841849	11320001	RJFsLRs
1	11320001	11360000	1120	0.144454	0.098224	-0.769640909317093	11340001	RJFsLRs
1	11340001	11380000	1223	0.108475	0.0844138	-1.24216891711879	11360001	RJFsLRs
1	11360001	11400000	1206	0.149469	0.101244	-0.703776711892887	11380001	RJFsLRs
1	11380001	11420000	1245	0.131808	0.0913785	-0.935726381027264	11400001	RJFsLRs
1	11400001	11440000	1051	0.146497	0.0860821	-0.742809293098219	11420001	RJFsLRs
1	11420001	11460000	891	0.172299	0.0909429	-0.403940295702533	11440001	RJFsLRs
1	11440001	11480000	1055	0.139166	0.0973922	-0.839090535633982	11460001	RJFsLRs
1	11460001	11500000	967	0.155036	0.111649	-0.63066285604831	11480001	RJFsLRs
1	11480001	11520000	934	0.129819	0.0904352	-0.961848791531102	11500001	RJFsLRs
1	11500001	11540000	1002	0.118751	0.0844482	-1.10720969623521	11520001	RJFsLRs
1	11520001	11560000	915	0.169512	0.105548	-0.440543190661908	11540001	RJFsLRs
1	11540001	11580000	898	0.180737	0.111807	-0.293120336008525	11560001	RJFsLRs
1	11560001	11600000	868	0.147571	0.093695	-0.728703979432496	11580001	RJFsLRs
1	11580001	11620000	903	0.196084	0.119124	-0.091561445107371	11600001	RJFsLRs
1	11600001	11640000	998	0.238951	0.145472	0.471429691678957	11620001	RJFsLRs
1	11620001	11660000	919	0.227821	0.135118	0.325254513746472	11640001	RJFsLRs
1	11640001	11680000	817	0.222691	0.130703	0.257879970818022	11660001	RJFsLRs
1	11660001	11700000	905	0.171283	0.108504	-0.41728386989655	11680001	RJFsLRs
1	11680001	11720000	974	0.153915	0.102676	-0.645385441354897	11700001	RJFsLRs
1	11700001	11740000	882	0.149997	0.102297	-0.696842256012532	11720001	RJFsLRs
1	11720001	11760000	804	0.122373	0.093328	-1.05964037957111	11740001	RJFsLRs
1	11740001	11780000	915	0.128086	0.0929147	-0.9846090416081	11760001	RJFsLRs
1	11760001	11800000	965	0.128504	0.0951424	-0.979119264036153	11780001	RJFsLRs
1	11780001	11820000	932	0.153697	0.10948	-0.648248531093377	11800001	RJFsLRs
1	11800001	11840000	1079	0.174404	0.111616	-0.376294406255284	11820001	RJFsLRs
1	11820001	11860000	1044	0.184577	0.11278	-0.242687929605943	11840001	RJFsLRs
1	11840001	11880000	850	0.165899	0.107483	-0.487994306373504	11860001	RJFsLRs
1	11860001	11900000	943	0.154592	0.104052	-0.636494103038608	11880001	RJFsLRs
1	11880001	11920000	1034	0.121739	0.0831944	-1.0679669800032	11900001	RJFsLRs
1	11900001	11940000	925	0.0711316	0.0571663	-1.7326161893204	11920001	RJFsLRs
1	11920001	11960000	861	0.0867027	0.0649414	-1.52811409470185	11940001	RJFsLRs
1	11940001	11980000	869	0.10966	0.0765542	-1.22660579170549	11960001	RJFsLRs
1	11960001	12000000	839	0.116857	0.0839091	-1.13208443001815	11980001	RJFsLRs
1	11980001	12020000	848	0.122538	0.0828776	-1.0574733621085	12000001	RJFsLRs
1	12000001	12040000	878	0.127413	0.0856265	-0.99344784616772	12020001	RJFsLRs
1	12020001	12060000	767	0.117296	0.0867035	-1.12631885022369	12040001	RJFsLRs
1	12040001	12080000	772	0.101057	0.0794481	-1.33959276886211	12060001	RJFsLRs
1	12060001	12100000	917	0.120977	0.0873959	-1.07797466064871	12080001	RJFsLRs
1	12080001	12120000	944	0.118764	0.0860375	-1.10703896152604	12100001	RJFsLRs
1	12100001	12140000	887	0.120349	0.092323	-1.0862224604458	12120001	RJFsLRs
1	12120001	12160000	827	0.167619	0.107352	-0.465404791005681	12140001	RJFsLRs
1	12140001	12180000	831	0.155177	0.0915699	-0.628811041125715	12160001	RJFsLRs
1	12160001	12200000	905	0.081997	0.0682499	-1.5899161193916	12180001	RJFsLRs
1	12180001	12220000	962	0.0729534	0.0613102	-1.70868968984534	12200001	RJFsLRs
1	12200001	12240000	957	0.112777	0.0830045	-1.1856688618209	12220001	RJFsLRs
1	12220001	12260000	983	0.154162	0.106108	-0.642141481880564	12240001	RJFsLRs
1	12240001	12280000	911	0.168074	0.11257	-0.459429076184541	12260001	RJFsLRs
1	12260001	12300000	855	0.161373	0.110438	-0.547436252044881	12280001	RJFsLRs
1	12280001	12320000	827	0.190287	0.12344	-0.167695991960436	12300001	RJFsLRs
1	12300001	12340000	773	0.187124	0.12494	-0.20923706004673	12320001	RJFsLRs
1	12320001	12360000	768	0.141675	0.107164	-0.806138736763128	12340001	RJFsLRs
1	12340001	12380000	683	0.12775	0.0976505	-0.989021877168326	12360001	RJFsLRs
1	12360001	12400000	696	0.124195	0.0942956	-1.03571125340822	12380001	RJFsLRs
1	12380001	12420000	754	0.116666	0.0953635	-1.13459291689911	12400001	RJFsLRs
1	12400001	12440000	940	0.176104	0.111921	-0.353967559670808	12420001	RJFsLRs
1	12420001	12460000	1167	0.175943	0.112293	-0.35608204337675	12440001	RJFsLRs
1	12440001	12480000	1138	0.111037	0.0810765	-1.20852104597207	12460001	RJFsLRs
1	12460001	12500000	1117	0.0840146	0.0656162	-1.56341809252757	12480001	RJFsLRs
1	12480001	12520000	985	0.0862933	0.0695868	-1.53349092469696	12500001	RJFsLRs
1	12500001	12540000	1076	0.0848843	0.0733671	-1.55199594048374	12520001	RJFsLRs
1	12520001	12560000	1249	0.104344	0.0852802	-1.29642315431907	12540001	RJFsLRs
1	12540001	12580000	1199	0.137347	0.100608	-0.862980261479372	12560001	RJFsLRs
1	12560001	12600000	1333	0.137954	0.0992041	-0.855008263904798	12580001	RJFsLRs
1	12580001	12620000	1383	0.114505	0.0851249	-1.16297427893973	12600001	RJFsLRs
1	12600001	12640000	1261	0.17318	0.107869	-0.392369735796108	12620001	RJFsLRs
1	12620001	12660000	1087	0.218478	0.127938	0.202548791606022	12640001	RJFsLRs
1	12640001	12680000	1098	0.174107	0.112514	-0.380195037687984	12660001	RJFsLRs
1	12660001	12700000	1166	0.165359	0.106429	-0.495086363523867	12680001	RJFsLRs
1	12680001	12720000	1141	0.1684	0.106516	-0.455147575015989	12700001	RJFsLRs
1	12700001	12740000	1182	0.174824	0.119871	-0.370778361805002	12720001	RJFsLRs
1	12720001	12760000	1067	0.163949	0.117219	-0.513604512749815	12740001	RJFsLRs
1	12740001	12780000	871	0.137803	0.10217	-0.856991413219066	12760001	RJFsLRs
1	12760001	12800000	884	0.113518	0.0858255	-1.1759369833979	12780001	RJFsLRs
1	12780001	12820000	1078	0.130094	0.0949696	-0.958237095760084	12800001	RJFsLRs
1	12800001	12840000	1067	0.152693	0.108241	-0.661434504017385	12820001	RJFsLRs
1	12820001	12860000	915	0.123681	0.0917558	-1.04246184114023	12840001	RJFsLRs
1	12840001	12880000	877	0.113221	0.0867566	-1.1798376148306	12860001	RJFsLRs
1	12860001	12900000	1013	0.203933	0.14514	0.0115229189170741	12880001	RJFsLRs
1	12880001	12920000	1275	0.199124	0.145557	-0.0516357900386601	12900001	RJFsLRs
1	12900001	12940000	1202	0.168621	0.117152	-0.452245084960007	12920001	RJFsLRs
1	12920001	12960000	1013	0.184522	0.119497	-0.243410268760147	12940001	RJFsLRs
1	12940001	12980000	1030	0.180588	0.117137	-0.295077218444459	12960001	RJFsLRs
1	12960001	13000000	1096	0.196837	0.120251	-0.0816719654143646	12980001	RJFsLRs
1	12980001	13020000	1092	0.184961	0.115111	-0.237644688965685	13000001	RJFsLRs
1	13000001	13040000	1061	0.1625	0.109419	-0.53263486610329	13020001	RJFsLRs
1	13020001	13060000	988	0.179029	0.12203	-0.315552250106341	13040001	RJFsLRs
1	13040001	13080000	1030	0.161393	0.110441	-0.547173583261534	13060001	RJFsLRs
1	13060001	13100000	1035	0.144777	0.105209	-0.765398808466042	13080001	RJFsLRs
1	13080001	13120000	1024	0.119969	0.0956051	-1.09121316732939	13100001	RJFsLRs
1	13100001	13140000	1040	0.0889029	0.0795488	-1.49921790184587	13120001	RJFsLRs
1	13120001	13160000	1108	0.0883575	0.0783946	-1.50638087956773	13140001	RJFsLRs
1	13140001	13180000	1123	0.0985716	0.0808006	-1.37223461856862	13160001	RJFsLRs
1	13160001	13200000	1059	0.102758	0.0871879	-1.31725278883847	13180001	RJFsLRs
1	13180001	13220000	1124	0.12414	0.0914235	-1.03643359256242	13200001	RJFsLRs
1	13200001	13240000	1194	0.12106	0.0871019	-1.07688458519783	13220001	RJFsLRs
1	13220001	13260000	1214	0.103935	0.0859435	-1.30179473093851	13240001	RJFsLRs
1	13240001	13280000	1175	0.0932164	0.0779012	-1.44256681199755	13260001	RJFsLRs
1	13260001	13300000	1089	0.0917636	0.0735587	-1.46164707241986	13280001	RJFsLRs
1	13280001	13320000	1099	0.137296	0.0936242	-0.863650066876907	13300001	RJFsLRs
1	13300001	13340000	1130	0.164976	0.107417	-0.500116470724958	13320001	RJFsLRs
1	13320001	13360000	1120	0.226781	0.127724	0.31159573701244	13340001	RJFsLRs
1	13340001	13380000	1294	0.229968	0.117904	0.35345200763875	13360001	RJFsLRs
1	13360001	13400000	1542	0.172701	0.0956988	-0.398660653157263	13380001	RJFsLRs
1	13380001	13420000	1456	0.151353	0.0957791	-0.67903331250162	13400001	RJFsLRs
1	13400001	13440000	1083	0.167249	0.10497	-0.470264163497596	13420001	RJFsLRs
1	13420001	13460000	1051	0.16218	0.0983589	-0.536837566636839	13440001	RJFsLRs
1	13440001	13480000	1117	0.155769	0.100549	-0.62103604513865	13460001	RJFsLRs
1	13460001	13500000	1012	0.161724	0.104207	-0.542826414897145	13480001	RJFsLRs
1	13480001	13520000	996	0.162679	0.103514	-0.530283980492336	13500001	RJFsLRs
1	13500001	13540000	1077	0.175368	0.109774	-0.36363377089797	13520001	RJFsLRs
1	13520001	13560000	1068	0.147627	0.0959389	-0.727968506839126	13540001	RJFsLRs
1	13540001	13580000	1043	0.130387	0.087798	-0.954388998084053	13560001	RJFsLRs
1	13560001	13600000	954	0.135972	0.0894119	-0.881038740334463	13580001	RJFsLRs
1	13580001	13620000	943	0.164132	0.100326	-0.511201093382193	13600001	RJFsLRs
1	13600001	13640000	878	0.180941	0.105844	-0.290441114418388	13620001	RJFsLRs
1	13620001	13660000	750	0.184289	0.110467	-0.246470360086137	13640001	RJFsLRs
1	13640001	13680000	870	0.173677	0.113999	-0.38584241652994	13660001	RJFsLRs
1	13660001	13700000	983	0.166929	0.10683	-0.474466864031145	13680001	RJFsLRs
1	13680001	13720000	1066	0.160311	0.10443	-0.561383964440595	13700001	RJFsLRs
1	13700001	13740000	989	0.157494	0.10689	-0.59838086257499	13720001	RJFsLRs
1	13720001	13760000	934	0.179858	0.114349	-0.304664629036617	13740001	RJFsLRs
1	13740001	13780000	907	0.257407	0.14341	0.713820444951369	13760001	RJFsLRs
1	13760001	13800000	804	0.366559	0.195143	2.14736159694478	13780001	RJFsLRs
1	13780001	13820000	781	0.344373	0.202662	1.85598311557819	13800001	RJFsLRs
1	13800001	13840000	782	0.256114	0.15783	0.696838908108	13820001	RJFsLRs
1	13820001	13860000	824	0.190533	0.132651	-0.164465165925271	13840001	RJFsLRs
1	13840001	13880000	911	0.18418	0.134236	-0.247901904955377	13860001	RJFsLRs
1	13860001	13900000	988	0.207175	0.140855	0.0541015286975876	13880001	RJFsLRs
1	13880001	13920000	991	0.214355	0.137343	0.148399621919083	13900001	RJFsLRs
1	13900001	13940000	993	0.191198	0.124998	-0.15573142887899	13920001	RJFsLRs
1	13920001	13960000	1067	0.202626	0.129436	-0.00564248607463827	13940001	RJFsLRs
1	13940001	13980000	1017	0.298708	0.167777	1.25624461600164	13960001	RJFsLRs
1	13960001	14000000	847	0.295366	0.173912	1.2123526623044	13980001	RJFsLRs
1	13980001	14020000	914	0.214295	0.135226	0.147611615569043	14000001	RJFsLRs
1	14000001	14040000	1013	0.183216	0.115454	-0.260562540312692	14020001	RJFsLRs
1	14020001	14060000	953	0.13157	0.097797	-0.938852139549091	14040001	RJFsLRs
1	14040001	14080000	1077	0.145756	0.101869	-0.752541171521217	14060001	RJFsLRs
1	14060001	14100000	1144	0.163232	0.112744	-0.523021188632798	14080001	RJFsLRs
1	14080001	14120000	1044	0.136338	0.0993591	-0.876231901599218	14100001	RJFsLRs
1	14100001	14140000	908	0.0814413	0.0667073	-1.59721437153689	14120001	RJFsLRs
1	14120001	14160000	827	0.0980391	0.0722716	-1.37922817492522	14140001	RJFsLRs
1	14140001	14180000	845	0.0997886	0.0771393	-1.35625122310196	14160001	RJFsLRs
1	14160001	14200000	968	0.150672	0.0919939	-0.687977184574578	14180001	RJFsLRs
1	14180001	14220000	1025	0.214752	0.122226	0.153613597268517	14200001	RJFsLRs
1	14200001	14240000	945	0.234146	0.148301	0.408323516479892	14220001	RJFsLRs
1	14220001	14260000	1059	0.261099	0.158369	0.762309102357186	14240001	RJFsLRs
1	14240001	14280000	1019	0.282104	0.159173	1.03817699206715	14260001	RJFsLRs
1	14260001	14300000	959	0.256684	0.138075	0.704324968433383	14280001	RJFsLRs
1	14280001	14320000	961	0.200349	0.119164	-0.0355473270586696	14300001	RJFsLRs
1	14300001	14340000	852	0.218156	0.13299	0.198319824194139	14320001	RJFsLRs
1	14320001	14360000	545	0.2775	0.143083	0.977710638140715	14340001	RJFsLRs
1	14340001	14380000	602	0.239201	0.139379	0.474713051470792	14360001	RJFsLRs
1	14360001	14400000	967	0.178518	0.117718	-0.322263437520851	14380001	RJFsLRs
1	14380001	14420000	1013	0.130361	0.0973084	-0.954730467502404	14400001	RJFsLRs
1	14400001	14440000	1082	0.13792	0.102503	-0.855454800836487	14420001	RJFsLRs
1	14420001	14460000	1009	0.130906	0.0998602	-0.947572743156204	14440001	RJFsLRs
1	14440001	14480000	894	0.108942	0.0887419	-1.23603560102764	14460001	RJFsLRs
1	14460001	14500000	898	0.0770306	0.0706221	-1.65514203167227	14480001	RJFsLRs
1	14480001	14520000	972	0.109469	0.0871703	-1.22911427858645	14500001	RJFsLRs
1	14500001	14540000	1004	0.12856	0.0970293	-0.978383791442782	14520001	RJFsLRs
1	14520001	14560000	922	0.136908	0.0959137	-0.868745841273834	14540001	RJFsLRs
1	14540001	14580000	959	0.156029	0.100863	-0.617621350955142	14560001	RJFsLRs
1	14560001	14600000	926	0.144395	0.0978494	-0.770415782227966	14580001	RJFsLRs
1	14580001	14620000	901	0.149043	0.102022	-0.709371556978173	14600001	RJFsLRs
1	14600001	14640000	862	0.138467	0.0925455	-0.848270809611952	14620001	RJFsLRs
1	14620001	14660000	872	0.124778	0.0916887	-1.02805445837366	14640001	RJFsLRs
1	14640001	14680000	901	0.176465	0.114822	-0.349226388131398	14660001	RJFsLRs
1	14660001	14700000	820	0.242532	0.150382	0.518460537337199	14680001	RJFsLRs
1	14680001	14720000	738	0.219271	0.147978	0.212963608865722	14700001	RJFsLRs
1	14700001	14740000	709	0.141741	0.109292	-0.805271929778084	14720001	RJFsLRs
1	14720001	14760000	924	0.134548	0.0947065	-0.899740757708755	14740001	RJFsLRs
1	14740001	14780000	1105	0.162653	0.101589	-0.530625449910687	14760001	RJFsLRs
1	14760001	14800000	1189	0.185644	0.114316	-0.228674550014392	14780001	RJFsLRs
1	14780001	14820000	1095	0.164685	0.107349	-0.503938301522654	14800001	RJFsLRs
1	14800001	14840000	1098	0.123081	0.0931747	-1.05034190464063	14820001	RJFsLRs
1	14820001	14860000	1128	0.146953	0.111379	-0.736820444837912	14840001	RJFsLRs
1	14840001	14880000	1143	0.160999	0.115242	-0.552348158293466	14860001	RJFsLRs
1	14860001	14900000	1240	0.14497	0.0980886	-0.762864054706746	14880001	RJFsLRs
1	14880001	14920000	1136	0.120418	0.083657	-1.08531625314326	14900001	RJFsLRs
1	14900001	14940000	1063	0.113522	0.0822322	-1.17588444964123	14920001	RJFsLRs
1	14920001	14960000	977	0.129705	0.0918911	-0.963346003596179	14940001	RJFsLRs
1	14940001	14980000	1024	0.143343	0.102493	-0.784232160232007	14960001	RJFsLRs
1	14960001	15000000	1206	0.149105	0.1062	-0.708557283749798	14980001	RJFsLRs
1	14980001	15020000	1150	0.126629	0.0941959	-1.00374446247491	15000001	RJFsLRs
1	15000001	15040000	1075	0.104065	0.0811344	-1.30008738384675	15020001	RJFsLRs
1	15020001	15060000	1104	0.0958495	0.078129	-1.40798515332603	15040001	RJFsLRs
1	15040001	15080000	1083	0.0954215	0.0763137	-1.41360626528965	15060001	RJFsLRs
1	15060001	15100000	986	0.134137	0.0844541	-0.905138601206531	15080001	RJFsLRs
1	15080001	15120000	1017	0.144446	0.0900992	-0.769745976830432	15100001	RJFsLRs
1	15100001	15140000	1127	0.137584	0.0914265	-0.859867636396713	15120001	RJFsLRs
1	15120001	15160000	1212	0.146706	0.0889242	-0.740064404312245	15140001	RJFsLRs
1	15140001	15180000	1204	0.174461	0.104594	-0.375545800222746	15160001	RJFsLRs
1	15160001	15200000	1238	0.187992	0.117564	-0.19783723484948	15180001	RJFsLRs
1	15180001	15220000	1296	0.176186	0.110993	-0.352890617659086	15200001	RJFsLRs
1	15200001	15240000	1158	0.159359	0.110192	-0.573886998527902	15220001	RJFsLRs
1	15220001	15260000	1094	0.124545	0.0899355	-1.03111454969965	15240001	RJFsLRs
1	15240001	15280000	1092	0.193876	0.119399	-0.120560078788856	15260001	RJFsLRs
1	15260001	15300000	921	0.196706	0.120432	-0.0833924459452863	15280001	RJFsLRs
1	15280001	15320000	810	0.105269	0.0741942	-1.28427472308928	15300001	RJFsLRs
1	15300001	15340000	968	0.154219	0.103198	-0.641392875848026	15320001	RJFsLRs
1	15320001	15360000	1085	0.205494	0.12576	0.0320242174572906	15340001	RJFsLRs
1	15340001	15380000	1060	0.18248	0.113278	-0.270228751539853	15360001	RJFsLRs
1	15360001	15400000	1019	0.0940753	0.0738443	-1.43128650109672	15380001	RJFsLRs
1	15380001	15420000	884	0.0586858	0.0504119	-1.89607234650927	15400001	RJFsLRs
1	15400001	15440000	791	0.0771946	0.0601398	-1.65298814764883	15420001	RJFsLRs
1	15420001	15460000	969	0.0889674	0.0736026	-1.49837079501957	15440001	RJFsLRs
1	15440001	15480000	1068	0.109867	0.083497	-1.22388716979785	15460001	RJFsLRs
1	15460001	15500000	972	0.165201	0.110756	-0.497161446912307	15480001	RJFsLRs
1	15480001	15520000	994	0.166018	0.115465	-0.486431427112591	15500001	RJFsLRs
1	15500001	15540000	1057	0.15109	0.103309	-0.68248740700263	15520001	RJFsLRs
1	15520001	15560000	897	0.129328	0.0869852	-0.968297310162265	15540001	RJFsLRs
1	15540001	15580000	850	0.108853	0.0821777	-1.23720447711353	15560001	RJFsLRs
1	15560001	15600000	866	0.127199	0.0904879	-0.99625840214953	15580001	RJFsLRs
1	15580001	15620000	818	0.135206	0.0923533	-0.891098954736646	15600001	RJFsLRs
1	15600001	15640000	895	0.165698	0.113499	-0.490634127646139	15620001	RJFsLRs
1	15620001	15660000	999	0.174355	0.118728	-0.376937944774484	15640001	RJFsLRs
1	15640001	15680000	949	0.16315	0.105219	-0.52409813064452	15660001	RJFsLRs
1	15660001	15700000	1028	0.119607	0.0854543	-1.09596747230797	15680001	RJFsLRs
1	15680001	15720000	1266	0.173099	0.108467	-0.393433544368662	15700001	RJFsLRs
1	15700001	15740000	1176	0.19877	0.117082	-0.0562850275038981	15720001	RJFsLRs
1	15720001	15760000	1010	0.1439	0.0954314	-0.776916834615799	15740001	RJFsLRs
1	15740001	15780000	1048	0.164797	0.10258	-0.502467356335912	15760001	RJFsLRs
1	15760001	15800000	1138	0.172969	0.103068	-0.395140891460416	15780001	RJFsLRs
1	15780001	15820000	1353	0.16091	0.100537	-0.553517034379359	15800001	RJFsLRs
1	15800001	15840000	1500	0.145181	0.0893708	-0.760092899042437	15820001	RJFsLRs
1	15820001	15860000	1333	0.138054	0.0855432	-0.853694919988063	15840001	RJFsLRs
1	15840001	15880000	1257	0.130285	0.0850113	-0.955728608879121	15860001	RJFsLRs
1	15860001	15900000	1155	0.140325	0.0894489	-0.823868879639036	15880001	RJFsLRs
1	15880001	15920000	1069	0.179183	0.109663	-0.31352970047457	15900001	RJFsLRs
1	15900001	15940000	1034	0.236723	0.128923	0.442168389214125	15920001	RJFsLRs
1	15920001	15960000	1001	0.240274	0.136529	0.488805231697347	15940001	RJFsLRs
1	15940001	15980000	1106	0.223884	0.139524	0.273548163744658	15960001	RJFsLRs
1	15960001	16000000	960	0.224811	0.143207	0.285722861852781	15980001	RJFsLRs
1	15980001	16020000	824	0.220903	0.133102	0.23439738158682	16000001	RJFsLRs
1	16000001	16040000	1015	0.189054	0.117195	-0.183889522453766	16020001	RJFsLRs
1	16020001	16060000	1011	0.127486	0.0914443	-0.992489105108504	16040001	RJFsLRs
1	16040001	16080000	829	0.0939673	0.0762636	-1.4327049125268	16060001	RJFsLRs
1	16060001	16100000	854	0.132766	0.0970236	-0.923144546304953	16080001	RJFsLRs
1	16080001	16120000	1015	0.165141	0.0997409	-0.497949453262347	16100001	RJFsLRs
1	16100001	16140000	1089	0.157962	0.0928118	-0.592234413044675	16120001	RJFsLRs
1	16120001	16160000	1137	0.15365	0.0993164	-0.648865802734242	16140001	RJFsLRs
1	16140001	16180000	1243	0.17136	0.110164	-0.416272595080665	16160001	RJFsLRs
1	16160001	16200000	1096	0.181568	0.11529	-0.282206448060467	16180001	RJFsLRs
1	16180001	16220000	1006	0.185608	0.118677	-0.229147353824416	16200001	RJFsLRs
1	16200001	16240000	1091	0.17908	0.118595	-0.314882444708807	16220001	RJFsLRs
1	16220001	16260000	1136	0.208456	0.132956	0.0709254642709491	16240001	RJFsLRs
1	16240001	16280000	1093	0.216666	0.133781	0.178750999834804	16260001	RJFsLRs
1	16260001	16300000	1000	0.153917	0.10131	-0.645359174476562	16280001	RJFsLRs
1	16280001	16320000	928	0.125626	0.0926542	-1.01691730195976	16300001	RJFsLRs
1	16300001	16340000	859	0.1357	0.102089	-0.88461103578798	16320001	RJFsLRs
1	16320001	16360000	906	0.191363	0.125997	-0.153564411416379	16340001	RJFsLRs
1	16340001	16380000	877	0.18002	0.113124	-0.302537011891508	16360001	RJFsLRs
1	16360001	16400000	766	0.130113	0.0885812	-0.957987560415904	16380001	RJFsLRs
1	16380001	16420000	814	0.141299	0.0959184	-0.811076909890048	16400001	RJFsLRs
1	16400001	16440000	879	0.138007	0.101389	-0.854312191628929	16420001	RJFsLRs
1	16420001	16460000	894	0.109772	0.0840826	-1.22513484651875	16440001	RJFsLRs
1	16440001	16480000	853	0.0676836	0.0594879	-1.77790028756939	16460001	RJFsLRs
1	16460001	16500000	715	0.0593934	0.055963	-1.88677912495446	16480001	RJFsLRs
1	16480001	16520000	640	0.067347	0.0548161	-1.78232100319311	16500001	RJFsLRs
1	16500001	16540000	736	0.0646783	0.0490184	-1.81737021229899	16520001	RJFsLRs
1	16520001	16560000	803	0.0526468	0.0482205	-1.97538518564083	16540001	RJFsLRs
1	16540001	16580000	759	0.0538163	0.0483745	-1.96002562853463	16560001	RJFsLRs
1	16560001	16600000	635	0.0744529	0.0559385	-1.68899609781392	16580001	RJFsLRs
1	16580001	16620000	592	0.0979354	0.0659641	-1.38059011256688	16600001	RJFsLRs
1	16600001	16640000	711	0.102156	0.0636933	-1.32515911921721	16620001	RJFsLRs
1	16620001	16660000	700	0.109909	0.0747349	-1.22333556535282	16640001	RJFsLRs
1	16640001	16680000	595	0.107816	0.0885631	-1.25082385353007	16660001	RJFsLRs
1	16660001	16700000	638	0.0785445	0.0769049	-1.63525931811683	16680001	RJFsLRs
1	16680001	16720000	645	0.0944928	0.0801389	-1.42580329024436	16700001	RJFsLRs
1	16700001	16740000	634	0.162885	0.117972	-0.527578492023864	16720001	RJFsLRs
1	16720001	16760000	752	0.165414	0.122797	-0.494364024369664	16740001	RJFsLRs
1	16740001	16780000	681	0.135749	0.0977308	-0.88396749726878	16760001	RJFsLRs
1	16760001	16800000	549	0.090855	0.0773942	-1.47358011524731	16780001	RJFsLRs
1	16780001	16820000	488	0.0790097	0.0794075	-1.62914964221619	16800001	RJFsLRs
1	16800001	16840000	496	0.0767297	0.0726194	-1.65909388351772	16820001	RJFsLRs
1	16820001	16860000	550	0.0978279	0.0820908	-1.38200195727737	16840001	RJFsLRs
1	16840001	16880000	502	0.152267	0.107759	-0.667029349102672	16860001	RJFsLRs
1	16860001	16900000	613	0.149479	0.112378	-0.703645377501213	16880001	RJFsLRs
1	16880001	16920000	753	0.117003	0.0951401	-1.13016694789972	16900001	RJFsLRs
1	16900001	16940000	582	0.146715	0.0949689	-0.739946203359739	16920001	RJFsLRs
1	16920001	16960000	459	0.190985	0.117565	-0.158528851421634	16940001	RJFsLRs
1	16940001	16980000	550	0.115658	0.0898764	-1.14783142357979	16960001	RJFsLRs
1	16960001	17000000	430	0.113419	0.0818926	-1.17723719387546	16980001	RJFsLRs
1	16980001	17020000	321	0.23941	0.135667	0.477457940256766	17000001	RJFsLRs
1	17000001	17040000	393	0.279313	0.146582	1.0015215633511	17020001	RJFsLRs
1	17020001	17060000	478	0.204715	0.110293	0.0217932683459334	17040001	RJFsLRs
1	17040001	17080000	525	0.135105	0.0907076	-0.892425432092547	17060001	RJFsLRs
1	17060001	17100000	471	0.127502	0.0892543	-0.992278970081826	17080001	RJFsLRs
1	17080001	17120000	442	0.104315	0.0844932	-1.29680402405492	17100001	RJFsLRs
1	17100001	17140000	420	0.13306	0.0945542	-0.919283315189755	17120001	RJFsLRs
1	17120001	17160000	416	0.156706	0.0996459	-0.608730012638853	17140001	RJFsLRs
1	17140001	17180000	364	0.137025	0.087315	-0.867209228891255	17160001	RJFsLRs
1	17160001	17200000	419	0.173472	0.106203	-0.388534771559245	17180001	RJFsLRs
1	17180001	17220000	509	0.206253	0.128097	0.0419924977853008	17200001	RJFsLRs
1	17200001	17240000	458	0.219221	0.137574	0.212306936907355	17220001	RJFsLRs
1	17220001	17260000	393	0.221559	0.129647	0.243012917680594	17240001	RJFsLRs
1	17240001	17280000	355	0.154022	0.0858773	-0.643980163363992	17260001	RJFsLRs
1	17260001	17300000	421	0.118072	0.0793959	-1.11612730142983	17280001	RJFsLRs
1	17280001	17320000	485	0.129241	0.0879234	-0.969439919369824	17300001	RJFsLRs
1	17300001	17340000	469	0.103846	0.0741373	-1.3029636070244	17320001	RJFsLRs
1	17320001	17360000	419	0.0818453	0.0672537	-1.59190846211328	17340001	RJFsLRs
1	17340001	17380000	388	0.0852078	0.0728363	-1.5477472729131	17360001	RJFsLRs
1	17360001	17400000	493	0.131945	0.0955003	-0.933927099861338	17380001	RJFsLRs
1	17380001	17420000	505	0.179203	0.111665	-0.313267031691224	17400001	RJFsLRs
1	17400001	17440000	361	0.179185	0.105143	-0.313503433596236	17420001	RJFsLRs
1	17420001	17460000	314	0.119026	0.0870424	-1.10359800046419	17440001	RJFsLRs
1	17440001	17480000	353	0.163597	0.0950815	-0.518227483336719	17460001	RJFsLRs
1	17460001	17500000	372	0.177445	0.0920302	-0.336355617747406	17480001	RJFsLRs
1	17480001	17520000	371	0.124688	0.0666869	-1.02923646789872	17500001	RJFsLRs
1	17500001	17540000	382	0.100725	0.0606884	-1.34395307066567	17520001	RJFsLRs
1	17520001	17560000	400	0.131539	0.0824044	-0.939259276163278	17540001	RJFsLRs
1	17540001	17580000	446	0.135816	0.0794182	-0.883087556844569	17560001	RJFsLRs
1	17560001	17600000	403	0.13822	0.0798006	-0.851514769086285	17580001	RJFsLRs
1	17580001	17620000	349	0.181695	0.107379	-0.280538501286215	17600001	RJFsLRs
1	17600001	17640000	363	0.241145	0.123137	0.500244457212099	17620001	RJFsLRs
1	17620001	17660000	311	0.244975	0.121291	0.550545529223008	17640001	RJFsLRs
1	17640001	17680000	297	0.155624	0.087769	-0.622940393817914	17660001	RJFsLRs
1	17660001	17700000	307	0.137565	0.0820691	-0.860117171740892	17680001	RJFsLRs
1	17680001	17720000	334	0.143783	0.0759947	-0.778453446998377	17700001	RJFsLRs
1	17700001	17740000	353	0.124094	0.0700031	-1.03703773076412	17720001	RJFsLRs
1	17720001	17760000	299	0.115749	0.0733601	-1.14663628061556	17740001	RJFsLRs
1	17740001	17780000	283	0.148637	0.0851843	-0.714703733280113	17760001	RJFsLRs
1	17760001	17800000	346	0.149618	0.0904701	-0.701819829456953	17780001	RJFsLRs
1	17780001	17820000	463	0.104095	0.0703134	-1.29969338067173	17800001	RJFsLRs
1	17800001	17840000	459	0.0946772	0.0684544	-1.4233814840619	17820001	RJFsLRs
1	17820001	17860000	339	0.169722	0.0865232	-0.437785168436766	17840001	RJFsLRs
1	17840001	17880000	386	0.154065	0.0887785	-0.643415425479796	17860001	RJFsLRs
1	17860001	17900000	448	0.121145	0.0863205	-1.0757682428686	17880001	RJFsLRs
1	17880001	17920000	413	0.102924	0.0761893	-1.31507263793669	17900001	RJFsLRs
1	17900001	17940000	354	0.108024	0.0774018	-1.24809209818326	17920001	RJFsLRs
1	17920001	17960000	329	0.119435	0.08509	-1.09822642384475	17940001	RJFsLRs
1	17940001	17980000	322	0.146827	0.0972346	-0.738475258172997	17960001	RJFsLRs
1	17960001	18000000	348	0.1741	0.106209	-0.380286971762156	17980001	RJFsLRs
1	17980001	18020000	428	0.181488	0.108096	-0.283257123193854	18000001	RJFsLRs
1	18000001	18040000	444	0.259887	0.146837	0.74639137408637	18020001	RJFsLRs
1	18020001	18060000	504	0.30104	0.158211	1.28687179613988	18040001	RJFsLRs
1	18040001	18080000	588	0.210239	0.1261	0.094342386306315	18060001	RJFsLRs
1	18060001	18100000	472	0.14887	0.100601	-0.711643641954123	18080001	RJFsLRs
1	18080001	18120000	401	0.111173	0.0670453	-1.20673489824531	18100001	RJFsLRs
1	18100001	18140000	443	0.122383	0.0664828	-1.05950904517944	18120001	RJFsLRs
1	18120001	18160000	425	0.207256	0.0937267	0.055165337270142	18140001	RJFsLRs
1	18140001	18180000	468	0.217698	0.0997421	0.192304709055498	18160001	RJFsLRs
1	18160001	18200000	480	0.273552	0.119812	0.92585982030806	18180001	RJFsLRs
1	18180001	18220000	538	0.438077	0.190368	3.08663889931454	18200001	RJFsLRs
1	18200001	18240000	639	0.477159	0.208291	3.59991996885249	18220001	RJFsLRs
1	18220001	18260000	595	0.390489	0.178279	2.4616447962192	18240001	RJFsLRs
1	18240001	18280000	500	0.3359	0.152452	1.74470348551332	18260001	RJFsLRs
1	18260001	18300000	450	0.255025	0.106089	0.682536592854767	18280001	RJFsLRs
1	18280001	18320000	526	0.227492	0.102926	0.320933612260418	18300001	RJFsLRs
1	18300001	18340000	514	0.334941	0.14294	1.73210851735184	18320001	RJFsLRs
1	18320001	18360000	374	0.476626	0.202729	3.5929198457763	18340001	RJFsLRs
1	18340001	18380000	345	0.488601	0.213562	3.75019277980518	18360001	RJFsLRs
1	18360001	18400000	398	0.339387	0.152827	1.79049978788983	18380001	RJFsLRs
1	18380001	18420000	470	0.276604	0.1285	0.965943076646779	18400001	RJFsLRs
1	18400001	18440000	470	0.269268	0.124039	0.869596166915179	18420001	RJFsLRs
1	18420001	18460000	550	0.191458	0.110769	-0.152316734695482	18440001	RJFsLRs
1	18440001	18480000	649	0.155074	0.101219	-0.630163785359951	18460001	RJFsLRs
1	18460001	18500000	608	0.216131	0.118736	0.171724609880277	18480001	RJFsLRs
1	18480001	18520000	544	0.332932	0.158322	1.70572343806466	18500001	RJFsLRs
1	18500001	18540000	513	0.298211	0.134666	1.24971729673548	18520001	RJFsLRs
1	18520001	18560000	467	0.276166	0.120731	0.960190630291485	18540001	RJFsLRs
1	18540001	18580000	348	0.328863	0.153635	1.65228347409276	18560001	RJFsLRs
1	18560001	18600000	352	0.228947	0.118923	0.340042766248896	18580001	RJFsLRs
1	18580001	18620000	331	0.237949	0.132743	0.458269985633283	18600001	RJFsLRs
1	18600001	18640000	242	0.362275	0.187676	2.09109794355189	18620001	RJFsLRs
1	18620001	18660000	386	0.297402	0.144724	1.2390923444491	18640001	RJFsLRs
1	18640001	18680000	445	0.177661	0.107847	-0.333518794887261	18660001	RJFsLRs
1	18660001	18700000	437	0.114835	0.084514	-1.15864024401451	18680001	RJFsLRs
1	18680001	18720000	521	0.139504	0.0921361	-0.834651433195422	18700001	RJFsLRs
1	18700001	18740000	623	0.210956	0.133789	0.103759062189297	18720001	RJFsLRs
1	18720001	18760000	646	0.315481	0.187914	1.47653179115542	18740001	RJFsLRs
1	18740001	18780000	594	0.327225	0.184348	1.63077090073666	18760001	RJFsLRs
1	18760001	18800000	625	0.302018	0.170516	1.29971629964554	18780001	RJFsLRs
1	18780001	18820000	608	0.302285	0.180975	1.30322292790322	18800001	RJFsLRs
1	18800001	18840000	557	0.320647	0.190642	1.5443791378939	18820001	RJFsLRs
1	18820001	18860000	770	0.339829	0.186393	1.7963047680018	18840001	RJFsLRs
1	18840001	18880000	1065	0.27354	0.150721	0.925702219038052	18860001	RJFsLRs
1	18860001	18900000	1008	0.244696	0.139265	0.546881299695321	18880001	RJFsLRs
1	18880001	18920000	887	0.228975	0.139561	0.340410502545582	18900001	RJFsLRs
1	18900001	18940000	662	0.160365	0.113522	-0.560674758725559	18920001	RJFsLRs
1	18920001	18960000	485	0.145016	0.110513	-0.762259916505048	18940001	RJFsLRs
1	18940001	18980000	459	0.233644	0.151158	0.401730530017888	18960001	RJFsLRs
1	18960001	19000000	298	0.266409	0.148018	0.832047664335756	18980001	RJFsLRs
1	18980001	19020000	299	0.279476	0.152834	1.00366231393538	19000001	RJFsLRs
1	19000001	19040000	381	0.408271	0.203899	2.69518361149283	19020001	RJFsLRs
1	19020001	19060000	476	0.329802	0.179589	1.66461577347089	19040001	RJFsLRs
1	19040001	19080000	521	0.206687	0.139705	0.0476924103839262	19060001	RJFsLRs
1	19060001	19100000	454	0.264504	0.165179	0.807028462721975	19080001	RJFsLRs
1	19080001	19120000	475	0.250511	0.146957	0.623252248453398	19100001	RJFsLRs
1	19100001	19140000	497	0.153938	0.111341	-0.645083372254048	19120001	RJFsLRs
1	19120001	19160000	503	0.226784	0.144945	0.311635137329942	19140001	RJFsLRs
1	19140001	19180000	504	0.264747	0.150953	0.810219888439639	19160001	RJFsLRs
1	19160001	19200000	480	0.26233	0.134405	0.77847636597218	19180001	RJFsLRs
1	19180001	19220000	528	0.340487	0.164187	1.80494657097391	19200001	RJFsLRs
1	19200001	19240000	535	0.382274	0.182987	2.35375359345951	19220001	RJFsLRs
1	19220001	19260000	550	0.341688	0.159423	1.82071983141388	19240001	RJFsLRs
1	19240001	19280000	581	0.294001	0.13399	1.19442551784098	19260001	RJFsLRs
1	19260001	19300000	449	0.245364	0.126879	0.555654437059103	19280001	RJFsLRs
1	19280001	19320000	378	0.217445	0.137455	0.188981948946161	19300001	RJFsLRs
1	19300001	19340000	403	0.178381	0.104753	-0.324062718686776	19320001	RJFsLRs
1	19320001	19360000	333	0.133714	0.069417	-0.910694045974316	19340001	RJFsLRs
1	19340001	19380000	306	0.145243	0.0768849	-0.759278625814062	19360001	RJFsLRs
1	19360001	19400000	272	0.173442	0.0788945	-0.388928774734265	19380001	RJFsLRs
1	19380001	19420000	291	0.156362	0.0887146	-0.613247915712418	19400001	RJFsLRs
1	19400001	19440000	453	0.147523	0.0985018	-0.729334384512529	19420001	RJFsLRs
1	19420001	19460000	455	0.143382	0.0922022	-0.78371995610448	19440001	RJFsLRs
1	19440001	19480000	386	0.137977	0.0760388	-0.854706194803949	19460001	RJFsLRs
1	19460001	19500000	385	0.127477	0.0766106	-0.99260730606101	19480001	RJFsLRs
1	19480001	19520000	459	0.136363	0.0957307	-0.875903565620034	19500001	RJFsLRs
1	19500001	19540000	572	0.17931	0.117003	-0.311861753700319	19520001	RJFsLRs
1	19520001	19560000	575	0.284991	0.163919	1.07609323094325	19540001	RJFsLRs
1	19540001	19580000	550	0.327893	0.184341	1.63954403810044	19560001	RJFsLRs
1	19560001	19600000	529	0.268183	0.150307	0.855346385418616	19580001	RJFsLRs
1	19580001	19620000	477	0.24607	0.141572	0.564926645111245	19600001	RJFsLRs
1	19600001	19640000	477	0.269341	0.150376	0.870554907974395	19620001	RJFsLRs
1	19620001	19660000	590	0.263967	0.154145	0.799975805889114	19640001	RJFsLRs
1	19640001	19680000	603	0.274277	0.159539	0.935381563704381	19660001	RJFsLRs
1	19660001	19700000	544	0.281469	0.154418	1.02983725819588	19680001	RJFsLRs
1	19680001	19720000	549	0.321907	0.18492	1.56092727124475	19700001	RJFsLRs
1	19700001	19740000	567	0.333621	0.181886	1.71477237765096	19720001	RJFsLRs
1	19720001	19760000	556	0.302954	0.156176	1.31200919870617	19740001	RJFsLRs
1	19740001	19780000	582	0.347518	0.199629	1.89728778175947	19760001	RJFsLRs
1	19760001	19800000	421	0.349667	0.193541	1.92551154253008	19780001	RJFsLRs
1	19780001	19820000	371	0.295786	0.156462	1.21786870675468	19800001	RJFsLRs
1	19800001	19840000	595	0.269028	0.158661	0.866444141515017	19820001	RJFsLRs
1	19820001	19860000	625	0.160727	0.120917	-0.555920453746982	19840001	RJFsLRs
1	19840001	19880000	595	0.11557	0.0971252	-1.14898716622652	19860001	RJFsLRs
1	19860001	19900000	572	0.103311	0.0878159	-1.30998999697893	19880001	RJFsLRs
1	19880001	19920000	560	0.0799055	0.0746333	-1.61738470741009	19900001	RJFsLRs
1	19900001	19940000	596	0.0917598	0.0857017	-1.4616969794887	19920001	RJFsLRs
1	19920001	19960000	649	0.0952155	0.088648	-1.41631175375812	19940001	RJFsLRs
1	19940001	19980000	667	0.0901736	0.0814055	-1.48252924069593	19960001	RJFsLRs
1	19960001	20000000	706	0.125023	0.0965454	-1.02483676577766	19980001	RJFsLRs
1	19980001	20020000	756	0.14504	0.112244	-0.761944713965032	20000001	RJFsLRs
1	20000001	20040000	672	0.15526	0.113465	-0.627720965674825	20020001	RJFsLRs
1	20020001	20060000	586	0.174001	0.117813	-0.381587182239722	20040001	RJFsLRs
1	20040001	20080000	688	0.193723	0.136625	-0.122569494981459	20060001	RJFsLRs
1	20060001	20100000	825	0.207691	0.145081	0.0608783833079345	20080001	RJFsLRs
1	20080001	20120000	971	0.244596	0.169802	0.545567955778587	20100001	RJFsLRs
1	20100001	20140000	1056	0.317036	0.209707	1.49695428906064	20120001	RJFsLRs
1	20120001	20160000	1108	0.327838	0.200275	1.63882169894623	20140001	RJFsLRs
1	20140001	20180000	991	0.2844	0.174864	1.06833136839536	20160001	RJFsLRs
1	20160001	20200000	757	0.293565	0.161225	1.18869933836402	20180001	RJFsLRs
1	20180001	20220000	828	0.226337	0.127106	0.305764490022141	20200001	RJFsLRs
1	20200001	20240000	946	0.239999	0.144038	0.485193535926329	20220001	RJFsLRs
1	20220001	20260000	1010	0.291986	0.164587	1.16796163791879	20240001	RJFsLRs
1	20240001	20280000	1412	0.181967	0.122321	-0.276966205832698	20260001	RJFsLRs
1	20260001	20300000	1458	0.170655	0.118513	-0.425531669693639	20280001	RJFsLRs
1	20280001	20320000	1104	0.235055	0.150645	0.420261812683004	20300001	RJFsLRs
1	20300001	20340000	1102	0.207977	0.139696	0.0646345469097936	20320001	RJFsLRs
1	20320001	20360000	1164	0.194324	0.126117	-0.114676298041888	20340001	RJFsLRs
1	20340001	20380000	1153	0.198027	0.12627	-0.066043172805231	20360001	RJFsLRs
1	20360001	20400000	1091	0.19121	0.13045	-0.155573827608982	20380001	RJFsLRs
1	20380001	20420000	969	0.17723	0.125855	-0.339179307168384	20400001	RJFsLRs
1	20400001	20440000	988	0.199499	0.124928	-0.0467107503509077	20420001	RJFsLRs
1	20420001	20460000	1098	0.220277	0.125278	0.226175848668066	20440001	RJFsLRs
1	20440001	20480000	1058	0.199621	0.126149	-0.0451084707724926	20460001	RJFsLRs
1	20460001	20500000	1000	0.240135	0.150655	0.486979683653087	20480001	RJFsLRs
1	20480001	20520000	876	0.253478	0.148121	0.662219162462893	20500001	RJFsLRs
1	20500001	20540000	825	0.173506	0.107462	-0.388088234627555	20520001	RJFsLRs
1	20520001	20560000	951	0.143806	0.0863247	-0.778151377897529	20540001	RJFsLRs
1	20540001	20580000	1061	0.161466	0.0906803	-0.546214842202319	20560001	RJFsLRs
1	20560001	20600000	1043	0.146954	0.0915483	-0.736807311398745	20580001	RJFsLRs
1	20580001	20620000	884	0.171727	0.105397	-0.411452622906252	20600001	RJFsLRs
1	20600001	20640000	832	0.197944	0.111179	-0.0671332482561202	20620001	RJFsLRs
1	20620001	20660000	856	0.184221	0.115377	-0.247363433949516	20640001	RJFsLRs
1	20640001	20680000	846	0.167471	0.115216	-0.467348540002447	20660001	RJFsLRs
1	20660001	20700000	796	0.157642	0.106903	-0.596437113578224	20680001	RJFsLRs
1	20680001	20720000	758	0.128506	0.0900006	-0.979092997157818	20700001	RJFsLRs
1	20700001	20740000	828	0.0927928	0.0751767	-1.44813013682884	20720001	RJFsLRs
1	20720001	20760000	950	0.135822	0.0995749	-0.883008756209565	20740001	RJFsLRs
1	20740001	20780000	903	0.189728	0.124203	-0.175037584454979	20760001	RJFsLRs
1	20760001	20800000	848	0.211298	0.133069	0.108250698384527	20780001	RJFsLRs
1	20780001	20820000	834	0.217182	0.134663	0.185527854445151	20800001	RJFsLRs
1	20800001	20840000	847	0.186054	0.12107	-0.223289839955783	20820001	RJFsLRs
1	20820001	20860000	543	0.169324	0.106011	-0.443012277225367	20840001	RJFsLRs
1	20840001	20880000	457	0.244218	0.129975	0.540603515773333	20860001	RJFsLRs
1	20860001	20900000	830	0.189676	0.115585	-0.17572052329168	20880001	RJFsLRs
1	20880001	20920000	917	0.147371	0.109022	-0.731330667265964	20900001	RJFsLRs
1	20900001	20940000	868	0.181633	0.129019	-0.28135277451459	20920001	RJFsLRs
1	20920001	20960000	849	0.212901	0.141491	0.129303601369772	20940001	RJFsLRs
1	20940001	20980000	839	0.152246	0.109389	-0.667305151325186	20960001	RJFsLRs
1	20960001	21000000	791	0.117213	0.0875798	-1.12740892567458	20980001	RJFsLRs
1	20980001	21020000	745	0.133186	0.0977784	-0.917628501854671	21000001	RJFsLRs
1	21000001	21040000	691	0.129376	0.101473	-0.967666905082233	21020001	RJFsLRs
1	21020001	21060000	685	0.135891	0.098623	-0.882102548907018	21040001	RJFsLRs
1	21040001	21080000	709	0.159673	0.108294	-0.569763098629358	21060001	RJFsLRs
1	21060001	21100000	756	0.127035	0.0927612	-0.998412286172974	21080001	RJFsLRs
1	21080001	21120000	725	0.144881	0.108512	-0.764032930792639	21100001	RJFsLRs
1	21100001	21140000	637	0.154864	0.119333	-0.632921807585092	21120001	RJFsLRs
1	21120001	21160000	590	0.0979631	0.0787349	-1.38022631630194	21140001	RJFsLRs
1	21140001	21180000	619	0.113006	0.0850446	-1.18266130425158	21160001	RJFsLRs
1	21160001	21200000	635	0.127548	0.0927634	-0.991674831880129	21180001	RJFsLRs
1	21180001	21220000	558	0.197476	0.11029	-0.0732796977864349	21200001	RJFsLRs
1	21200001	21240000	522	0.290249	0.132851	1.14514885408512	21220001	RJFsLRs
1	21220001	21260000	539	0.21608	0.109887	0.171054804482743	21240001	RJFsLRs
1	21240001	21280000	628	0.108395	0.0805583	-1.24321959225218	21260001	RJFsLRs
1	21260001	21300000	606	0.0912793	0.0750021	-1.4680075970086	21280001	RJFsLRs
1	21280001	21320000	586	0.117033	0.0973384	-1.1297729447247	21300001	RJFsLRs
1	21300001	21340000	679	0.165076	0.123645	-0.498803126808224	21320001	RJFsLRs
1	21320001	21360000	701	0.176239	0.128593	-0.352194545383217	21340001	RJFsLRs
1	21340001	21380000	693	0.148567	0.115914	-0.715623074021827	21360001	RJFsLRs
1	21360001	21400000	671	0.101181	0.0821273	-1.33796422240536	21380001	RJFsLRs
1	21380001	21420000	665	0.0661158	0.0651141	-1.79849089349594	21400001	RJFsLRs
1	21400001	21440000	765	0.0965373	0.0791337	-1.39895197386673	21420001	RJFsLRs
1	21420001	21460000	851	0.104945	0.0788946	-1.2885299573795	21440001	RJFsLRs
1	21440001	21480000	736	0.0792342	0.072287	-1.62620118512312	21460001	RJFsLRs
1	21460001	21500000	652	0.0807212	0.0797803	-1.60667176108129	21480001	RJFsLRs
1	21480001	21520000	519	0.11234	0.0909455	-1.19140817473702	21500001	RJFsLRs
1	21500001	21540000	530	0.152472	0.109732	-0.664336994073367	21520001	RJFsLRs
1	21520001	21560000	738	0.133548	0.112137	-0.912874196876094	21540001	RJFsLRs
1	21540001	21580000	823	0.138573	0.112668	-0.846878665060214	21560001	RJFsLRs
1	21560001	21600000	840	0.185242	0.122344	-0.233954192559663	21580001	RJFsLRs
1	21580001	21620000	939	0.241781	0.137044	0.508597324522527	21600001	RJFsLRs
1	21600001	21640000	888	0.260298	0.145586	0.751789217584146	21620001	RJFsLRs
1	21620001	21660000	788	0.192767	0.125052	-0.135125062825435	21640001	RJFsLRs
1	21640001	21680000	801	0.165155	0.107241	-0.497765585114005	21660001	RJFsLRs
1	21660001	21700000	832	0.16145	0.0994145	-0.546424977228996	21680001	RJFsLRs
1	21680001	21720000	915	0.19461	0.1165	-0.110920134440029	21700001	RJFsLRs
1	21700001	21740000	967	0.195689	0.118938	-0.0967491535784701	21720001	RJFsLRs
1	21720001	21760000	1066	0.194538	0.124569	-0.111865742060078	21740001	RJFsLRs
1	21740001	21780000	1086	0.213067	0.134274	0.13148375227155	21760001	RJFsLRs
1	21760001	21800000	1023	0.165449	0.114106	-0.493904353998807	21780001	RJFsLRs
1	21780001	21820000	951	0.151396	0.109587	-0.678468574617424	21800001	RJFsLRs
1	21800001	21840000	868	0.199509	0.130132	-0.0465794159592346	21820001	RJFsLRs
1	21820001	21860000	814	0.20212	0.132586	-0.012288006293312	21840001	RJFsLRs
1	21840001	21880000	869	0.137691	0.0921277	-0.858462358405808	21860001	RJFsLRs
1	21860001	21900000	863	0.161145	0.106986	-0.550430676175034	21880001	RJFsLRs
1	21880001	21920000	728	0.210634	0.131061	0.0995300947774137	21900001	RJFsLRs
1	21900001	21940000	712	0.162889	0.102381	-0.527525958267195	21920001	RJFsLRs
1	21920001	21960000	757	0.128911	0.0973978	-0.973773954295046	21940001	RJFsLRs
1	21940001	21980000	836	0.180139	0.119529	-0.300974132630594	21960001	RJFsLRs
1	21960001	22000000	876	0.232559	0.137512	0.387480748521325	21980001	RJFsLRs
1	21980001	22020000	847	0.244466	0.139177	0.543860608686833	22000001	RJFsLRs
1	22000001	22040000	979	0.183693	0.113696	-0.254297889829871	22020001	RJFsLRs
1	22020001	22060000	1123	0.209155	0.129791	0.0801057382489193	22040001	RJFsLRs
1	22040001	22080000	1198	0.224593	0.136704	0.282859772114301	22060001	RJFsLRs
1	22060001	22100000	1225	0.21812	0.136243	0.197847020384115	22080001	RJFsLRs
1	22080001	22120000	1023	0.215874	0.136163	0.168349316014271	22100001	RJFsLRs
1	22100001	22140000	838	0.171166	0.11063	-0.418820482279129	22120001	RJFsLRs
1	22120001	22160000	964	0.160928	0.105262	-0.553280632474347	22140001	RJFsLRs
1	22140001	22180000	1084	0.131104	0.0927408	-0.944972322201071	22160001	RJFsLRs
1	22160001	22200000	1055	0.13835	0.101787	-0.849807421994531	22180001	RJFsLRs
1	22180001	22220000	977	0.228805	0.142492	0.338177817887134	22200001	RJFsLRs
1	22200001	22240000	997	0.262681	0.15314	0.783086203119916	22220001	RJFsLRs
1	22220001	22260000	966	0.222518	0.142884	0.255607885842073	22240001	RJFsLRs
1	22240001	22280000	943	0.166694	0.122468	-0.477553222235469	22260001	RJFsLRs
1	22260001	22300000	1005	0.130492	0.0960818	-0.953009986971482	22280001	RJFsLRs
1	22280001	22320000	1112	0.144509	0.0987498	-0.768918570162889	22300001	RJFsLRs
1	22300001	22340000	1131	0.116952	0.0832467	-1.13083675329725	22320001	RJFsLRs
1	22320001	22360000	1055	0.114444	0.0814165	-1.16377541872894	22340001	RJFsLRs
1	22340001	22380000	980	0.131317	0.088417	-0.942174899658428	22360001	RJFsLRs
1	22360001	22400000	904	0.136772	0.0892542	-0.870531989000592	22380001	RJFsLRs
1	22380001	22420000	888	0.159742	0.102911	-0.568856891326811	22400001	RJFsLRs
1	22400001	22440000	837	0.146057	0.09534	-0.748588006331848	22420001	RJFsLRs
1	22420001	22460000	842	0.122944	0.084085	-1.05214118580656	22440001	RJFsLRs
1	22440001	22480000	902	0.147259	0.099235	-0.732801612452706	22460001	RJFsLRs
1	22460001	22500000	863	0.155887	0.100839	-0.619486299316904	22480001	RJFsLRs
1	22480001	22520000	740	0.129313	0.0899596	-0.968494311749775	22500001	RJFsLRs
1	22500001	22540000	806	0.155897	0.109724	-0.61935496492523	22520001	RJFsLRs
1	22520001	22560000	936	0.137591	0.102592	-0.859775702322542	22540001	RJFsLRs
1	22540001	22580000	985	0.170068	0.116027	-0.433240998484867	22560001	RJFsLRs
1	22560001	22600000	965	0.187358	0.121448	-0.206163835281573	22580001	RJFsLRs
1	22580001	22620000	952	0.141371	0.0978153	-0.81013130227	22600001	RJFsLRs
1	22600001	22640000	871	0.190101	0.120674	-0.170138811645562	22620001	RJFsLRs
1	22620001	22660000	819	0.198204	0.136571	-0.0637185540726122	22640001	RJFsLRs
1	22640001	22680000	1008	0.126587	0.104277	-1.00429606691994	22660001	RJFsLRs
1	22660001	22700000	1060	0.128405	0.0995075	-0.980419474513719	22680001	RJFsLRs
1	22680001	22720000	915	0.244701	0.151748	0.546946966891158	22700001	RJFsLRs
1	22700001	22740000	785	0.334363	0.192856	1.72451738951312	22720001	RJFsLRs
1	22720001	22760000	740	0.249783	0.144801	0.613691104739575	22740001	RJFsLRs
1	22740001	22780000	700	0.15063	0.0979306	-0.688528789019606	22760001	RJFsLRs
1	22760001	22800000	656	0.132362	0.0940188	-0.928450455728558	22780001	RJFsLRs
1	22780001	22820000	609	0.143695	0.101605	-0.779609189645103	22800001	RJFsLRs
1	22800001	22840000	596	0.175181	0.114356	-0.366089724022262	22820001	RJFsLRs
1	22820001	22860000	831	0.226205	0.136181	0.304030876052052	22840001	RJFsLRs
1	22840001	22880000	997	0.239683	0.13731	0.48104336914945	22860001	RJFsLRs
1	22860001	22900000	961	0.292592	0.156468	1.1759205020542	22880001	RJFsLRs
1	22880001	22920000	893	0.296354	0.163492	1.22532850020173	22900001	RJFsLRs
1	22900001	22940000	711	0.195225	0.127883	-0.102843069352115	22920001	RJFsLRs
1	22920001	22960000	770	0.178386	0.114743	-0.32399705149094	22940001	RJFsLRs
1	22940001	22980000	1018	0.208027	0.11938	0.0652912188681605	22960001	RJFsLRs
1	22960001	23000000	967	0.195526	0.121003	-0.0988899041627464	22980001	RJFsLRs
1	22980001	23020000	947	0.14931	0.104152	-0.705864928720494	23000001	RJFsLRs
1	23000001	23040000	1032	0.161713	0.101565	-0.542970882727986	23020001	RJFsLRs
1	23020001	23060000	1001	0.166488	0.0998198	-0.480258710703941	23040001	RJFsLRs
1	23040001	23080000	842	0.117565	0.0842911	-1.12278595508768	23060001	RJFsLRs
1	23060001	23100000	853	0.0964402	0.0798084	-1.40022723080988	23080001	RJFsLRs
1	23080001	23120000	835	0.0988472	0.08143	-1.3686150427341	23100001	RJFsLRs
1	23100001	23140000	760	0.115753	0.0841304	-1.14658374685889	23120001	RJFsLRs
1	23120001	23160000	941	0.145292	0.101581	-0.758635087294863	23140001	RJFsLRs
1	23140001	23180000	1066	0.188428	0.117864	-0.19211105537252	23160001	RJFsLRs
1	23160001	23200000	1014	0.183986	0.110473	-0.25044979215384	23180001	RJFsLRs
1	23180001	23220000	997	0.126849	0.0952686	-1.0008551058581	23200001	RJFsLRs
1	23200001	23240000	1025	0.114748	0.0919665	-1.15978285322207	23220001	RJFsLRs
1	23220001	23260000	1077	0.124425	0.0961909	-1.03269056239973	23240001	RJFsLRs
1	23240001	23280000	1135	0.139831	0.110337	-0.830356798587702	23260001	RJFsLRs
1	23260001	23300000	1069	0.137136	0.11074	-0.865751417143681	23280001	RJFsLRs
1	23280001	23320000	977	0.145291	0.110767	-0.75864822073403	23300001	RJFsLRs
1	23300001	23340000	926	0.147473	0.106941	-0.729991056470896	23320001	RJFsLRs
1	23320001	23360000	904	0.103812	0.0838271	-1.30341014395609	23340001	RJFsLRs
1	23340001	23380000	909	0.119953	0.0934803	-1.09142330235607	23360001	RJFsLRs
1	23360001	23400000	939	0.130299	0.0990269	-0.955544740730779	23380001	RJFsLRs
1	23380001	23420000	981	0.102564	0.0856967	-1.31980067603693	23400001	RJFsLRs
1	23400001	23440000	1069	0.098933	0.0811658	-1.36748819365354	23420001	RJFsLRs
1	23420001	23460000	1096	0.101	0.080284	-1.34034137489465	23440001	RJFsLRs
1	23440001	23480000	1060	0.115764	0.0865705	-1.14643927902805	23460001	RJFsLRs
1	23460001	23500000	909	0.122423	0.0905324	-1.05898370761274	23480001	RJFsLRs
1	23480001	23520000	729	0.120642	0.0892988	-1.08237436276977	23500001	RJFsLRs
1	23500001	23540000	851	0.116032	0.0888983	-1.14291951733121	23520001	RJFsLRs
1	23520001	23560000	850	0.116391	0.0914688	-1.13820461267013	23540001	RJFsLRs
1	23540001	23580000	734	0.188693	0.120424	-0.188630693993175	23560001	RJFsLRs
1	23560001	23600000	829	0.202827	0.124627	-0.00300266480200301	23580001	RJFsLRs
1	23580001	23620000	906	0.128996	0.0890529	-0.972657611965822	23600001	RJFsLRs
1	23600001	23640000	813	0.120267	0.0903471	-1.08729940245753	23620001	RJFsLRs
1	23620001	23660000	737	0.127494	0.0974755	-0.992384037595165	23640001	RJFsLRs
1	23640001	23680000	842	0.0755538	0.0666956	-1.6745374946346	23660001	RJFsLRs
1	23660001	23700000	830	0.119831	0.0881412	-1.09302558193449	23680001	RJFsLRs
1	23680001	23720000	773	0.144765	0.112626	-0.76555640973605	23700001	RJFsLRs
1	23700001	23740000	766	0.137118	0.110045	-0.865987819048693	23720001	RJFsLRs
1	23720001	23760000	764	0.178291	0.124218	-0.325244728211837	23740001	RJFsLRs
1	23740001	23780000	747	0.183494	0.121639	-0.256911444224172	23760001	RJFsLRs
1	23760001	23800000	717	0.164737	0.108834	-0.503255362685952	23780001	RJFsLRs
1	23780001	23820000	715	0.120827	0.0871904	-1.07994467652382	23800001	RJFsLRs
1	23800001	23840000	633	0.0730539	0.0681453	-1.70736977920903	23820001	RJFsLRs
1	23820001	23860000	617	0.0494384	0.0528224	-2.01752251186532	23840001	RJFsLRs
1	23840001	23880000	582	0.0259434	0.0349545	-2.32609266510196	23860001	RJFsLRs
1	23860001	23900000	661	0.0534161	0.0531462	-1.9652816308894	23880001	RJFsLRs
1	23880001	23920000	832	0.0871102	0.0727136	-1.52276221824116	23900001	RJFsLRs
1	23900001	23940000	776	0.136129	0.0886296	-0.878976790385191	23920001	RJFsLRs
1	23920001	23960000	805	0.212099	0.128701	0.118770583157566	23940001	RJFsLRs
1	23940001	23980000	805	0.177739	0.115804	-0.332494386632208	23960001	RJFsLRs
1	23960001	24000000	808	0.131023	0.0861014	-0.946036130773625	23980001	RJFsLRs
1	23980001	24020000	817	0.1566	0.0893388	-0.610122157190591	24000001	RJFsLRs
1	24000001	24040000	913	0.165111	0.111003	-0.498343456437367	24020001	RJFsLRs
1	24020001	24060000	987	0.201063	0.142241	-0.0261700514931895	24040001	RJFsLRs
1	24040001	24080000	938	0.192388	0.132227	-0.140102636269857	24060001	RJFsLRs
1	24060001	24100000	1123	0.126254	0.0890634	-1.00866950216267	24080001	RJFsLRs
1	24080001	24120000	888	0.0961289	0.0672974	-1.40431567042268	24100001	RJFsLRs
1	24100001	24140000	617	0.0494481	0.044576	-2.0173951175054	24120001	RJFsLRs
1	24120001	24160000	777	0.0436001	0.0455115	-2.094199469756	24140001	RJFsLRs
1	24140001	24180000	869	0.0426347	0.0429495	-2.10687849192815	24160001	RJFsLRs
1	24160001	24200000	807	0.0506058	0.0480493	-2.00219053498137	24180001	RJFsLRs
1	24180001	24220000	765	0.0706454	0.0585431	-1.73900166744356	24200001	RJFsLRs
1	24200001	24240000	860	0.0569471	0.0554368	-1.91890745718953	24220001	RJFsLRs
1	24220001	24260000	946	0.098688	0.0852322	-1.37070588624954	24240001	RJFsLRs
1	24240001	24280000	1043	0.224937	0.131625	0.287377675187866	24260001	RJFsLRs
1	24260001	24300000	1151	0.213798	0.130016	0.141084296302875	24280001	RJFsLRs
1	24280001	24320000	1131	0.154521	0.112611	-0.637426577219489	24300001	RJFsLRs
1	24300001	24340000	1018	0.22503	0.15271	0.288599085030429	24320001	RJFsLRs
1	24320001	24360000	1148	0.235345	0.15816	0.424070510041532	24340001	RJFsLRs
1	24340001	24380000	1233	0.184785	0.127649	-0.239956174259136	24360001	RJFsLRs
1	24360001	24400000	1069	0.166394	0.115281	-0.481493253985671	24380001	RJFsLRs
1	24380001	24420000	1012	0.143926	0.0995631	-0.776575365197448	24400001	RJFsLRs
1	24400001	24440000	925	0.0992202	0.0740141	-1.36371626992468	24420001	RJFsLRs
1	24420001	24460000	826	0.0746744	0.060891	-1.68608704103835	24440001	RJFsLRs
1	24440001	24480000	789	0.0942367	0.0726178	-1.42916676401511	24460001	RJFsLRs
1	24460001	24500000	841	0.0727455	0.0594767	-1.71142013184823	24480001	RJFsLRs
1	24480001	24520000	859	0.0616004	0.0566335	-1.85779362471215	24500001	RJFsLRs
1	24500001	24540000	850	0.10385	0.0765973	-1.30291107326773	24520001	RJFsLRs
1	24520001	24560000	1093	0.125234	0.0814192	-1.02206561011335	24540001	RJFsLRs
1	24540001	24580000	1132	0.121886	0.0819644	-1.0660363644456	24560001	RJFsLRs
1	24560001	24600000	1019	0.135349	0.0932264	-0.889220872935716	24580001	RJFsLRs
1	24580001	24620000	989	0.165482	0.116281	-0.493470950506285	24600001	RJFsLRs
1	24600001	24640000	1018	0.24066	0.160852	0.49387473921594	24620001	RJFsLRs
1	24620001	24660000	1148	0.268162	0.17144	0.855070583196102	24640001	RJFsLRs
1	24640001	24680000	1180	0.274298	0.17217	0.935657365926895	24660001	RJFsLRs
1	24660001	24700000	1048	0.244772	0.159438	0.547879441072038	24680001	RJFsLRs
1	24680001	24720000	969	0.185574	0.120759	-0.229593890756106	24700001	RJFsLRs
1	24700001	24740000	1001	0.176242	0.117923	-0.352155145065715	24720001	RJFsLRs
1	24720001	24760000	1019	0.18907	0.12955	-0.183679387427088	24740001	RJFsLRs
1	24740001	24780000	1085	0.201458	0.129687	-0.0209823430220905	24760001	RJFsLRs
1	24760001	24800000	1093	0.17351	0.115981	-0.388035700870886	24780001	RJFsLRs
1	24780001	24820000	1104	0.1972	0.120793	-0.0769045269966208	24800001	RJFsLRs
1	24800001	24840000	1126	0.201702	0.12448	-0.0177777838652598	24820001	RJFsLRs
1	24820001	24860000	1157	0.166946	0.115322	-0.4742435955653	24840001	RJFsLRs
1	24840001	24880000	1280	0.17518	0.117966	-0.366102857461429	24860001	RJFsLRs
1	24860001	24900000	1288	0.143742	0.103154	-0.778991918004238	24880001	RJFsLRs
1	24880001	24920000	1158	0.137129	0.101168	-0.865843351217852	24900001	RJFsLRs
1	24900001	24940000	873	0.17366	0.118137	-0.386065684995785	24920001	RJFsLRs
1	24920001	24960000	650	0.171246	0.113623	-0.417769807145741	24940001	RJFsLRs
1	24940001	24980000	523	0.195031	0.131848	-0.105390956550579	24960001	RJFsLRs
1	24960001	25000000	511	0.176721	0.117277	-0.34586422770456	24980001	RJFsLRs
1	24980001	25020000	781	0.176897	0.11375	-0.343552742411108	25000001	RJFsLRs
1	25000001	25040000	960	0.185552	0.133173	-0.229882826417787	25020001	RJFsLRs
1	25020001	25060000	818	0.164537	0.122987	-0.50588205051942	25040001	RJFsLRs
1	25040001	25080000	889	0.160998	0.112607	-0.552361291732633	25060001	RJFsLRs
1	25060001	25100000	1134	0.163542	0.114256	-0.518949822490923	25080001	RJFsLRs
1	25080001	25120000	1114	0.170657	0.119064	-0.425505402815304	25100001	RJFsLRs
1	25100001	25140000	971	0.177499	0.118287	-0.33564641203237	25120001	RJFsLRs
1	25120001	25160000	886	0.153732	0.0980003	-0.64778886072252	25140001	RJFsLRs
1	25140001	25180000	949	0.126615	0.0928841	-1.00392833062326	25160001	RJFsLRs
1	25160001	25200000	999	0.114623	0.0912924	-1.16142453311799	25180001	RJFsLRs
1	25180001	25220000	1068	0.120923	0.0916598	-1.07868386636375	25200001	RJFsLRs
1	25200001	25240000	996	0.140322	0.095858	-0.823908279956538	25220001	RJFsLRs
1	25220001	25260000	915	0.132658	0.0967505	-0.924562957735026	25240001	RJFsLRs
1	25240001	25280000	727	0.124349	0.0936518	-1.03368870377645	25260001	RJFsLRs
1	25260001	25300000	596	0.124583	0.0852248	-1.03061547901129	25280001	RJFsLRs
1	25280001	25320000	571	0.182236	0.102979	-0.273433310696684	25300001	RJFsLRs
1	25300001	25340000	508	0.265009	0.134248	0.813660849501481	25320001	RJFsLRs
1	25320001	25360000	580	0.265313	0.140097	0.817653415008353	25340001	RJFsLRs
1	25340001	25380000	524	0.247225	0.132381	0.580095767349522	25360001	RJFsLRs
1	25360001	25400000	460	0.183317	0.110364	-0.25923606295679	25380001	RJFsLRs
1	25380001	25420000	490	0.197847	0.122226	-0.0684071918553523	25400001	RJFsLRs
1	25400001	25440000	514	0.147448	0.103899	-0.730319392450079	25420001	RJFsLRs
1	25420001	25460000	433	0.120534	0.0849218	-1.08379277419985	25440001	RJFsLRs
1	25440001	25480000	410	0.154099	0.0751355	-0.642968888548106	25460001	RJFsLRs
1	25460001	25500000	443	0.141542	0.0727412	-0.807885484172384	25480001	RJFsLRs
1	25480001	25520000	408	0.15909	0.0869295	-0.577419893663917	25500001	RJFsLRs
1	25500001	25540000	466	0.161524	0.0964894	-0.545453102730613	25520001	RJFsLRs
1	25520001	25560000	524	0.13959	0.0915214	-0.833521957427031	25540001	RJFsLRs
1	25540001	25580000	630	0.103562	0.0780706	-1.30669350374793	25560001	RJFsLRs
1	25560001	25600000	723	0.127655	0.0945481	-0.990269553889224	25580001	RJFsLRs
1	25580001	25620000	563	0.205773	0.12587	0.0356884469849783	25600001	RJFsLRs
1	25600001	25640000	436	0.261336	0.12548	0.765421727439845	25620001	RJFsLRs
1	25620001	25660000	424	0.168113	0.0815204	-0.458916872057015	25640001	RJFsLRs
1	25640001	25680000	499	0.13367	0.0796624	-0.911271917297678	25660001	RJFsLRs
1	25660001	25700000	610	0.165375	0.110034	-0.49487622849719	25680001	RJFsLRs
1	25680001	25720000	594	0.16783	0.115649	-0.462633635341372	25700001	RJFsLRs
1	25700001	25740000	598	0.165102	0.10007	-0.498461657389874	25720001	RJFsLRs
1	25720001	25760000	712	0.201241	0.114292	-0.023832299321403	25740001	RJFsLRs
1	25740001	25780000	677	0.205365	0.133348	0.0303300038047036	25760001	RJFsLRs
1	25760001	25800000	690	0.23757	0.146123	0.453292412188862	25780001	RJFsLRs
1	25780001	25820000	778	0.211437	0.13518	0.110076246428787	25800001	RJFsLRs
1	25800001	25840000	702	0.150607	0.112261	-0.688830858120455	25820001	RJFsLRs
1	25820001	25860000	683	0.167459	0.11353	-0.467506141272455	25840001	RJFsLRs
1	25840001	25880000	710	0.142538	0.105599	-0.794804578761715	25860001	RJFsLRs
1	25860001	25900000	678	0.113945	0.0815641	-1.17032900487344	25880001	RJFsLRs
1	25880001	25920000	546	0.154945	0.0907769	-0.631857999012537	25900001	RJFsLRs
1	25900001	25940000	529	0.134895	0.0864022	-0.895183454317688	25920001	RJFsLRs
1	25920001	25960000	598	0.117498	0.0767333	-1.12366589551189	25940001	RJFsLRs
1	25940001	25980000	604	0.178389	0.108305	-0.323957651173438	25960001	RJFsLRs
1	25960001	26000000	722	0.231006	0.150667	0.367084517494447	25980001	RJFsLRs
1	25980001	26020000	796	0.254103	0.155466	0.670427561942481	26000001	RJFsLRs
1	26000001	26040000	743	0.200469	0.122848	-0.0339713143585888	26020001	RJFsLRs
1	26020001	26060000	807	0.0966305	0.0867049	-1.39772793733634	26040001	RJFsLRs
1	26040001	26080000	897	0.105426	0.0848751	-1.28221277314001	26060001	RJFsLRs
1	26060001	26100000	819	0.140966	0.099229	-0.815450345132772	26080001	RJFsLRs
1	26080001	26120000	678	0.144407	0.100536	-0.770258180957958	26100001	RJFsLRs
1	26100001	26140000	727	0.143139	0.0952032	-0.786911381822144	26120001	RJFsLRs
1	26120001	26160000	836	0.148963	0.0969502	-0.71042223211156	26140001	RJFsLRs
1	26140001	26180000	847	0.168988	0.109625	-0.447425112785593	26160001	RJFsLRs
1	26160001	26200000	896	0.180585	0.112741	-0.295116618761961	26180001	RJFsLRs
1	26180001	26220000	1037	0.218742	0.130072	0.2060160195462	26200001	RJFsLRs
1	26200001	26240000	1007	0.199642	0.129047	-0.0448326685499786	26220001	RJFsLRs
1	26220001	26260000	947	0.125118	0.101493	-1.02358908905676	26240001	RJFsLRs
1	26240001	26280000	1002	0.12955	0.102741	-0.965381686667116	26260001	RJFsLRs
1	26260001	26300000	1003	0.161593	0.117679	-0.544546895428067	26280001	RJFsLRs
1	26280001	26320000	858	0.184579	0.127882	-0.242661662727608	26300001	RJFsLRs
1	26300001	26340000	727	0.172454	0.116671	-0.401904612631596	26320001	RJFsLRs
1	26320001	26360000	696	0.152552	0.101255	-0.66328631893998	26340001	RJFsLRs
1	26340001	26380000	608	0.15213	0.0953679	-0.668828630268597	26360001	RJFsLRs
1	26360001	26400000	674	0.159388	0.111634	-0.57350612879205	26380001	RJFsLRs
1	26380001	26420000	895	0.143575	0.10423	-0.781185202345184	26400001	RJFsLRs
1	26400001	26440000	894	0.157363	0.103571	-0.600101343105911	26420001	RJFsLRs
1	26420001	26460000	714	0.221666	0.133762	0.2444181956715	26440001	RJFsLRs
1	26440001	26480000	817	0.276543	0.153226	0.965141936857571	26460001	RJFsLRs
1	26460001	26500000	821	0.268527	0.148494	0.859864288492181	26480001	RJFsLRs
1	26480001	26520000	700	0.242287	0.13273	0.515242844741201	26500001	RJFsLRs
1	26500001	26540000	630	0.197523	0.110465	-0.07266242614557	26520001	RJFsLRs
1	26520001	26560000	554	0.175644	0.108803	-0.360008941687784	26540001	RJFsLRs
1	26540001	26580000	692	0.187638	0.123159	-0.202486472314718	26560001	RJFsLRs
1	26560001	26600000	958	0.18323	0.118018	-0.260378672164349	26580001	RJFsLRs
1	26580001	26620000	1085	0.173307	0.107241	-0.390701789021856	26600001	RJFsLRs
1	26600001	26640000	1012	0.110499	0.0805869	-1.21558683624409	26620001	RJFsLRs
1	26620001	26660000	943	0.101723	0.0769189	-1.33084589837666	26640001	RJFsLRs
1	26640001	26680000	847	0.131196	0.0923808	-0.943764045797675	26660001	RJFsLRs
1	26660001	26700000	790	0.143629	0.0970303	-0.780475996630148	26680001	RJFsLRs
1	26680001	26720000	935	0.120304	0.0830272	-1.08681346520833	26700001	RJFsLRs
1	26700001	26740000	1019	0.0884388	0.0695564	-1.50531313096343	26720001	RJFsLRs
1	26720001	26760000	933	0.0919297	0.0724258	-1.45946560817417	26740001	RJFsLRs
1	26740001	26780000	1050	0.120997	0.085858	-1.07771199186537	26760001	RJFsLRs
1	26760001	26800000	1144	0.128659	0.0847427	-0.977083580965215	26780001	RJFsLRs
1	26780001	26820000	1106	0.140051	0.0904641	-0.827467441970887	26800001	RJFsLRs
1	26800001	26840000	1097	0.156812	0.10293	-0.607337868087115	26820001	RJFsLRs
1	26820001	26860000	1058	0.176389	0.109258	-0.350224529508116	26840001	RJFsLRs
1	26840001	26880000	1042	0.177919	0.117567	-0.330130367582087	26860001	RJFsLRs
1	26860001	26900000	1066	0.159837	0.115673	-0.567609214605914	26880001	RJFsLRs
1	26880001	26920000	1075	0.14912	0.108465	-0.708360282162288	26900001	RJFsLRs
1	26900001	26940000	996	0.149281	0.0997532	-0.706245798456347	26920001	RJFsLRs
1	26920001	26960000	1016	0.16498	0.103325	-0.500063936968289	26940001	RJFsLRs
1	26940001	26980000	1077	0.186309	0.116453	-0.219940812968112	26960001	RJFsLRs
1	26960001	27000000	1081	0.218521	0.133613	0.203113529490218	26980001	RJFsLRs
1	26980001	27020000	1089	0.220855	0.133313	0.233766976506787	27000001	RJFsLRs
1	27000001	27040000	1064	0.205104	0.120016	0.0269021761820283	27020001	RJFsLRs
1	27020001	27060000	1018	0.166691	0.104835	-0.477592622552971	27040001	RJFsLRs
1	27040001	27080000	980	0.208888	0.126505	0.0765991099912395	27060001	RJFsLRs
1	27060001	27100000	910	0.226531	0.132505	0.308312377220605	27080001	RJFsLRs
1	27080001	27120000	961	0.192223	0.115542	-0.142269653732468	27100001	RJFsLRs
1	27100001	27140000	978	0.182021	0.111904	-0.276257000117662	27120001	RJFsLRs
1	27120001	27160000	945	0.211108	0.122994	0.105755344942732	27140001	RJFsLRs
1	27140001	27180000	1010	0.271424	0.140605	0.897911861759962	27160001	RJFsLRs
1	27160001	27200000	879	0.327981	0.167784	1.64069978074716	27180001	RJFsLRs
1	27180001	27220000	709	0.356298	0.197558	2.01259937764871	27200001	RJFsLRs
1	27200001	27240000	802	0.195018	0.121333	-0.105561691259755	27220001	RJFsLRs
1	27220001	27260000	915	0.129037	0.0858036	-0.972119140959961	27240001	RJFsLRs
1	27240001	27280000	889	0.158079	0.101034	-0.590697800662097	27260001	RJFsLRs
1	27260001	27300000	877	0.173279	0.117729	-0.391069525318541	27280001	RJFsLRs
1	27280001	27320000	879	0.161651	0.109783	-0.543785155956361	27300001	RJFsLRs
1	27300001	27340000	892	0.193048	0.126863	-0.131434566419413	27320001	RJFsLRs
1	27320001	27360000	825	0.249892	0.157671	0.615122649608815	27340001	RJFsLRs
1	27340001	27380000	473	0.240482	0.139806	0.491536987044154	27360001	RJFsLRs
1	27360001	27400000	372	0.263559	0.138477	0.79461736270884	27380001	RJFsLRs
1	27380001	27420000	673	0.324262	0.175254	1.59185652048383	27400001	RJFsLRs
1	27400001	27440000	756	0.242082	0.150332	0.512550489711896	27420001	RJFsLRs
1	27420001	27460000	781	0.151099	0.110706	-0.682369206050124	27440001	RJFsLRs
1	27440001	27480000	785	0.185987	0.122494	-0.224169780379995	27460001	RJFsLRs
1	27460001	27500000	687	0.194352	0.122757	-0.114308561745203	27480001	RJFsLRs
1	27480001	27520000	847	0.175097	0.110271	-0.367192932912318	27500001	RJFsLRs
1	27500001	27540000	934	0.184122	0.115509	-0.248663644427082	27520001	RJFsLRs
1	27520001	27560000	784	0.158391	0.102103	-0.586600167641887	27540001	RJFsLRs
1	27540001	27580000	713	0.134558	0.0919976	-0.899609423317081	27560001	RJFsLRs
1	27560001	27600000	673	0.128371	0.092025	-0.980866011445409	27580001	RJFsLRs
1	27580001	27620000	581	0.10903	0.0760822	-1.23487985838092	27600001	RJFsLRs
1	27600001	27640000	609	0.124654	0.0793813	-1.02968300483041	27620001	RJFsLRs
1	27620001	27660000	728	0.123337	0.0870895	-1.04697974421379	27640001	RJFsLRs
1	27640001	27680000	667	0.126363	0.0912605	-1.00723795729343	27660001	RJFsLRs
1	27660001	27700000	637	0.124513	0.0780068	-1.031534819753	27680001	RJFsLRs
1	27680001	27720000	768	0.136624	0.0854818	-0.872475737997359	27700001	RJFsLRs
1	27700001	27740000	813	0.136054	0.0934337	-0.879961798322742	27720001	RJFsLRs
1	27720001	27760000	750	0.0934726	0.0701937	-1.43920202488288	27740001	RJFsLRs
1	27740001	27780000	689	0.0957007	0.0682319	-1.40993940907413	27760001	RJFsLRs
1	27760001	27800000	620	0.112621	0.0769361	-1.187717678331	27780001	RJFsLRs
1	27780001	27820000	684	0.0960648	0.0745003	-1.4051575238733	27800001	RJFsLRs
1	27800001	27840000	672	0.0976364	0.0845779	-1.38451701087791	27820001	RJFsLRs
1	27820001	27860000	681	0.140968	0.10965	-0.815424078254437	27840001	RJFsLRs
1	27840001	27880000	682	0.12347	0.0924333	-1.04523299680454	27860001	RJFsLRs
1	27860001	27900000	665	0.0816695	0.0686662	-1.5942173207189	27880001	RJFsLRs
1	27880001	27920000	765	0.103819	0.0772156	-1.30331820988192	27900001	RJFsLRs
1	27900001	27940000	678	0.162637	0.091342	-0.530835584937364	27920001	RJFsLRs
1	27920001	27960000	582	0.222821	0.100428	0.259587317909776	27940001	RJFsLRs
1	27940001	27980000	510	0.214134	0.0896066	0.145497131863101	27960001	RJFsLRs
1	27960001	28000000	468	0.282883	0.117346	1.0484079411785	27980001	RJFsLRs
1	27980001	28020000	462	0.33944	0.162368	1.7911958601657	28000001	RJFsLRs
1	28000001	28040000	473	0.389742	0.185831	2.4518341171612	28020001	RJFsLRs
1	28020001	28060000	578	0.495015	0.241671	3.8344306586245	28040001	RJFsLRs
1	28040001	28080000	704	0.428474	0.221286	2.96051848299058	28060001	RJFsLRs
1	28060001	28100000	744	0.319828	0.168578	1.53362285121585	28080001	RJFsLRs
1	28080001	28120000	764	0.256091	0.150855	0.696536839007151	28100001	RJFsLRs
1	28100001	28140000	786	0.187208	0.127903	-0.208133851156674	28120001	RJFsLRs
1	28120001	28160000	793	0.191857	0.124316	-0.147076492467714	28140001	RJFsLRs
1	28140001	28180000	605	0.185041	0.114641	-0.236594013832298	28160001	RJFsLRs
1	28160001	28200000	254	0.138739	0.0776004	-0.844698514158436	28180001	RJFsLRs
1	28180001	28220000	301	0.21063	0.112146	0.0994775610207446	28200001	RJFsLRs
1	28200001	28240000	653	0.238416	0.136787	0.464403301724431	28220001	RJFsLRs
1	28220001	28260000	786	0.211876	0.125491	0.115841826223249	28240001	RJFsLRs
1	28240001	28280000	716	0.156247	0.0996737	-0.614758261216662	28260001	RJFsLRs
1	28260001	28300000	712	0.0947866	0.0690859	-1.42194468581699	28280001	RJFsLRs
1	28280001	28320000	751	0.116308	0.0819413	-1.13929468812102	28300001	RJFsLRs
1	28300001	28340000	741	0.167094	0.103935	-0.472299846568534	28320001	RJFsLRs
1	28320001	28360000	662	0.153756	0.101671	-0.647473658182504	28340001	RJFsLRs
1	28340001	28380000	645	0.162321	0.123983	-0.534985751714244	28360001	RJFsLRs
1	28360001	28400000	705	0.179141	0.13375	-0.314081304919599	28380001	RJFsLRs
1	28380001	28420000	772	0.182494	0.123642	-0.270044883391511	28400001	RJFsLRs
1	28400001	28440000	850	0.194451	0.122392	-0.113008351267636	28420001	RJFsLRs
1	28420001	28460000	943	0.175858	0.123236	-0.357198385705974	28440001	RJFsLRs
1	28440001	28480000	1047	0.174875	0.131322	-0.370108556407468	28460001	RJFsLRs
1	28460001	28500000	981	0.175246	0.131814	-0.365236050476385	28480001	RJFsLRs
1	28480001	28520000	830	0.111255	0.0927474	-1.20565795623359	28500001	RJFsLRs
1	28500001	28540000	940	0.163655	0.108932	-0.517465743865013	28520001	RJFsLRs
1	28520001	28560000	1016	0.239964	0.146877	0.484733865555472	28540001	RJFsLRs
1	28540001	28580000	917	0.19497	0.123596	-0.106192096339787	28560001	RJFsLRs
1	28560001	28600000	861	0.138592	0.106314	-0.846629129716035	28580001	RJFsLRs
1	28580001	28620000	868	0.132236	0.107787	-0.930105269063643	28600001	RJFsLRs
1	28600001	28640000	972	0.0910663	0.0840902	-1.47080501955125	28620001	RJFsLRs
1	28620001	28660000	996	0.105863	0.0941743	-1.27647346022388	28640001	RJFsLRs
1	28640001	28680000	930	0.111391	0.0950326	-1.20387180850683	28660001	RJFsLRs
1	28660001	28700000	870	0.100766	0.0807834	-1.34341459965981	28680001	RJFsLRs
1	28680001	28720000	778	0.201933	0.106591	-0.0147439594176043	28700001	RJFsLRs
1	28700001	28740000	858	0.179766	0.108175	-0.305872905440012	28720001	RJFsLRs
1	28720001	28760000	1043	0.117152	0.0929584	-1.12821006546379	28740001	RJFsLRs
1	28740001	28780000	1073	0.12014	0.085566	-1.08896734923178	28760001	RJFsLRs
1	28760001	28800000	1002	0.106792	0.0775866	-1.26427249523742	28780001	RJFsLRs
1	28780001	28820000	1094	0.135315	0.0970515	-0.889667409867406	28800001	RJFsLRs
1	28800001	28840000	1094	0.13828	0.100594	-0.850726762736245	28820001	RJFsLRs
1	28820001	28860000	850	0.131821	0.101278	-0.935555646318089	28840001	RJFsLRs
1	28840001	28880000	873	0.141998	0.10987	-0.801896635912078	28860001	RJFsLRs
1	28860001	28900000	956	0.132815	0.0988009	-0.922501007785754	28880001	RJFsLRs
1	28880001	28920000	1019	0.181863	0.125063	-0.278332083506102	28900001	RJFsLRs
1	28900001	28940000	926	0.194488	0.136604	-0.112522414018445	28920001	RJFsLRs
1	28920001	28960000	872	0.191625	0.139833	-0.150123450354537	28940001	RJFsLRs
1	28940001	28980000	1078	0.183196	0.141353	-0.260825209096039	28960001	RJFsLRs
1	28960001	29000000	1160	0.140493	0.110657	-0.821662461858923	28980001	RJFsLRs
1	28980001	29020000	1109	0.11974	0.0955144	-1.09422072489871	29000001	RJFsLRs
1	29000001	29040000	985	0.120241	0.0995983	-1.08764087187588	29020001	RJFsLRs
1	29020001	29060000	978	0.13118	0.0985111	-0.943974180824353	29040001	RJFsLRs
1	29040001	29080000	1020	0.122207	0.0803755	-1.06182053047289	29060001	RJFsLRs
1	29060001	29100000	879	0.101075	0.0738663	-1.3393563669571	29080001	RJFsLRs
1	29080001	29120000	854	0.133574	0.0914308	-0.912532727457743	29100001	RJFsLRs
1	29100001	29140000	770	0.172407	0.105223	-0.402521884272461	29120001	RJFsLRs
1	29120001	29160000	640	0.170515	0.110648	-0.427370351177067	29140001	RJFsLRs
1	29140001	29180000	666	0.110923	0.0847486	-1.21001825803714	29160001	RJFsLRs
1	29160001	29200000	678	0.0958072	0.0711681	-1.40854069780281	29180001	RJFsLRs
1	29180001	29220000	849	0.108475	0.0786569	-1.24216891711879	29200001	RJFsLRs
1	29200001	29240000	982	0.101789	0.0765101	-1.32997909139162	29220001	RJFsLRs
1	29220001	29260000	933	0.0981721	0.0742032	-1.37748142751597	29240001	RJFsLRs
1	29240001	29280000	866	0.178424	0.109422	-0.323497980802581	29260001	RJFsLRs
1	29260001	29300000	823	0.2194	0.126385	0.214657822518309	29280001	RJFsLRs
1	29280001	29320000	915	0.158489	0.102071	-0.585313090603488	29300001	RJFsLRs
1	29300001	29340000	969	0.112166	0.0835206	-1.19369339315214	29320001	RJFsLRs
1	29320001	29360000	887	0.0797887	0.0597687	-1.61891869310483	29340001	RJFsLRs
1	29340001	29380000	765	0.0992492	0.0673357	-1.36333540018883	29360001	RJFsLRs
1	29360001	29400000	772	0.123977	0.0784804	-1.0385743431467	29380001	RJFsLRs
1	29380001	29420000	800	0.143379	0.0848773	-0.783759356421982	29400001	RJFsLRs
1	29400001	29440000	887	0.159541	0.103931	-0.571496712599447	29420001	RJFsLRs
1	29420001	29460000	970	0.141446	0.0989947	-0.809146294332449	29440001	RJFsLRs
1	29440001	29480000	978	0.151507	0.111238	-0.67701076286985	29460001	RJFsLRs
1	29460001	29500000	1112	0.160331	0.114719	-0.561121295657249	29480001	RJFsLRs
1	29480001	29520000	992	0.159239	0.10731	-0.575463011227983	29500001	RJFsLRs
1	29500001	29540000	768	0.168123	0.11268	-0.458785537665342	29520001	RJFsLRs
1	29520001	29560000	806	0.183357	0.113016	-0.258710725390097	29540001	RJFsLRs
1	29540001	29580000	956	0.235956	0.129785	0.432095041372776	29560001	RJFsLRs
1	29560001	29600000	1086	0.22873	0.128306	0.337192809949583	29580001	RJFsLRs
1	29580001	29620000	1095	0.15138	0.106332	-0.678678709644102	29600001	RJFsLRs
1	29600001	29640000	1034	0.135738	0.107614	-0.884111965099621	29620001	RJFsLRs
1	29620001	29660000	955	0.153375	0.112669	-0.65247749850526	29640001	RJFsLRs
1	29640001	29680000	960	0.167633	0.113118	-0.465220922857338	29660001	RJFsLRs
1	29660001	29700000	1017	0.204482	0.130183	0.0187331770199432	29680001	RJFsLRs
1	29680001	29720000	1058	0.165125	0.115057	-0.498159588289025	29700001	RJFsLRs
1	29700001	29740000	1057	0.12742	0.0946596	-0.993355912093548	29720001	RJFsLRs
1	29720001	29760000	999	0.177559	0.11462	-0.334858405682329	29740001	RJFsLRs
1	29740001	29780000	892	0.188881	0.123647	-0.186161607429715	29760001	RJFsLRs
1	29760001	29800000	810	0.17485	0.122305	-0.370436892386651	29780001	RJFsLRs
1	29780001	29820000	691	0.179193	0.119596	-0.313398366082897	29800001	RJFsLRs
1	29800001	29840000	481	0.152768	0.0985878	-0.660449496079835	29820001	RJFsLRs
1	29820001	29860000	744	0.175422	0.116161	-0.362924565182933	29840001	RJFsLRs
1	29840001	29880000	1003	0.174285	0.12163	-0.377857285516198	29860001	RJFsLRs
1	29860001	29900000	958	0.130525	0.0999481	-0.95257658347896	29880001	RJFsLRs
1	29880001	29920000	960	0.212583	0.123182	0.125127167714558	29900001	RJFsLRs
1	29900001	29940000	979	0.241229	0.141102	0.501347666102156	29920001	RJFsLRs
1	29920001	29960000	902	0.146958	0.111401	-0.736754777642075	29940001	RJFsLRs
1	29940001	29980000	827	0.115784	0.0928263	-1.14617661024471	29960001	RJFsLRs
1	29960001	30000000	1067	0.120927	0.089509	-1.07863133260708	29980001	RJFsLRs
1	29980001	30020000	1244	0.133195	0.095294	-0.917510300902164	30000001	RJFsLRs
1	30000001	30040000	1141	0.184958	0.119062	-0.237684089283187	30020001	RJFsLRs
1	30020001	30060000	1064	0.24248	0.14791	0.517777598500497	30040001	RJFsLRs
1	30040001	30080000	1178	0.201365	0.134609	-0.0222037528646531	30060001	RJFsLRs
1	30060001	30100000	1188	0.178997	0.120741	-0.315972520159696	30080001	RJFsLRs
1	30080001	30120000	1008	0.186365	0.11868	-0.219205340374741	30100001	RJFsLRs
1	30100001	30140000	1027	0.221657	0.140054	0.244299994718993	30120001	RJFsLRs
1	30120001	30160000	1051	0.225535	0.145248	0.295231471809935	30140001	RJFsLRs
1	30140001	30180000	1009	0.181916	0.121686	-0.277636011230233	30160001	RJFsLRs
1	30160001	30200000	1109	0.186156	0.124604	-0.221950229160715	30180001	RJFsLRs
1	30180001	30220000	1057	0.201327	0.140796	-0.0227028235530118	30200001	RJFsLRs
1	30200001	30240000	988	0.213384	0.143331	0.135647052487596	30220001	RJFsLRs
1	30220001	30260000	950	0.212917	0.131799	0.129513736396449	30240001	RJFsLRs
1	30240001	30280000	835	0.19206	0.127268	-0.144410404316744	30260001	RJFsLRs
1	30260001	30300000	774	0.193053	0.136896	-0.131368899223576	30280001	RJFsLRs
1	30280001	30320000	706	0.251673	0.146152	0.638513304765846	30300001	RJFsLRs
1	30300001	30340000	802	0.232913	0.130163	0.392129985986563	30320001	RJFsLRs
1	30320001	30360000	799	0.166901	0.112059	-0.47483460032783	30340001	RJFsLRs
1	30340001	30380000	744	0.14222	0.108935	-0.798981012416928	30360001	RJFsLRs
1	30360001	30400000	898	0.124202	0.102546	-1.03561931933405	30380001	RJFsLRs
1	30380001	30420000	838	0.138879	0.104901	-0.842859832675009	30400001	RJFsLRs
1	30400001	30440000	845	0.223149	0.141379	0.263895085956663	30420001	RJFsLRs
1	30420001	30460000	931	0.177882	0.117587	-0.330616304831279	30440001	RJFsLRs
1	30440001	30480000	931	0.10165	0.0794962	-1.33180463943588	30460001	RJFsLRs
1	30460001	30500000	1023	0.123002	0.0896181	-1.05137944633485	30480001	RJFsLRs
1	30480001	30520000	1116	0.130178	0.0907089	-0.957133886870027	30500001	RJFsLRs
1	30500001	30540000	1224	0.106475	0.0774171	-1.26843579545347	30520001	RJFsLRs
1	30520001	30560000	1164	0.108528	0.0811926	-1.24147284484292	30540001	RJFsLRs
1	30540001	30580000	1011	0.145483	0.10334	-0.756126600413901	30560001	RJFsLRs
1	30560001	30600000	1087	0.156216	0.113912	-0.615165397830849	30580001	RJFsLRs
1	30580001	30620000	1105	0.152778	0.110403	-0.660318161688161	30600001	RJFsLRs
1	30600001	30640000	998	0.161581	0.114855	-0.544704496698075	30620001	RJFsLRs
1	30620001	30660000	957	0.148265	0.113313	-0.719589372650363	30640001	RJFsLRs
1	30640001	30680000	928	0.145414	0.106829	-0.757032807716447	30660001	RJFsLRs
1	30660001	30700000	983	0.187432	0.117016	-0.20519196078319	30680001	RJFsLRs
1	30680001	30720000	944	0.162156	0.10547	-0.537152769176855	30700001	RJFsLRs
1	30700001	30740000	862	0.120346	0.0985699	-1.08626186076331	30720001	RJFsLRs
1	30720001	30760000	753	0.162724	0.11952	-0.529692975729806	30740001	RJFsLRs
1	30740001	30780000	709	0.299719	0.185088	1.26952252299982	30760001	RJFsLRs
1	30760001	30800000	910	0.296126	0.182735	1.22233407607157	30780001	RJFsLRs
1	30780001	30820000	990	0.237388	0.150088	0.450902126260406	30800001	RJFsLRs
1	30800001	30840000	926	0.201212	0.140528	-0.0242131690572558	30820001	RJFsLRs
1	30820001	30860000	1017	0.159538	0.124043	-0.571536112916949	30840001	RJFsLRs
1	30840001	30880000	1072	0.198936	0.146755	-0.0541048766021198	30860001	RJFsLRs
1	30860001	30900000	1063	0.207232	0.150172	0.054850134730126	30880001	RJFsLRs
1	30880001	30920000	998	0.163532	0.119532	-0.519081156882596	30900001	RJFsLRs
1	30900001	30940000	823	0.217126	0.141309	0.18479238185178	30920001	RJFsLRs
1	30920001	30960000	744	0.261167	0.160577	0.763202176220564	30940001	RJFsLRs
1	30940001	30980000	780	0.198026	0.126582	-0.0660563062443984	30960001	RJFsLRs
1	30960001	31000000	829	0.186501	0.126805	-0.217419192647982	30980001	RJFsLRs
1	30980001	31020000	867	0.234996	0.148808	0.419486939772131	31000001	RJFsLRs
1	31000001	31040000	821	0.24571	0.162644	0.560198607011003	31020001	RJFsLRs
1	31020001	31060000	706	0.278634	0.182727	0.992603958156478	31040001	RJFsLRs
1	31040001	31080000	737	0.329102	0.19385	1.65542236605375	31060001	RJFsLRs
1	31060001	31100000	743	0.295111	0.181691	1.20900363531673	31080001	RJFsLRs
1	31080001	31120000	640	0.258981	0.171279	0.734492478200761	31100001	RJFsLRs
1	31100001	31140000	686	0.21743	0.154043	0.188784947358651	31120001	RJFsLRs
1	31120001	31160000	671	0.187633	0.1346	-0.202552139510555	31140001	RJFsLRs
1	31140001	31180000	811	0.223117	0.141071	0.263474815903309	31160001	RJFsLRs
1	31160001	31200000	856	0.230914	0.131087	0.365876241091052	31180001	RJFsLRs
1	31180001	31220000	781	0.221263	0.122616	0.239125419687062	31200001	RJFsLRs
1	31200001	31240000	830	0.194679	0.121619	-0.110013927137483	31220001	RJFsLRs
1	31220001	31260000	705	0.208577	0.131305	0.0725146104101973	31240001	RJFsLRs
1	31240001	31280000	604	0.237004	0.143233	0.445858885620148	31260001	RJFsLRs
1	31260001	31300000	659	0.221807	0.120748	0.246270010594095	31280001	RJFsLRs
1	31280001	31320000	788	0.1876	0.119427	-0.202985543003077	31300001	RJFsLRs
1	31300001	31340000	874	0.175804	0.126251	-0.35790759142101	31320001	RJFsLRs
1	31320001	31360000	831	0.211151	0.14227	0.106320082826928	31340001	RJFsLRs
1	31340001	31380000	643	0.228962	0.140679	0.340239767836406	31360001	RJFsLRs
1	31360001	31400000	701	0.213283	0.121855	0.134320575131695	31380001	RJFsLRs
1	31380001	31420000	838	0.270983	0.155482	0.892120015087165	31400001	RJFsLRs
1	31400001	31440000	923	0.280869	0.173495	1.02195719469548	31420001	RJFsLRs
1	31420001	31460000	1027	0.260073	0.16054	0.748834193771495	31440001	RJFsLRs
1	31440001	31480000	948	0.254799	0.147602	0.679568435602948	31460001	RJFsLRs
1	31460001	31500000	847	0.213583	0.136818	0.138260606881897	31480001	RJFsLRs
1	31480001	31520000	773	0.197194	0.13605	-0.0769833276316246	31500001	RJFsLRs
1	31500001	31540000	659	0.269569	0.149707	0.873549332104548	31520001	RJFsLRs
1	31520001	31560000	625	0.315807	0.154444	1.48081329232398	31540001	RJFsLRs
1	31540001	31580000	615	0.303995	0.152325	1.32568110887937	31560001	RJFsLRs
1	31560001	31600000	587	0.355552	0.187105	2.00280183202987	31580001	RJFsLRs
1	31580001	31620000	674	0.330998	0.189515	1.68032336671503	31600001	RJFsLRs
1	31600001	31640000	708	0.249738	0.144947	0.613100099977045	31620001	RJFsLRs
1	31620001	31660000	652	0.18299	0.115371	-0.26353069756451	31640001	RJFsLRs
1	31640001	31680000	796	0.259664	0.154322	0.743462617152054	31660001	RJFsLRs
1	31660001	31700000	871	0.291588	0.164132	1.16273452913019	31680001	RJFsLRs
1	31680001	31720000	788	0.264137	0.142673	0.802208490547562	31700001	RJFsLRs
1	31700001	31740000	667	0.220403	0.120802	0.22783066200315	31720001	RJFsLRs
1	31720001	31760000	636	0.208789	0.13348	0.0752988995136731	31740001	RJFsLRs
1	31740001	31780000	725	0.249068	0.161901	0.604300695734928	31760001	RJFsLRs
1	31760001	31800000	590	0.262291	0.152879	0.777964161844654	31780001	RJFsLRs
1	31780001	31820000	558	0.293239	0.153653	1.18441783719547	31800001	RJFsLRs
1	31800001	31840000	635	0.23782	0.14238	0.456575771980697	31820001	RJFsLRs
1	31820001	31860000	537	0.212551	0.128867	0.124706897661203	31840001	RJFsLRs
1	31840001	31880000	586	0.315735	0.174113	1.47986768470393	31860001	RJFsLRs
1	31860001	31900000	661	0.383052	0.189501	2.3639714091317	31880001	RJFsLRs
1	31880001	31920000	591	0.472001	0.166267	3.53217768962735	31900001	RJFsLRs
1	31900001	31940000	452	0.469602	0.158397	3.50067056906491	31920001	RJFsLRs
1	31920001	31960000	396	0.511642	0.216011	4.05280035165985	31940001	RJFsLRs
1	31940001	31980000	459	0.393252	0.19295	2.49793248863856	31960001	RJFsLRs
1	31960001	32000000	475	0.224977	0.137771	0.28790301275456	31980001	RJFsLRs
1	31980001	32020000	525	0.317351	0.164435	1.50109132239835	32000001	RJFsLRs
1	32000001	32040000	551	0.365464	0.191577	2.13298048105654	32020001	RJFsLRs
1	32020001	32060000	580	0.253888	0.146769	0.667603872521503	32040001	RJFsLRs
1	32040001	32080000	562	0.125246	0.094303	-1.02190800884334	32060001	RJFsLRs
1	32060001	32100000	452	0.100112	0.0856358	-1.35200386887525	32080001	RJFsLRs
1	32080001	32120000	527	0.16956	0.119384	-0.439912785581876	32100001	RJFsLRs
1	32100001	32140000	610	0.159628	0.111473	-0.570354103391888	32120001	RJFsLRs
1	32120001	32160000	620	0.100174	0.0835229	-1.35118959564687	32140001	RJFsLRs
1	32140001	32180000	681	0.145749	0.106975	-0.752633105595389	32160001	RJFsLRs
1	32160001	32200000	658	0.22244	0.130882	0.25458347758702	32180001	RJFsLRs
1	32180001	32220000	562	0.212189	0.112944	0.119952592682626	32200001	RJFsLRs
1	32200001	32240000	567	0.158649	0.0906538	-0.583211740336713	32220001	RJFsLRs
1	32220001	32260000	616	0.192428	0.123566	-0.139577298703163	32240001	RJFsLRs
1	32240001	32280000	683	0.183966	0.132784	-0.250712460937187	32260001	RJFsLRs
1	32260001	32300000	714	0.159903	0.120762	-0.56674240762087	32280001	RJFsLRs
1	32280001	32320000	611	0.137237	0.112793	-0.86442493978778	32300001	RJFsLRs
1	32300001	32340000	597	0.0639146	0.0645665	-1.82740021979109	32320001	RJFsLRs
1	32320001	32360000	547	0.063859	0.0644413	-1.82813043900879	32340001	RJFsLRs
1	32340001	32380000	560	0.116902	0.0873044	-1.13149342525562	32360001	RJFsLRs
1	32360001	32400000	843	0.11712	0.0738947	-1.12863033551714	32380001	RJFsLRs
1	32380001	32420000	881	0.128639	0.0841708	-0.977346249748562	32400001	RJFsLRs
1	32400001	32440000	774	0.144826	0.106809	-0.764755269946843	32420001	RJFsLRs
1	32420001	32460000	777	0.282187	0.149018	1.03926706751803	32440001	RJFsLRs
1	32440001	32480000	717	0.464137	0.184635	3.4288963240154	32460001	RJFsLRs
1	32460001	32500000	651	0.594731	0.188552	5.14404467863489	32480001	RJFsLRs
1	32480001	32520000	647	0.752754	0.22771	7.21943013617533	32500001	RJFsLRs
1	32500001	32540000	581	0.726726	0.21041	6.87759298152782	32520001	RJFsLRs
1	32520001	32560000	440	0.490164	0.18258	3.77072034522373	32540001	RJFsLRs
1	32540001	32580000	420	0.489913	0.243671	3.76742385199273	32560001	RJFsLRs
1	32560001	32600000	391	0.551687	0.268209	4.57872892311594	32580001	RJFsLRs
1	32580001	32620000	839	0.411329	0.152838	2.73534566846655	32600001	RJFsLRs
1	32600001	32640000	961	0.418705	0.156369	2.83221791576484	32620001	RJFsLRs
1	32620001	32660000	476	0.470125	0.202752	3.50753935774942	32640001	RJFsLRs
1	32640001	32680000	467	0.483053	0.231737	3.67732845930478	32660001	RJFsLRs
1	32660001	32700000	551	0.470229	0.231096	3.50890523542283	32680001	RJFsLRs
1	32680001	32720000	431	0.352465	0.188386	1.9622589053203	32700001	RJFsLRs
1	32700001	32740000	440	0.259725	0.169824	0.744263756941261	32720001	RJFsLRs
1	32720001	32760000	578	0.319835	0.20029	1.53371478529002	32740001	RJFsLRs
1	32740001	32780000	641	0.380117	0.227752	2.32542476517556	32760001	RJFsLRs
1	32760001	32800000	612	0.470098	0.248344	3.50718475489191	32780001	RJFsLRs
1	32780001	32820000	617	0.617129	0.297205	5.43820744910495	32800001	RJFsLRs
1	32800001	32840000	696	0.577386	0.261824	4.91624517627739	32820001	RJFsLRs
1	32820001	32860000	749	0.395879	0.200934	2.53243403333116	32840001	RJFsLRs
1	32840001	32880000	715	0.270596	0.152633	0.887037374129406	32860001	RJFsLRs
1	32860001	32900000	744	0.191709	0.114316	-0.14902024146448	32880001	RJFsLRs
1	32880001	32920000	1027	0.184387	0.126472	-0.245183283047738	32900001	RJFsLRs
1	32900001	32940000	1131	0.191578	0.137885	-0.150740721995402	32920001	RJFsLRs
1	32920001	32960000	1111	0.212588	0.142232	0.125192834910395	32940001	RJFsLRs
1	32940001	32980000	1115	0.211592	0.139066	0.112111929499725	32960001	RJFsLRs
1	32960001	33000000	1095	0.223295	0.152622	0.265812568075095	32980001	RJFsLRs
1	32980001	33020000	1011	0.221928	0.152365	0.247859156733342	33000001	RJFsLRs
1	33000001	33040000	814	0.175588	0.126671	-0.360744414281155	33020001	RJFsLRs
1	33020001	33060000	764	0.142771	0.104187	-0.791744487435724	33040001	RJFsLRs
1	33040001	33080000	814	0.181512	0.122164	-0.282941920653838	33060001	RJFsLRs
1	33060001	33100000	807	0.304773	0.169141	1.33589892455156	33080001	RJFsLRs
1	33080001	33120000	749	0.294819	0.146993	1.20516867107986	33100001	RJFsLRs
1	33100001	33140000	709	0.227152	0.140529	0.316468242943522	33120001	RJFsLRs
1	33120001	33160000	919	0.276332	0.179853	0.962370781193263	33140001	RJFsLRs
1	33140001	33180000	980	0.251131	0.16796	0.631394980737148	33160001	RJFsLRs
1	33160001	33200000	975	0.194154	0.130546	-0.116908982700336	33180001	RJFsLRs
1	33180001	33220000	986	0.169209	0.11109	-0.444522622729612	33200001	RJFsLRs
1	33200001	33240000	871	0.209568	0.122176	0.0855298486250303	33220001	RJFsLRs
1	33220001	33260000	1012	0.24953	0.154114	0.610368344630238	33240001	RJFsLRs
1	33240001	33280000	1153	0.218774	0.147338	0.206436289599555	33260001	RJFsLRs
1	33260001	33300000	1039	0.23717	0.152777	0.448039036521926	33280001	RJFsLRs
1	33280001	33320000	1014	0.243092	0.155776	0.525815263270909	33300001	RJFsLRs
1	33300001	33340000	1168	0.191203	0.133699	-0.155665761683154	33320001	RJFsLRs
1	33320001	33360000	1190	0.191734	0.134947	-0.148691905485297	33340001	RJFsLRs
1	33340001	33380000	1033	0.203222	0.138043	0.00218504366909605	33360001	RJFsLRs
1	33360001	33400000	1013	0.193684	0.131654	-0.123081699108985	33380001	RJFsLRs
1	33380001	33420000	1086	0.219407	0.15135	0.21474975659248	33400001	RJFsLRs
1	33400001	33440000	1042	0.312579	0.191937	1.43841855069181	33420001	RJFsLRs
1	33420001	33460000	926	0.290747	0.168473	1.15168930679046	33440001	RJFsLRs
1	33440001	33480000	648	0.221355	0.151148	0.240333696090457	33460001	RJFsLRs
1	33460001	33500000	843	0.245354	0.161558	0.55552310266743	33480001	RJFsLRs
1	33480001	33520000	1173	0.209164	0.141413	0.0802239392014251	33500001	RJFsLRs
1	33500001	33540000	1031	0.209931	0.144299	0.0902972870427745	33520001	RJFsLRs
1	33520001	33560000	905	0.239999	0.151487	0.485193535926329	33540001	RJFsLRs
1	33540001	33580000	952	0.246996	0.164087	0.577088209780201	33560001	RJFsLRs
1	33560001	33600000	1168	0.233544	0.164678	0.400417186101154	33580001	RJFsLRs
1	33580001	33620000	1208	0.19488	0.141121	-0.107374105864848	33600001	RJFsLRs
1	33600001	33640000	961	0.160749	0.122414	-0.555631518085301	33620001	RJFsLRs
1	33620001	33660000	975	0.182219	0.128721	-0.273656579162529	33640001	RJFsLRs
1	33640001	33680000	1019	0.231037	0.14825	0.367491654108635	33660001	RJFsLRs
1	33660001	33700000	1031	0.251865	0.150685	0.641034925085975	33680001	RJFsLRs
1	33680001	33720000	1140	0.264631	0.162188	0.808696409496227	33700001	RJFsLRs
1	33700001	33740000	1146	0.366035	0.209229	2.14047967482109	33720001	RJFsLRs
1	33720001	33760000	1122	0.543307	0.267034	4.46867070289364	33740001	RJFsLRs
1	33740001	33780000	1025	0.58163	0.283038	4.97198349210358	33760001	RJFsLRs
1	33760001	33800000	893	0.44048	0.241825	3.11819855363365	33780001	RJFsLRs
1	33780001	33820000	854	0.444397	0.242097	3.16964223485212	33800001	RJFsLRs
1	33800001	33840000	846	0.505263	0.247744	3.96902214321139	33820001	RJFsLRs
1	33820001	33860000	852	0.452175	0.222884	3.27179412469569	33840001	RJFsLRs
1	33840001	33880000	904	0.300184	0.180411	1.27562957221264	33860001	RJFsLRs
1	33860001	33900000	808	0.24221	0.157696	0.514231569925316	33880001	RJFsLRs
1	33880001	33920000	809	0.310326	0.189145	1.40882891224779	33900001	RJFsLRs
1	33900001	33940000	1030	0.308287	0.187079	1.38204982978559	33920001	RJFsLRs
1	33920001	33960000	1175	0.256094	0.159534	0.696576239324653	33940001	RJFsLRs
1	33940001	33980000	1164	0.229282	0.149018	0.344442468369955	33960001	RJFsLRs
1	33960001	34000000	1079	0.232487	0.140164	0.386535140901277	33980001	RJFsLRs
1	33980001	34020000	940	0.255779	0.137293	0.692439205986941	34000001	RJFsLRs
1	34000001	34040000	759	0.261836	0.149237	0.771988447023514	34020001	RJFsLRs
1	34020001	34060000	696	0.239803	0.147083	0.48261938184953	34040001	RJFsLRs
1	34040001	34080000	796	0.242486	0.140385	0.517856399135501	34060001	RJFsLRs
1	34060001	34100000	866	0.2248	0.130047	0.285578394021941	34080001	RJFsLRs
1	34080001	34120000	798	0.280656	0.145318	1.01915977215284	34100001	RJFsLRs
1	34100001	34140000	719	0.374802	0.189571	2.25562053600115	34120001	RJFsLRs
1	34120001	34160000	772	0.3532	0.197521	1.97191198310829	34140001	RJFsLRs
1	34140001	34180000	859	0.278872	0.160481	0.995729716678305	34160001	RJFsLRs
1	34160001	34200000	821	0.21777	0.138964	0.193250316675546	34180001	RJFsLRs
1	34180001	34220000	768	0.203986	0.133823	0.012218991192943	34200001	RJFsLRs
1	34200001	34240000	896	0.230839	0.150651	0.364891233153502	34220001	RJFsLRs
1	34220001	34260000	1047	0.293063	0.181258	1.18210635190201	34240001	RJFsLRs
1	34240001	34280000	1028	0.298427	0.184575	1.25255411959562	34260001	RJFsLRs
1	34260001	34300000	971	0.250272	0.156453	0.620113356492404	34280001	RJFsLRs
1	34280001	34320000	850	0.180425	0.11092	-0.297217969028735	34300001	RJFsLRs
1	34300001	34340000	687	0.130272	0.0913717	-0.955899343588297	34320001	RJFsLRs
1	34320001	34360000	776	0.13513	0.0976049	-0.892097096113363	34340001	RJFsLRs
1	34340001	34380000	1011	0.131537	0.103814	-0.939285543041613	34360001	RJFsLRs
1	34360001	34400000	1099	0.137365	0.108214	-0.86274385957436	34380001	RJFsLRs
1	34380001	34420000	1054	0.168259	0.121424	-0.456999389938584	34400001	RJFsLRs
1	34400001	34440000	988	0.22156	0.154189	0.243026051119762	34420001	RJFsLRs
1	34420001	34460000	949	0.255973	0.180413	0.694987093185405	34440001	RJFsLRs
1	34440001	34480000	908	0.236582	0.168869	0.440316574291531	34460001	RJFsLRs
1	34460001	34500000	932	0.195277	0.14113	-0.102160130515414	34480001	RJFsLRs
1	34480001	34520000	991	0.240516	0.160022	0.491983523975843	34500001	RJFsLRs
1	34500001	34540000	1045	0.322575	0.185808	1.56970040860853	34520001	RJFsLRs
1	34520001	34560000	1015	0.339513	0.177753	1.79215460122492	34540001	RJFsLRs
1	34540001	34580000	947	0.276599	0.163024	0.965877409450942	34560001	RJFsLRs
1	34560001	34600000	1001	0.240068	0.15706	0.486099743228875	34580001	RJFsLRs
1	34580001	34620000	900	0.243902	0.145495	0.536453348996454	34600001	RJFsLRs
1	34600001	34640000	797	0.246734	0.152797	0.573647248718358	34620001	RJFsLRs
1	34620001	34660000	899	0.219745	0.152929	0.219188859031041	34640001	RJFsLRs
1	34640001	34680000	1022	0.207351	0.145823	0.0564130139910394	34660001	RJFsLRs
1	34660001	34700000	1157	0.201079	0.131272	-0.0259599164665119	34680001	RJFsLRs
1	34680001	34720000	1217	0.219654	0.135366	0.217993716066813	34700001	RJFsLRs
1	34700001	34740000	1039	0.230111	0.147247	0.355330089439679	34720001	RJFsLRs
1	34720001	34760000	900	0.257056	0.165589	0.709210607803633	34740001	RJFsLRs
1	34740001	34780000	853	0.329673	0.20279	1.6629215598183	34760001	RJFsLRs
1	34760001	34800000	940	0.313775	0.194839	1.45412614393594	34780001	RJFsLRs
1	34780001	34820000	980	0.268702	0.17607	0.862162640346465	34800001	RJFsLRs
1	34800001	34840000	956	0.2929	0.17739	1.17996560131774	34820001	RJFsLRs
1	34820001	34860000	1004	0.302643	0.168774	1.30792469912512	34840001	RJFsLRs
1	34840001	34880000	946	0.270986	0.155478	0.892159415404668	34860001	RJFsLRs
1	34860001	34900000	886	0.272555	0.164183	0.912765781458223	34880001	RJFsLRs
1	34880001	34920000	768	0.229378	0.134405	0.345703278530019	34900001	RJFsLRs
1	34900001	34940000	777	0.260857	0.145656	0.759130810078689	34920001	RJFsLRs
1	34920001	34960000	845	0.323759	0.183843	1.58525040058266	34940001	RJFsLRs
1	34940001	34980000	954	0.266091	0.15959	0.827871230680543	34960001	RJFsLRs
1	34960001	35000000	976	0.265116	0.156662	0.815066127492387	34980001	RJFsLRs
1	34980001	35020000	855	0.270313	0.163355	0.883320610845049	35000001	RJFsLRs
1	35000001	35040000	884	0.193073	0.127776	-0.131106230440229	35020001	RJFsLRs
1	35020001	35060000	790	0.192719	0.116403	-0.135755467905467	35040001	RJFsLRs
1	35040001	35080000	589	0.242952	0.136015	0.523976581787481	35060001	RJFsLRs
1	35060001	35100000	657	0.272394	0.168735	0.910651297752282	35080001	RJFsLRs
1	35080001	35120000	883	0.299611	0.179347	1.26810411156975	35100001	RJFsLRs
1	35100001	35140000	1066	0.273145	0.171169	0.920514510566953	35120001	RJFsLRs
1	35120001	35160000	1018	0.267368	0.167817	0.844642632497235	35140001	RJFsLRs
1	35140001	35180000	892	0.282096	0.164135	1.03807192455381	35160001	RJFsLRs
1	35160001	35200000	888	0.218525	0.136753	0.203166063246887	35180001	RJFsLRs
1	35180001	35220000	814	0.193427	0.127752	-0.126456992974992	35200001	RJFsLRs
1	35200001	35240000	942	0.181254	0.112641	-0.286330347959011	35220001	RJFsLRs
1	35220001	35260000	1112	0.139521	0.0956798	-0.834428164729577	35240001	RJFsLRs
1	35240001	35280000	1132	0.141636	0.102556	-0.806650940890654	35260001	RJFsLRs
1	35260001	35300000	1110	0.181408	0.1237	-0.284307798327241	35280001	RJFsLRs
1	35280001	35320000	1000	0.270546	0.166544	0.886380702171039	35300001	RJFsLRs
1	35300001	35340000	979	0.239145	0.148499	0.473977578877421	35320001	RJFsLRs
1	35320001	35360000	998	0.180784	0.129837	-0.292503064367661	35340001	RJFsLRs
1	35340001	35380000	991	0.206275	0.138224	0.0422814334469822	35360001	RJFsLRs
1	35360001	35400000	955	0.236489	0.14502	0.439095164448968	35380001	RJFsLRs
1	35380001	35420000	771	0.262906	0.153389	0.786041226932567	35400001	RJFsLRs
1	35400001	35440000	795	0.251147	0.137567	0.631605115763826	35420001	RJFsLRs
1	35420001	35460000	977	0.247012	0.136559	0.577298344806878	35440001	RJFsLRs
1	35440001	35480000	1050	0.200766	0.121652	-0.0300706829258891	35460001	RJFsLRs
1	35460001	35500000	986	0.159938	0.0950852	-0.566282737250013	35480001	RJFsLRs
1	35480001	35520000	985	0.139001	0.0917492	-0.841257553096593	35500001	RJFsLRs
1	35500001	35540000	1064	0.178403	0.125437	-0.323773783025095	35520001	RJFsLRs
1	35520001	35560000	1015	0.195797	0.13642	-0.0953307421483975	35540001	RJFsLRs
1	35540001	35580000	1184	0.165478	0.12213	-0.493523484262954	35560001	RJFsLRs
1	35560001	35600000	1211	0.184256	0.123927	-0.246903763578659	35580001	RJFsLRs
1	35580001	35620000	1169	0.190294	0.116053	-0.167604057886265	35600001	RJFsLRs
1	35600001	35640000	1083	0.161292	0.104395	-0.548500060617436	35620001	RJFsLRs
1	35620001	35660000	864	0.190779	0.119953	-0.161234339890105	35640001	RJFsLRs
1	35640001	35680000	884	0.254957	0.156337	0.681643518991388	35660001	RJFsLRs
1	35660001	35700000	903	0.244716	0.146594	0.547143968478667	35680001	RJFsLRs
1	35680001	35720000	837	0.23555	0.130392	0.426762865070837	35700001	RJFsLRs
1	35700001	35740000	885	0.211025	0.126695	0.104665269491843	35720001	RJFsLRs
1	35720001	35760000	986	0.187816	0.126701	-0.200148720142931	35740001	RJFsLRs
1	35740001	35780000	1058	0.168309	0.113765	-0.456342717980217	35760001	RJFsLRs
1	35760001	35800000	1011	0.187828	0.114953	-0.199991118872923	35780001	RJFsLRs
1	35780001	35820000	932	0.204896	0.119223	0.0241704208352216	35800001	RJFsLRs
1	35800001	35840000	945	0.156755	0.091299	-0.608086474119654	35820001	RJFsLRs
1	35820001	35860000	843	0.202584	0.119867	-0.0061940905196667	35840001	RJFsLRs
1	35840001	35880000	833	0.191195	0.1262	-0.155770829196492	35860001	RJFsLRs
1	35860001	35900000	969	0.146788	0.100747	-0.738987462300523	35880001	RJFsLRs
1	35880001	35920000	963	0.16558	0.107699	-0.492183873467885	35900001	RJFsLRs
1	35900001	35940000	587	0.18608	0.114417	-0.222948370537432	35920001	RJFsLRs
1	35920001	35960000	547	0.176655	0.123455	-0.346731034689604	35940001	RJFsLRs
1	35940001	35980000	817	0.218526	0.139013	0.203179196686055	35960001	RJFsLRs
1	35960001	36000000	861	0.426016	0.205328	2.92823648951726	35980001	RJFsLRs
1	35980001	36020000	890	0.532377	0.243428	4.32512221279462	36000001	RJFsLRs
1	36000001	36040000	854	0.309149	0.170935	1.39337085434783	36020001	RJFsLRs
1	36020001	36060000	893	0.114505	0.0852219	-1.16297427893973	36040001	RJFsLRs
1	36040001	36080000	867	0.117585	0.0851218	-1.12252328630433	36060001	RJFsLRs
1	36060001	36100000	935	0.151689	0.107401	-0.674620476941394	36080001	RJFsLRs
1	36080001	36120000	1011	0.198914	0.126428	-0.0543938122638012	36100001	RJFsLRs
1	36100001	36140000	771	0.255787	0.153863	0.692544273500279	36120001	RJFsLRs
1	36120001	36160000	626	0.341422	0.182833	1.81722633659537	36140001	RJFsLRs
1	36140001	36180000	643	0.366219	0.181761	2.14289622762788	36160001	RJFsLRs
1	36160001	36200000	653	0.269546	0.148378	0.873247263003699	36180001	RJFsLRs
1	36180001	36220000	725	0.230754	0.129297	0.363774890824278	36200001	RJFsLRs
1	36200001	36240000	798	0.250739	0.141813	0.626246672583551	36220001	RJFsLRs
1	36220001	36260000	864	0.224778	0.139887	0.285289458360259	36240001	RJFsLRs
1	36240001	36280000	873	0.19212	0.130021	-0.143622397966703	36260001	RJFsLRs
1	36260001	36300000	817	0.179425	0.123839	-0.310351408196074	36280001	RJFsLRs
1	36280001	36320000	820	0.134365	0.0954349	-0.902144177076378	36300001	RJFsLRs
1	36300001	36340000	875	0.137475	0.098328	-0.861299181265953	36320001	RJFsLRs
1	36320001	36360000	967	0.178259	0.123753	-0.325664998265192	36340001	RJFsLRs
1	36340001	36380000	1094	0.200826	0.133388	-0.0292826765758487	36360001	RJFsLRs
1	36360001	36400000	1179	0.180516	0.124285	-0.296022826064507	36380001	RJFsLRs
1	36380001	36420000	1108	0.204648	0.138059	0.0209133279217215	36400001	RJFsLRs
1	36400001	36440000	1049	0.215087	0.142708	0.158013299389575	36420001	RJFsLRs
1	36420001	36460000	1003	0.146803	0.111892	-0.738790460713013	36440001	RJFsLRs
1	36440001	36480000	976	0.155052	0.118905	-0.630452721021632	36460001	RJFsLRs
1	36460001	36500000	934	0.208784	0.145673	0.0752332323178363	36480001	RJFsLRs
1	36480001	36520000	998	0.256909	0.162192	0.707279992246034	36500001	RJFsLRs
1	36500001	36540000	1106	0.243759	0.16046	0.534575267195524	36520001	RJFsLRs
1	36520001	36560000	937	0.206185	0.146246	0.0410994239219219	36540001	RJFsLRs
1	36540001	36580000	573	0.189231	0.127217	-0.181564903721146	36560001	RJFsLRs
1	36560001	36600000	589	0.226595	0.123469	0.309152917327314	36580001	RJFsLRs
1	36580001	36620000	843	0.234703	0.134485	0.4156388420961	36600001	RJFsLRs
1	36600001	36640000	792	0.186227	0.116035	-0.221017754979833	36620001	RJFsLRs
1	36620001	36660000	738	0.209673	0.120229	0.0869088597376009	36640001	RJFsLRs
1	36640001	36680000	724	0.261714	0.147312	0.770386167445099	36660001	RJFsLRs
1	36660001	36700000	687	0.2304	0.151415	0.35912565335904	36680001	RJFsLRs
1	36680001	36720000	710	0.227871	0.153516	0.325911185704839	36700001	RJFsLRs
1	36700001	36740000	799	0.249585	0.170676	0.611090683784442	36720001	RJFsLRs
1	36720001	36760000	784	0.251377	0.17937	0.634625806772314	36740001	RJFsLRs
1	36740001	36780000	675	0.224674	0.150639	0.283923580686856	36760001	RJFsLRs
1	36760001	36800000	685	0.258517	0.154632	0.728398562427116	36780001	RJFsLRs
1	36780001	36820000	755	0.233307	0.140724	0.397304561018495	36800001	RJFsLRs
1	36800001	36840000	639	0.219358	0.138274	0.214106218073281	36820001	RJFsLRs
1	36820001	36860000	609	0.218969	0.136894	0.208997310237186	36840001	RJFsLRs
1	36840001	36880000	762	0.154731	0.104378	-0.634668554994348	36860001	RJFsLRs
1	36860001	36900000	682	0.14201	0.0986528	-0.80173903464207	36880001	RJFsLRs
1	36880001	36920000	674	0.146158	0.104752	-0.747261528975947	36900001	RJFsLRs
1	36900001	36940000	749	0.172499	0.117502	-0.401313607869065	36920001	RJFsLRs
1	36920001	36960000	570	0.240898	0.137619	0.497000497737767	36940001	RJFsLRs
1	36940001	36980000	475	0.329585	0.1789	1.66176581717158	36960001	RJFsLRs
1	36960001	37000000	567	0.31132	0.192505	1.42188355078013	36980001	RJFsLRs
1	36980001	37020000	538	0.27457	0.177716	0.939229661380411	37000001	RJFsLRs
1	37000001	37040000	528	0.217658	0.151135	0.191779371488804	37020001	RJFsLRs
1	37020001	37060000	711	0.202869	0.1429	-0.00245106035697494	37040001	RJFsLRs
1	37040001	37080000	676	0.182905	0.124947	-0.264647039893734	37060001	RJFsLRs
1	37060001	37100000	536	0.151954	0.110528	-0.671140115562049	37080001	RJFsLRs
1	37080001	37120000	741	0.268316	0.160315	0.857093132827872	37100001	RJFsLRs
1	37100001	37140000	721	0.272401	0.15665	0.910743231826453	37120001	RJFsLRs
1	37120001	37160000	495	0.264109	0.163138	0.801840754250876	37140001	RJFsLRs
1	37140001	37180000	516	0.273037	0.164929	0.91909609913688	37160001	RJFsLRs
1	37160001	37200000	528	0.195884	0.118249	-0.094188132940839	37180001	RJFsLRs
1	37180001	37220000	468	0.159102	0.112818	-0.577262292393909	37200001	RJFsLRs
1	37200001	37240000	448	0.112145	0.0931535	-1.19396919537465	37220001	RJFsLRs
1	37220001	37260000	586	0.149172	0.103723	-0.707677343325587	37240001	RJFsLRs
1	37240001	37280000	670	0.216924	0.13532	0.182139427139977	37260001	RJFsLRs
1	37260001	37300000	497	0.256281	0.126489	0.699032192448945	37280001	RJFsLRs
1	37280001	37320000	341	0.26137	0.116568	0.765868264371534	37300001	RJFsLRs
1	37300001	37340000	389	0.19341	0.110441	-0.126680261440836	37320001	RJFsLRs
1	37320001	37360000	416	0.107205	0.0756785	-1.25884838486131	37340001	RJFsLRs
1	37340001	37380000	456	0.0702555	0.0593483	-1.74412239537491	37360001	RJFsLRs
1	37360001	37400000	704	0.100191	0.0737825	-1.35096632718103	37380001	RJFsLRs
1	37380001	37420000	844	0.176478	0.111236	-0.349055653422223	37400001	RJFsLRs
1	37400001	37440000	767	0.246683	0.148589	0.572977443320824	37420001	RJFsLRs
1	37420001	37460000	793	0.314837	0.174702	1.46807385633166	37440001	RJFsLRs
1	37440001	37480000	825	0.270485	0.153721	0.885579562381831	37460001	RJFsLRs
1	37460001	37500000	815	0.163373	0.114412	-0.521169373710203	37480001	RJFsLRs
1	37480001	37520000	783	0.124118	0.0931555	-1.0367225282241	37500001	RJFsLRs
1	37500001	37540000	808	0.113245	0.0876714	-1.17952241229058	37520001	RJFsLRs
1	37520001	37560000	826	0.167568	0.112291	-0.466074596403215	37540001	RJFsLRs
1	37540001	37580000	798	0.195153	0.12622	-0.103788676972164	37560001	RJFsLRs
1	37560001	37600000	746	0.187622	0.121273	-0.202696607341395	37580001	RJFsLRs
1	37580001	37620000	766	0.186086	0.10757	-0.222869569902428	37600001	RJFsLRs
1	37600001	37640000	806	0.162036	0.100334	-0.538728781876935	37620001	RJFsLRs
1	37620001	37660000	833	0.115114	0.0835216	-1.15497601448682	37640001	RJFsLRs
1	37640001	37680000	899	0.138016	0.0927421	-0.854193990676422	37660001	RJFsLRs
1	37660001	37700000	913	0.153417	0.101	-0.651925894060232	37680001	RJFsLRs
1	37680001	37720000	997	0.136546	0.0947223	-0.873500146252411	37700001	RJFsLRs
1	37700001	37740000	1006	0.16873	0.112675	-0.450813540090767	37720001	RJFsLRs
1	37720001	37760000	1090	0.168397	0.107913	-0.455186975333491	37740001	RJFsLRs
1	37740001	37780000	1225	0.123096	0.0877989	-1.05014490305312	37760001	RJFsLRs
1	37760001	37800000	1059	0.114994	0.0883373	-1.1565520271869	37780001	RJFsLRs
1	37780001	37820000	955	0.176676	0.116449	-0.34645523246709	37800001	RJFsLRs
1	37800001	37840000	1051	0.188576	0.127543	-0.190167306375754	37820001	RJFsLRs
1	37820001	37860000	1038	0.159179	0.112631	-0.576251017578024	37840001	RJFsLRs
1	37840001	37880000	917	0.148953	0.10122	-0.710553566503234	37860001	RJFsLRs
1	37860001	37900000	927	0.1549	0.10432	-0.632449003775068	37880001	RJFsLRs
1	37880001	37920000	985	0.154907	0.11048	-0.632357069700897	37900001	RJFsLRs
1	37900001	37940000	952	0.191306	0.129702	-0.154313017448918	37920001	RJFsLRs
1	37920001	37960000	1014	0.201891	0.132865	-0.0152955638626327	37940001	RJFsLRs
1	37940001	37980000	1068	0.200601	0.130279	-0.0322377003885001	37960001	RJFsLRs
1	37960001	38000000	1077	0.212934	0.132899	0.129737004862294	37980001	RJFsLRs
1	37980001	38020000	1174	0.204329	0.132363	0.0167237608273405	38000001	RJFsLRs
1	38000001	38040000	1188	0.200987	0.130982	-0.0271681928699072	38020001	RJFsLRs
1	38020001	38060000	1093	0.221026	0.135387	0.236012794604403	38040001	RJFsLRs
1	38040001	38080000	869	0.237647	0.139313	0.454303687004747	38060001	RJFsLRs
1	38060001	38100000	910	0.242912	0.143674	0.523451244220788	38080001	RJFsLRs
1	38080001	38120000	1260	0.209029	0.129946	0.0784509249138344	38100001	RJFsLRs
1	38100001	38140000	1248	0.205853	0.128136	0.0367391221183654	38120001	RJFsLRs
1	38120001	38160000	1255	0.288045	0.167819	1.11620275416031	38140001	RJFsLRs
1	38140001	38180000	1117	0.280923	0.164859	1.02266640041052	38160001	RJFsLRs
1	38160001	38200000	985	0.200755	0.130573	-0.03021515075673	38180001	RJFsLRs
1	38180001	38220000	1022	0.182948	0.124082	-0.264082302009539	38200001	RJFsLRs
1	38200001	38240000	948	0.160863	0.107597	-0.554134306020224	38220001	RJFsLRs
1	38220001	38260000	1008	0.174674	0.11057	-0.372748377680103	38240001	RJFsLRs
1	38240001	38280000	970	0.196529	0.125513	-0.0857170646779051	38260001	RJFsLRs
1	38260001	38300000	1002	0.188	0.125192	-0.197732167336141	38280001	RJFsLRs
1	38280001	38320000	1172	0.193638	0.128465	-0.123685837310683	38300001	RJFsLRs
1	38300001	38340000	1106	0.194128	0.132765	-0.117250452118687	38320001	RJFsLRs
1	38320001	38360000	917	0.178457	0.122365	-0.323064577310059	38340001	RJFsLRs
1	38340001	38380000	935	0.183174	0.117655	-0.26111414475772	38360001	RJFsLRs
1	38360001	38400000	1003	0.166518	0.116227	-0.479864707528921	38380001	RJFsLRs
1	38380001	38420000	1009	0.150305	0.106319	-0.692797156748991	38400001	RJFsLRs
1	38400001	38440000	905	0.182326	0.117823	-0.272251301171624	38420001	RJFsLRs
1	38420001	38460000	979	0.196608	0.128957	-0.0846795229836854	38440001	RJFsLRs
1	38440001	38480000	1243	0.172603	0.116697	-0.399947730195662	38460001	RJFsLRs
1	38460001	38500000	1289	0.151923	0.100946	-0.671547252176236	38480001	RJFsLRs
1	38480001	38520000	1222	0.127184	0.0864167	-0.99645540373704	38500001	RJFsLRs
1	38500001	38540000	1266	0.161133	0.109823	-0.550588277445043	38520001	RJFsLRs
1	38520001	38560000	1191	0.20793	0.140848	0.0640172752689288	38540001	RJFsLRs
1	38540001	38580000	1061	0.208962	0.138499	0.0775709844896229	38560001	RJFsLRs
1	38560001	38600000	1090	0.202315	0.128158	-0.00972698565568083	38580001	RJFsLRs
1	38580001	38620000	1144	0.218434	0.135455	0.201970920282659	38600001	RJFsLRs
1	38600001	38640000	1123	0.243913	0.147606	0.536597816827294	38620001	RJFsLRs
1	38620001	38660000	883	0.243706	0.149568	0.533879194919655	38640001	RJFsLRs
1	38640001	38680000	717	0.206975	0.13782	0.0514748408641197	38660001	RJFsLRs
1	38660001	38700000	752	0.189312	0.127748	-0.180501095148592	38680001	RJFsLRs
1	38680001	38720000	884	0.219629	0.132227	0.21766538008763	38700001	RJFsLRs
1	38700001	38740000	927	0.204626	0.128288	0.0206243922600401	38720001	RJFsLRs
1	38720001	38760000	932	0.289597	0.168286	1.13658585174802	38740001	RJFsLRs
1	38740001	38780000	1020	0.384526	0.183273	2.38333009846436	38760001	RJFsLRs
1	38760001	38800000	1038	0.311083	0.150897	1.41877092569747	38780001	RJFsLRs
1	38780001	38820000	901	0.377712	0.183976	2.29383884397811	38800001	RJFsLRs
1	38800001	38840000	774	0.393917	0.211324	2.50666622568484	38820001	RJFsLRs
1	38820001	38860000	761	0.279758	0.17545	1.00736594378057	38840001	RJFsLRs
1	38840001	38880000	728	0.265523	0.171028	0.820411437233494	38860001	RJFsLRs
1	38860001	38900000	739	0.293662	0.172139	1.18997328196325	38880001	RJFsLRs
1	38880001	38920000	721	0.27957	0.154739	1.00489685721711	38900001	RJFsLRs
1	38900001	38940000	714	0.240725	0.132738	0.494728412761817	38920001	RJFsLRs
1	38920001	38960000	624	0.188113	0.117067	-0.196248088710232	38940001	RJFsLRs
1	38940001	38980000	653	0.18906	0.123263	-0.183810721818761	38960001	RJFsLRs
1	38960001	39000000	756	0.194234	0.124805	-0.115858307566949	38980001	RJFsLRs
1	38980001	39020000	730	0.189865	0.126799	-0.173238303289053	39000001	RJFsLRs
1	39000001	39040000	797	0.193874	0.118334	-0.120586345667191	39020001	RJFsLRs
1	39020001	39060000	834	0.175278	0.0938695	-0.36481578042303	39040001	RJFsLRs
1	39040001	39080000	744	0.144019	0.0759005	-0.775353955354885	39060001	RJFsLRs
1	39060001	39100000	642	0.103698	0.0677179	-1.30490735602117	39080001	RJFsLRs
1	39080001	39120000	736	0.106633	0.0754012	-1.26636071206503	39100001	RJFsLRs
1	39100001	39140000	716	0.105476	0.0761774	-1.28155610118164	39120001	RJFsLRs
1	39120001	39160000	651	0.145742	0.0906742	-0.75272503966956	39140001	RJFsLRs
1	39140001	39180000	826	0.161373	0.103095	-0.547436252044881	39160001	RJFsLRs
1	39160001	39200000	926	0.122376	0.0906741	-1.05960097925361	39180001	RJFsLRs
1	39180001	39220000	931	0.141756	0.0934477	-0.805074928190574	39200001	RJFsLRs
1	39200001	39240000	835	0.161588	0.0986733	-0.544612562623903	39220001	RJFsLRs
1	39220001	39260000	633	0.122979	0.0808606	-1.0516815154357	39240001	RJFsLRs
1	39240001	39280000	587	0.100093	0.0713021	-1.35225340421943	39260001	RJFsLRs
1	39260001	39300000	676	0.07092	0.0601481	-1.73539522504821	39280001	RJFsLRs
1	39280001	39320000	744	0.152253	0.101214	-0.667213217251015	39300001	RJFsLRs
1	39300001	39340000	833	0.223395	0.129633	0.267125911991829	39320001	RJFsLRs
1	39320001	39360000	770	0.202748	0.11734	-0.00404020649622275	39340001	RJFsLRs
1	39340001	39380000	589	0.257039	0.139401	0.708987339337788	39360001	RJFsLRs
1	39360001	39400000	614	0.252306	0.146917	0.646826771758772	39380001	RJFsLRs
1	39380001	39420000	777	0.193287	0.126527	-0.128295674458419	39400001	RJFsLRs
1	39400001	39440000	802	0.174647	0.121764	-0.373102980537621	39420001	RJFsLRs
1	39420001	39460000	801	0.17633	0.127648	-0.350999402418989	39440001	RJFsLRs
1	39440001	39480000	945	0.206973	0.134921	0.051448573985785	39460001	RJFsLRs
1	39460001	39500000	1087	0.207026	0.130402	0.0521446462616539	39480001	RJFsLRs
1	39480001	39520000	1173	0.19226	0.123206	-0.141783716483276	39500001	RJFsLRs
1	39500001	39540000	1098	0.171607	0.111864	-0.413028635606332	39520001	RJFsLRs
1	39520001	39560000	1151	0.137893	0.0945359	-0.855809403694005	39540001	RJFsLRs
1	39540001	39580000	1123	0.172348	0.11355	-0.403296757183334	39560001	RJFsLRs
1	39560001	39600000	996	0.212147	0.137351	0.119400988237598	39580001	RJFsLRs
1	39580001	39620000	1015	0.186755	0.128468	-0.214083299099478	39600001	RJFsLRs
1	39600001	39640000	1116	0.185835	0.127371	-0.22616606313343	39620001	RJFsLRs
1	39620001	39660000	992	0.196742	0.125246	-0.082919642135262	39640001	RJFsLRs
1	39640001	39680000	914	0.170338	0.119744	-0.429694969909686	39660001	RJFsLRs
1	39660001	39700000	1046	0.160244	0.112837	-0.562263904864807	39680001	RJFsLRs
1	39680001	39720000	816	0.190654	0.119556	-0.162876019786023	39700001	RJFsLRs
1	39700001	39740000	730	0.237691	0.1536	0.45488155832811	39720001	RJFsLRs
1	39720001	39760000	908	0.261495	0.161332	0.767509944267451	39740001	RJFsLRs
1	39740001	39780000	972	0.214654	0.14291	0.152326520230117	39760001	RJFsLRs
1	39760001	39800000	942	0.182333	0.132019	-0.272159367097452	39780001	RJFsLRs
1	39780001	39820000	790	0.281851	0.166337	1.03485423195781	39800001	RJFsLRs
1	39800001	39840000	757	0.355733	0.198791	2.00517898451916	39820001	RJFsLRs
1	39820001	39860000	961	0.234134	0.151861	0.408165915209885	39840001	RJFsLRs
1	39840001	39880000	966	0.241126	0.145333	0.49999492186792	39860001	RJFsLRs
1	39860001	39900000	962	0.220765	0.130172	0.232584966981727	39880001	RJFsLRs
1	39880001	39920000	885	0.116597	0.0890827	-1.13549912420166	39900001	RJFsLRs
1	39900001	39940000	765	0.133249	0.0924749	-0.916801095187128	39920001	RJFsLRs
1	39920001	39960000	777	0.111058	0.0895959	-1.20824524374955	39940001	RJFsLRs
1	39940001	39980000	841	0.132013	0.104211	-0.93303402599796	39960001	RJFsLRs
1	39960001	40000000	886	0.213604	0.148136	0.138536409104411	39980001	RJFsLRs
[truncated: 44,147 more rows]
