# Supplementary material for: Genetics of adaptation in modern chicken
Source: PLoS Genet. 2019 Apr 29;15(4):e1007989. doi: 10.1371/journal.pgen.1007989 (PMC6508745; doi:10.1371/journal.pgen.1007989)
Supplement: S9 Table — (XLS) [file pgen.1007989.s009.xls]

CHR	BIN_START	BIN_END	N_VARIANTS	WEIGHTED_FST	MEAN_FST	Position	ZFst	Contrast
1	8600001	8640000	342	0.514242	0.19118	8620001	6.27875627276101	RJFsComs
1	8620001	8660000	358	0.474885	0.180358	8640001	5.61032593112004	RJFsComs
1	8640001	8680000	366	0.421327	0.178893	8660001	4.70070903355144	RJFsComs
1	8660001	8700000	388	0.426765	0.183231	8680001	4.79306678942317	RJFsComs
1	32460001	32500000	681	0.418868	0.157428	32480001	4.65894593651419	RJFsComs
1	32480001	32520000	657	0.511008	0.168282	32500001	6.22383075189135	RJFsComs
1	32500001	32540000	589	0.489579	0.152556	32520001	5.85988548698233	RJFsComs
1	32560001	32600000	402	0.423761	0.242182	32580001	4.74204753627152	RJFsComs
1	32620001	32660000	497	0.387325	0.173484	32640001	4.12322679464918	RJFsComs
1	32640001	32680000	489	0.418689	0.204839	32660001	4.65590584120322	RJFsComs
1	32660001	32700000	565	0.4114	0.211476	32680001	4.53211112208792	RJFsComs
1	44880001	44920000	773	0.496887	0.272588	44900001	5.98400289777869	RJFsComs
1	44900001	44940000	652	0.417552	0.252984	44920001	4.63659529165814	RJFsComs
1	45120001	45160000	1047	0.384009	0.20911	45140001	4.0669086044192	RJFsComs
1	45140001	45180000	877	0.436494	0.228097	45160001	4.95830191389468	RJFsComs
1	53520001	53560000	1121	0.441511	0.22013	53540001	5.04350950146519	RJFsComs
1	53540001	53580000	1250	0.419038	0.225682	53560001	4.66183317787098	RJFsComs
1	54960001	55000000	662	0.405905	0.193577	54980001	4.43878529117304	RJFsComs
1	54980001	55020000	673	0.388095	0.162882	55000001	4.13630429961815	RJFsComs
1	55220001	55260000	421	0.456856	0.261696	55240001	5.3041254933467	RJFsComs
1	55240001	55280000	446	0.493776	0.269849	55260001	5.93116638094954	RJFsComs
1	55260001	55300000	351	0.535876	0.292815	55280001	6.64618321107086	RJFsComs
1	55280001	55320000	289	0.654023	0.33292	55300001	8.65276500271798	RJFsComs
1	55300001	55340000	346	0.728932	0.331806	55320001	9.92500243092601	RJFsComs
1	55320001	55360000	341	0.652442	0.29712	55340001	8.62591365809988	RJFsComs
1	55340001	55380000	331	0.584234	0.24711	55360001	7.46748449066722	RJFsComs
1	55360001	55400000	401	0.733633	0.280328	55380001	10.0048431463274	RJFsComs
1	55380001	55420000	636	0.767959	0.343914	55400001	10.5878281275803	RJFsComs
1	55400001	55440000	645	0.733948	0.34124	55420001	10.0101930347238	RJFsComs
1	55420001	55460000	548	0.517914	0.194744	55440001	6.34112068606755	RJFsComs
1	55820001	55860000	751	0.423287	0.199883	55840001	4.7339972280179	RJFsComs
1	55840001	55880000	687	0.476325	0.199921	55860001	5.63478256378927	RJFsComs
1	55860001	55900000	687	0.529557	0.221655	55880001	6.53886275146191	RJFsComs
1	55880001	55920000	724	0.51047	0.207231	55900001	6.21469348218577	RJFsComs
1	55900001	55940000	762	0.586797	0.244626	55920001	7.51101390006392	RJFsComs
1	55920001	55960000	862	0.565687	0.267458	55940001	7.15248645864204	RJFsComs
1	55940001	55980000	911	0.468102	0.227152	55960001	5.49512500098434	RJFsComs
1	55960001	56000000	877	0.39824	0.20101	55980001	4.30860467352743	RJFsComs
1	56080001	56120000	869	0.397045	0.208788	56100001	4.28830906516651	RJFsComs
1	56100001	56140000	783	0.399161	0.192331	56120001	4.32424672817213	RJFsComs
1	58620001	58660000	647	0.394516	0.19934	58640001	4.24535710404117	RJFsComs
1	71920001	71960000	971	0.399879	0.21403	71940001	4.33644107696137	RJFsComs
1	71940001	71980000	813	0.402762	0.217061	71960001	4.3854052936179	RJFsComs
1	75920001	75960000	288	0.404931	0.204578	75940001	4.42224309657593	RJFsComs
1	76440001	76480000	300	0.380718	0.185575	76460001	4.01101500850639	RJFsComs
1	99600001	99640000	549	0.415817	0.276907	99620001	4.60712844604625	RJFsComs
1	99620001	99660000	615	0.452194	0.240752	99640001	5.22494714508006	RJFsComs
1	99680001	99720000	493	0.391693	0.226568	99700001	4.19741191374586	RJFsComs
1	102140001	102180000	550	0.428488	0.256361	102160001	4.82232982976282	RJFsComs
1	102160001	102200000	489	0.503863	0.32212	102180001	6.10248169604297	RJFsComs
1	102240001	102280000	597	0.429869	0.282742	102260001	4.84578441984352	RJFsComs
1	103200001	103240000	640	0.397144	0.186561	103220001	4.28999045866252	RJFsComs
1	103300001	103340000	506	0.38737	0.145596	103320001	4.1239910644201	RJFsComs
1	117560001	117600000	716	0.382783	0.202256	117580001	4.04608649910498	RJFsComs
1	127240001	127280000	155	0.381941	0.150037	127260001	4.03178616250255	RJFsComs
1	127280001	127320000	344	0.406391	0.147584	127300001	4.4470394046989	RJFsComs
1	127300001	127340000	356	0.440768	0.171422	127320001	5.03089055835878	RJFsComs
1	127320001	127360000	386	0.403672	0.164963	127340001	4.40086052676304	RJFsComs
1	127380001	127420000	521	0.384962	0.207829	127400001	4.08309413978988	RJFsComs
1	127400001	127440000	523	0.388623	0.204852	127420001	4.14527173159687	RJFsComs
1	127420001	127460000	373	0.413682	0.180951	127440001	4.57086809135958	RJFsComs
1	127560001	127600000	430	0.410453	0.212362	127580001	4.51602748935336	RJFsComs
1	127580001	127620000	474	0.38271	0.204077	127600001	4.04484668369883	RJFsComs
1	127800001	127840000	586	0.389142	0.19171	127820001	4.1540863096214	RJFsComs
1	141840001	141880000	687	0.425903	0.208352	141860001	4.77842677736701	RJFsComs
1	141860001	141900000	562	0.395429	0.191532	141880001	4.26086328850437	RJFsComs
1	142000001	142040000	265	0.492773	0.207681	142020001	5.91413165694451	RJFsComs
1	142020001	142060000	581	0.497928	0.184031	142040001	6.00168300514582	RJFsComs
1	142040001	142080000	624	0.409388	0.146482	142060001	4.49793977144174	RJFsComs
1	148360001	148400000	362	0.458537	0.302295	148380001	5.3326752152335	RJFsComs
1	148380001	148420000	355	0.438239	0.244849	148400001	4.98793859723343	RJFsComs
1	151080001	151120000	573	0.429992	0.227036	151100001	4.84787342388402	RJFsComs
1	161120001	161160000	305	0.398545	0.164538	161140001	4.31378472419696	RJFsComs
1	161140001	161180000	332	0.405471	0.154415	161160001	4.43141433382689	RJFsComs
1	161160001	161200000	381	0.387337	0.16416	161180001	4.12343059992143	RJFsComs
1	161180001	161220000	423	0.423386	0.228342	161200001	4.73567862151391	RJFsComs
1	161200001	161240000	588	0.429816	0.200657	161220001	4.84488427989111	RJFsComs
1	179060001	179100000	771	0.418679	0.215679	179080001	4.65573600347636	RJFsComs
1	191080001	191120000	479	0.481857	0.20002	191100001	5.72873679429357	RJFsComs
1	191100001	191140000	482	0.39985	0.179091	191120001	4.33594854755345	RJFsComs
2	24660001	24700000	1143	0.438678	0.235154	24680001	4.99539447344301	RJFsComs
2	24680001	24720000	1108	0.549974	0.278576	24700001	6.88562043841172	RJFsComs
2	25160001	25200000	178	0.400937	0.23024	25180001	4.35440990846418	RJFsComs
2	25420001	25460000	525	0.388639	0.19532	25440001	4.14554347195986	RJFsComs
2	25440001	25480000	535	0.380252	0.211022	25460001	4.00310057043426	RJFsComs
2	25480001	25520000	439	0.418214	0.236409	25500001	4.64783854917691	RJFsComs
2	25500001	25540000	559	0.38714	0.193741	25520001	4.12008479670209	RJFsComs
2	25600001	25640000	413	0.444624	0.21247	25620001	5.09637998583972	RJFsComs
2	25620001	25660000	357	0.459667	0.238517	25640001	5.35186687836977	RJFsComs
2	50860001	50900000	246	0.380408	0.202337	50880001	4.00575003897343	RJFsComs
2	70800001	70840000	441	0.388187	0.15561	70820001	4.13786680670535	RJFsComs
2	70820001	70860000	513	0.453416	0.193746	70840001	5.24570131530354	RJFsComs
2	70840001	70880000	562	0.508917	0.248352	70860001	6.18831768320291	RJFsComs
2	70860001	70900000	540	0.498043	0.263476	70880001	6.00363613900482	RJFsComs
2	71500001	71540000	417	0.39964	0.143499	71520001	4.33238195528919	RJFsComs
2	71520001	71560000	471	0.458691	0.179438	71540001	5.33529071622729	RJFsComs
2	77160001	77200000	621	0.413189	0.254853	77180001	4.56249509142491	RJFsComs
2	77180001	77220000	519	0.409897	0.246088	77200001	4.50658451173941	RJFsComs
2	77580001	77620000	644	0.387423	0.241654	77600001	4.12489120437251	RJFsComs
2	81860001	81900000	198	0.384255	0.176579	81880001	4.07108661250019	RJFsComs
2	81880001	81920000	411	0.50449	0.280503	81900001	6.1131305215177	RJFsComs
2	81900001	81940000	572	0.41583	0.222979	81920001	4.60734923509119	RJFsComs
2	82140001	82180000	534	0.428652	0.20726	82160001	4.82511516848348	RJFsComs
2	82160001	82200000	478	0.428472	0.176388	82180001	4.82205808939983	RJFsComs
2	82420001	82460000	499	0.48235	0.164452	82440001	5.73710979422825	RJFsComs
2	82440001	82480000	540	0.509924	0.20118	82460001	6.20542034229868	RJFsComs
2	82460001	82500000	527	0.428714	0.174856	82480001	4.82616816239007	RJFsComs
2	82480001	82520000	398	0.460263	0.202061	82500001	5.3619892068912	RJFsComs
2	82500001	82540000	296	0.435888	0.178395	82520001	4.94800974764637	RJFsComs
2	113680001	113720000	695	0.38668	0.198618	113700001	4.11227226126609	RJFsComs
2	118000001	118040000	742	0.436957	0.224873	118020001	4.96616540064874	RJFsComs
2	119120001	119160000	373	0.390496	0.111052	119140001	4.17708233783956	RJFsComs
2	119140001	119180000	371	0.489481	0.134362	119160001	5.85822107725901	RJFsComs
2	119160001	119200000	427	0.575191	0.223274	119180001	7.31390023425897	RJFsComs
2	119180001	119220000	419	0.608948	0.273699	119200001	7.88722144885293	RJFsComs
2	119200001	119240000	394	0.652929	0.295176	119220001	8.63418475539843	RJFsComs
2	119220001	119260000	422	0.683223	0.305711	119240001	9.14869116517742	RJFsComs
2	119240001	119280000	417	0.620586	0.246332	119260001	8.08487859538385	RJFsComs
2	119260001	119300000	340	0.545247	0.212658	119280001	6.80533814492043	RJFsComs
2	119280001	119320000	276	0.566128	0.261009	119300001	7.15997630239699	RJFsComs
2	119300001	119340000	310	0.531429	0.234204	119320001	6.57065637393191	RJFsComs
2	119320001	119360000	287	0.435821	0.180967	119340001	4.94687183487635	RJFsComs
2	119340001	119380000	305	0.390579	0.191676	119360001	4.17849199097258	RJFsComs
2	119360001	119400000	322	0.38174	0.161565	119380001	4.02837242419247	RJFsComs
2	132880001	132920000	719	0.386643	0.194031	132900001	4.11164386167667	RJFsComs
2	132900001	132940000	742	0.405831	0.204653	132920001	4.4375284919942	RJFsComs
2	132920001	132960000	695	0.393083	0.203716	132940001	4.22101935778074	RJFsComs
2	133000001	133040000	558	0.395969	0.15059	133020001	4.27003452575533	RJFsComs
2	143300001	143340000	392	0.430667	0.216206	143320001	4.85933747044772	RJFsComs
2	143320001	143360000	329	0.471898	0.24724	143340001	5.55959540210407	RJFsComs
2	143340001	143380000	356	0.476973	0.24241	143360001	5.64578804849042	RJFsComs
2	143360001	143400000	374	0.48272	0.191295	143380001	5.74339379012243	RJFsComs
2	143400001	143440000	493	0.502357	0.294053	143420001	6.0769041343764	RJFsComs
2	143420001	143460000	459	0.58754	0.367802	143440001	7.52363284317033	RJFsComs
2	143440001	143480000	594	0.427256	0.243192	143460001	4.80140582181247	RJFsComs
2	147120001	147160000	718	0.399771	0.245025	147140001	4.33460682951118	RJFsComs
2	147140001	147180000	641	0.421234	0.226567	147160001	4.69912954269156	RJFsComs
2	147160001	147200000	723	0.42141	0.216259	147180001	4.70211868668446	RJFsComs
2	147180001	147220000	831	0.441996	0.232111	147200001	5.05174663121837	RJFsComs
2	147200001	147240000	841	0.393594	0.21646	147220001	4.22969806562378	RJFsComs
2	147220001	147260000	830	0.417579	0.222669	147240001	4.63705385352069	RJFsComs
2	147240001	147280000	790	0.38369	0.19647	147260001	4.06149078093206	RJFsComs
2	147300001	147340000	702	0.385245	0.181343	147320001	4.08790054746029	RJFsComs
2	147340001	147380000	869	0.414767	0.213384	147360001	4.58929548472494	RJFsComs
2	147360001	147400000	944	0.433025	0.24277	147380001	4.89938520644359	RJFsComs
2	147380001	147420000	889	0.387975	0.216014	147400001	4.13426624689571	RJFsComs
3	13580001	13620000	928	0.384349	0.193778	13600001	4.07268308713277	RJFsComs
3	21380001	21420000	854	0.380118	0.175272	21400001	4.00082474489421	RJFsComs
3	29080001	29120000	562	0.473322	0.190429	29100001	5.58378029441031	RJFsComs
3	29100001	29140000	553	0.436104	0.182514	29120001	4.95167824254676	RJFsComs
3	29120001	29160000	588	0.518106	0.235953	29140001	6.34438157042345	RJFsComs
3	29220001	29260000	632	0.382722	0.181513	29240001	4.04505048897107	RJFsComs
3	50060001	50100000	817	0.474569	0.209873	50080001	5.60495905895096	RJFsComs
3	61640001	61680000	440	0.437723	0.179877	61660001	4.97917497052696	RJFsComs
4	40001	80000	241	0.383799	0.163113	60001	4.06334201215494	RJFsComs
4	260001	300000	428	0.389243	0.198673	280001	4.15580167066279	RJFsComs
4	280001	320000	521	0.409016	0.239025	300001	4.49162180800219	RJFsComs
4	18140001	18180000	264	0.388352	0.174245	18160001	4.1406691291987	RJFsComs
4	27140001	27180000	668	0.426554	0.147619	27160001	4.78948321338622	RJFsComs
4	28080001	28120000	519	0.382078	0.234868	28100001	4.03411293936067	RJFsComs
4	42300001	42340000	475	0.384063	0.196919	42320001	4.0678257281443	RJFsComs
4	56920001	56960000	934	0.511919	0.231264	56940001	6.23930296880918	RJFsComs
4	56940001	56980000	832	0.517874	0.229221	56960001	6.34044133516007	RJFsComs
4	56960001	57000000	686	0.392261	0.187963	56980001	4.20705869663206	RJFsComs
4	71740001	71780000	322	0.394411	0.201726	71760001	4.24357380790903	RJFsComs
4	72020001	72060000	340	0.457523	0.273712	72040001	5.31545366972891	RJFsComs
4	72040001	72080000	331	0.51095	0.280376	72060001	6.22284569307551	RJFsComs
4	76040001	76080000	660	0.437871	0.207622	76060001	4.98168856888463	RJFsComs
4	76060001	76100000	625	0.435679	0.203389	76080001	4.9444601391548	RJFsComs
4	78020001	78060000	915	0.463181	0.22024	78040001	5.41154785559177	RJFsComs
4	78040001	78080000	906	0.388249	0.182612	78060001	4.13891980061194	RJFsComs
5	4000001	4040000	277	0.405599	0.229824	4020001	4.43358825673082	RJFsComs
5	4020001	4060000	288	0.421505	0.227651	4040001	4.70373214508972	RJFsComs
5	4040001	4080000	262	0.423187	0.23144	4060001	4.7322988507492	RJFsComs
5	4060001	4100000	254	0.469776	0.275588	4080001	5.52355583646232	RJFsComs
5	4080001	4120000	283	0.477101	0.28457	4100001	5.64796197139436	RJFsComs
5	4100001	4140000	300	0.441089	0.232302	4120001	5.03634234939129	RJFsComs
5	29880001	29920000	660	0.393601	0.176051	29900001	4.22981695203259	RJFsComs
5	29920001	29960000	604	0.564852	0.2894	29940001	7.13830500844842	RJFsComs
5	29940001	29980000	647	0.599847	0.343298	29960001	7.73265213362884	RJFsComs
5	29960001	30000000	872	0.480635	0.261383	29980001	5.7079826240701	RJFsComs
5	29980001	30020000	1032	0.435395	0.235824	30000001	4.9396367477117	RJFsComs
5	31080001	31120000	405	0.473441	0.278277	31100001	5.58580136336006	RJFsComs
5	31100001	31140000	512	0.512816	0.278995	31120001	6.25453741290939	RJFsComs
5	32000001	32040000	448	0.440615	0.230567	32020001	5.02829204113767	RJFsComs
5	32300001	32340000	593	0.537781	0.179874	32320001	6.67853729803953	RJFsComs
5	32320001	32360000	577	0.517101	0.195001	32340001	6.32731287887305	RJFsComs
5	32380001	32420000	463	0.444788	0.202088	32400001	5.09916532456038	RJFsComs
5	32400001	32440000	651	0.484787	0.236021	32420001	5.77849924826639	RJFsComs
5	32460001	32500000	500	0.394275	0.143787	32480001	4.24126401482361	RJFsComs
5	32480001	32520000	385	0.38321	0.175947	32500001	4.05333857004231	RJFsComs
5	32500001	32540000	536	0.467212	0.182532	32520001	5.48000944329294	RJFsComs
5	32520001	32560000	728	0.50069	0.164394	32540001	6.04859218530723	RJFsComs
5	32540001	32580000	676	0.463245	0.155119	32560001	5.41263481704374	RJFsComs
5	32560001	32600000	534	0.422661	0.17185	32580001	4.72336538631586	RJFsComs
5	32580001	32620000	489	0.404976	0.188059	32600001	4.42300736634684	RJFsComs
5	32600001	32640000	483	0.419303	0.207528	32620001	4.66633387763302	RJFsComs
5	32620001	32660000	461	0.40781	0.20306	32640001	4.47113937814171	RJFsComs
5	32760001	32800000	409	0.400162	0.131032	32780001	4.34124748463178	RJFsComs
5	32940001	32980000	505	0.39699	0.132372	32960001	4.28737495766872	RJFsComs
5	32960001	33000000	485	0.423221	0.136802	32980001	4.73287629902056	RJFsComs
5	33100001	33140000	439	0.411642	0.099869	33120001	4.53622119507817	RJFsComs
5	33120001	33160000	419	0.427188	0.107423	33140001	4.80025092526976	RJFsComs
5	33140001	33180000	362	0.400137	0.117174	33160001	4.34082289031461	RJFsComs
6	9160001	9200000	933	0.38066	0.176771	9180001	4.01002994969055	RJFsComs
6	9180001	9220000	1106	0.421596	0.228059	9200001	4.70527766840424	RJFsComs
6	15820001	15860000	931	0.417951	0.183727	15840001	4.64337181696024	RJFsComs
6	16000001	16040000	1005	0.393386	0.206548	16020001	4.22616544090489	RJFsComs
6	16020001	16060000	1151	0.45064	0.224338	16040001	5.19855436232452	RJFsComs
6	16040001	16080000	1099	0.445026	0.219934	16060001	5.10320746245988	RJFsComs
6	16060001	16100000	1147	0.416606	0.209269	16080001	4.62052864269627	RJFsComs
6	16160001	16200000	348	0.41883	0.202228	16180001	4.65830055315209	RJFsComs
7	24840001	24880000	815	0.387351	0.182245	24860001	4.12366837273905	RJFsComs
7	24860001	24900000	777	0.399083	0.189915	24880001	4.32292199390255	RJFsComs
7	24900001	24940000	477	0.385769	0.176196	24920001	4.09680004434826	RJFsComs
7	29400001	29440000	920	0.411494	0.203137	29420001	4.5337075967205	RJFsComs
7	35420001	35460000	22	0.394969	0.173632	35440001	4.25305075306836	RJFsComs
7	36900001	36940000	270	0.409292	0.117617	36920001	4.49630932926379	RJFsComs
7	36920001	36960000	105	0.434302	0.131804	36940001	4.92107348416485	RJFsComs
8	1760001	1800000	811	0.434791	0.241784	1780001	4.92937854900877	RJFsComs
8	1780001	1820000	740	0.458083	0.247718	1800001	5.32496458243361	RJFsComs
8	1800001	1840000	613	0.424773	0.227607	1820001	4.75923511423073	RJFsComs
8	9620001	9660000	260	0.406644	0.201625	9640001	4.4513362991887	RJFsComs
9	7260001	7300000	784	0.394952	0.251851	7280001	4.25276202893268	RJFsComs
9	7480001	7520000	717	0.40373	0.193716	7500001	4.40184558557888	RJFsComs
9	12400001	12440000	477	0.552146	0.248239	12420001	6.92250919268781	RJFsComs
9	12420001	12460000	758	0.517873	0.246999	12440001	6.34042435138739	RJFsComs
10	5860001	5900000	603	0.38315	0.177783	5880001	4.0523195436811	RJFsComs
10	5940001	5980000	940	0.413372	0.203743	5960001	4.56560312182662	RJFsComs
10	5960001	6000000	711	0.494001	0.197651	5980001	5.9349877298041	RJFsComs
10	5980001	6020000	908	0.43059	0.172857	6000001	4.85802971995082	RJFsComs
10	6360001	6400000	963	0.430083	0.20688	6380001	4.84941894719853	RJFsComs
10	6380001	6420000	919	0.500642	0.19908	6400001	6.04777696421825	RJFsComs
10	6400001	6440000	836	0.543899	0.194483	6420001	6.78244401933839	RJFsComs
10	6420001	6460000	799	0.510715	0.188544	6440001	6.21885450649407	RJFsComs
10	6440001	6480000	879	0.518068	0.198314	6460001	6.34373618706134	RJFsComs
10	6460001	6500000	1050	0.405367	0.17961	6480001	4.42964802146745	RJFsComs
10	9060001	9100000	1330	0.386086	0.192547	9080001	4.10218390029003	RJFsComs
10	9140001	9180000	1133	0.390399	0.187048	9160001	4.17543491188892	RJFsComs
10	9480001	9520000	648	0.396376	0.188286	9500001	4.27694692123892	RJFsComs
10	9540001	9580000	759	0.413445	0.19412	9560001	4.56684293723277	RJFsComs
10	9560001	9600000	796	0.403299	0.192746	9580001	4.3945255795508	RJFsComs
10	9620001	9660000	727	0.400821	0.202253	9640001	4.35243979083249	RJFsComs
10	9640001	9680000	659	0.419726	0.205052	9660001	4.67351801347961	RJFsComs
10	13520001	13560000	787	0.450787	0.224457	13540001	5.2010509769095	RJFsComs
13	3920001	3960000	1140	0.43544	0.206585	3940001	4.94040101748261	RJFsComs
13	3940001	3980000	1136	0.400268	0.189393	3960001	4.3430477645366	RJFsComs
14	13660001	13700000	994	0.624964	0.42781	13680001	8.15923355220739	RJFsComs
14	13680001	13720000	1653	0.667035	0.511654	13700001	8.8737578529208	RJFsComs
14	13700001	13740000	1798	0.712816	0.565076	13720001	9.65129195030284	RJFsComs
14	13720001	13760000	1996	0.704299	0.559639	13740001	9.50664115832794	RJFsComs
14	13740001	13780000	1953	0.637583	0.472988	13760001	8.37355177974424	RJFsComs
14	13760001	13800000	1565	0.596054	0.403653	13780001	7.66823268382717	RJFsComs
14	13780001	13820000	1185	0.538227	0.331951	13800001	6.68611206065792	RJFsComs
14	13800001	13840000	1050	0.447487	0.249389	13820001	5.14500452704251	RJFsComs
14	13880001	13920000	1075	0.410648	0.221059	13900001	4.51933932502732	RJFsComs
14	14260001	14300000	2010	0.555248	0.381676	14280001	6.97519285556279	RJFsComs
14	14280001	14320000	1877	0.638884	0.477874	14300001	8.39564766800998	RJFsComs
14	14300001	14340000	997	0.608765	0.431181	14320001	7.88411341845121	RJFsComs
14	14320001	14360000	677	0.452841	0.283184	14340001	5.23593564600853	RJFsComs
14	14780001	14820000	264	0.450028	0.266879	14800001	5.18816029344009	RJFsComs
15	20001	60000	224	0.423053	0.181121	40001	4.73002302520915	RJFsComs
15	40001	80000	181	0.391817	0.174659	60001	4.19951790155904	RJFsComs
15	2960001	3000000	301	0.41699	0.201608	2980001	4.62705041140807	RJFsComs
15	2980001	3020000	348	0.484658	0.221874	3000001	5.77630834158977	RJFsComs
15	3000001	3040000	382	0.458403	0.19012	3020001	5.33039938969344	RJFsComs
15	3060001	3100000	473	0.446349	0.22734	3080001	5.12567699372474	RJFsComs
15	3180001	3220000	788	0.396629	0.223564	3200001	4.28124381572873	RJFsComs
15	3200001	3240000	692	0.388912	0.208255	3220001	4.1501800419034	RJFsComs
20	7180001	7220000	916	0.400163	0.20172	7200001	4.34126446840447	RJFsComs
24	6100001	6140000	680	0.5366	0.296432	6120001	6.65847946249622	RJFsComs
24	6120001	6160000	610	0.539123	0.340512	6140001	6.70132952098544	RJFsComs
24	6140001	6180000	525	0.409997	0.291904	6160001	4.50828288900811	RJFsComs
1	3400001	3440000	702	0.487505	0.219052	3420001	4.66413870425538	RJFsBRs
1	3640001	3680000	904	0.473852	0.220435	3660001	4.46968598799754	RJFsBRs
1	3740001	3780000	931	0.51524	0.237418	3760001	5.05915416499013	RJFsBRs
1	8600001	8640000	337	0.442571	0.155331	8620001	4.02416665764803	RJFsBRs
1	8640001	8680000	360	0.455417	0.179254	8660001	4.20712568445887	RJFsBRs
1	8660001	8700000	376	0.472373	0.183917	8680001	4.44862134525635	RJFsBRs
1	10160001	10200000	528	0.450753	0.216314	10180001	4.14069871100054	RJFsBRs
1	13880001	13920000	979	0.468997	0.219318	13900001	4.40053869894518	RJFsBRs
1	13900001	13940000	960	0.503278	0.222565	13920001	4.88878549935793	RJFsBRs
1	13920001	13960000	1054	0.461339	0.209777	13940001	4.29146971036372	RJFsBRs
1	14240001	14280000	1040	0.455089	0.222289	14260001	4.20245414773195	RJFsBRs
1	14340001	14380000	560	0.529116	0.257536	14360001	5.25678295652268	RJFsBRs
1	52340001	52380000	825	0.458754	0.196711	52360001	4.25465287365922	RJFsBRs
1	53500001	53540000	872	0.464077	0.207996	53520001	4.33046564804145	RJFsBRs
1	53520001	53560000	1098	0.465787	0.207602	53540001	4.3548203059775	RJFsBRs
1	53540001	53580000	1221	0.479592	0.218202	53560001	4.55143788071855	RJFsBRs
1	53660001	53700000	1008	0.457185	0.214945	53680001	4.23230640681614	RJFsBRs
1	54100001	54140000	827	0.452044	0.216659	54120001	4.15908576561775	RJFsBRs
1	54120001	54160000	755	0.507297	0.2305	54140001	4.94602606675266	RJFsBRs
1	54140001	54180000	703	0.492822	0.235358	54160001	4.73986602369748	RJFsBRs
1	54160001	54200000	632	0.479979	0.221055	54180001	4.55694972435671	RJFsBRs
1	54180001	54220000	740	0.46261	0.199413	54200001	4.30957191518052	RJFsBRs
1	54200001	54240000	825	0.449389	0.188395	54220001	4.12127195461178	RJFsBRs
1	54220001	54260000	862	0.472439	0.234793	54240001	4.44956134959775	RJFsBRs
1	54240001	54280000	945	0.473227	0.241551	54260001	4.46078443173436	RJFsBRs
1	54520001	54560000	1181	0.496222	0.232097	54540001	4.78829048976917	RJFsBRs
1	54540001	54580000	1203	0.570783	0.300378	54560001	5.85022478823115	RJFsBRs
1	54560001	54600000	1117	0.543324	0.276296	54580001	5.45914025474223	RJFsBRs
1	54580001	54620000	949	0.463846	0.230833	54600001	4.32717563284658	RJFsBRs
1	55200001	55240000	336	0.44853	0.23838	55220001	4.10903765568367	RJFsBRs
1	55220001	55260000	386	0.640799	0.368975	55240001	6.84742696954731	RJFsBRs
1	55240001	55280000	423	0.740815	0.392216	55260001	8.27190385149596	RJFsBRs
1	55260001	55300000	338	0.773299	0.406235	55280001	8.73455689734083	RJFsBRs
1	55280001	55320000	286	0.729967	0.342305	55300001	8.11740131974725	RJFsBRs
1	55300001	55340000	338	0.643464	0.287784	55320001	6.8853832054535	RJFsBRs
1	55320001	55360000	331	0.664402	0.293291	55340001	7.18359246151493	RJFsBRs
1	55340001	55380000	325	0.596408	0.241106	55360001	6.2151885950214	RJFsBRs
1	55360001	55400000	398	0.68591	0.249826	55380001	7.48991993688839	RJFsBRs
1	55380001	55420000	630	0.777321	0.331991	55400001	8.79184019220562	RJFsBRs
1	55400001	55440000	636	0.76668	0.341676	55420001	8.64028585589128	RJFsBRs
1	55420001	55460000	540	0.615654	0.219105	55440001	6.48929955796717	RJFsBRs
1	55440001	55480000	567	0.470923	0.201004	55460001	4.42796973472578	RJFsBRs
1	55460001	55500000	695	0.444549	0.208952	55480001	4.05233830290974	RJFsBRs
1	55480001	55520000	835	0.487955	0.207434	55500001	4.67054782476487	RJFsBRs
1	55500001	55540000	750	0.471481	0.185991	55520001	4.43591704415755	RJFsBRs
1	55560001	55600000	932	0.472319	0.220232	55580001	4.44785225079521	RJFsBRs
1	55580001	55620000	1027	0.458178	0.213759	55600001	4.24644919940708	RJFsBRs
1	55780001	55820000	905	0.449442	0.201366	55800001	4.1220268065829	RJFsBRs
1	55800001	55840000	839	0.530829	0.219292	55820001	5.28118034192879	RJFsBRs
1	55820001	55860000	718	0.527546	0.216234	55840001	5.23442224718957	RJFsBRs
1	55840001	55880000	652	0.468654	0.188772	55860001	4.39565352486795	RJFsBRs
1	55860001	55900000	653	0.51424	0.2092	55880001	5.04491167496904	RJFsBRs
1	55880001	55920000	687	0.524521	0.206267	55900001	5.1913387148758	RJFsBRs
1	55900001	55940000	731	0.53129	0.216088	55920001	5.28774612982851	RJFsBRs
1	55920001	55960000	839	0.46008	0.213933	55940001	4.27353841542718	RJFsBRs
1	73620001	73660000	172	0.483857	0.114844	73640001	4.61218210065847	RJFsBRs
1	73660001	73700000	203	0.463868	0.139836	73680001	4.32748896762704	RJFsBRs
1	73680001	73720000	198	0.464021	0.146697	73700001	4.32966806860027	RJFsBRs
1	73700001	73740000	127	0.460873	0.170433	73720001	4.2848327100139	RJFsBRs
1	73720001	73760000	96	0.496772	0.227029	73740001	4.79612385928076	RJFsBRs
1	73760001	73800000	158	0.536793	0.22921	73780001	5.36612255241453	RJFsBRs
1	73780001	73820000	158	0.564329	0.244853	73800001	5.75830375763508	RJFsBRs
1	73800001	73840000	147	0.47748	0.153267	73820001	4.52135774179403	RJFsBRs
1	73820001	73860000	147	0.508604	0.172523	73840001	4.96464100121022	RJFsBRs
1	73840001	73880000	127	0.507006	0.184306	73860001	4.94188150215653	RJFsBRs
1	73860001	73900000	144	0.494194	0.164233	73880001	4.75940672000641	RJFsBRs
1	73880001	73920000	143	0.520553	0.194547	73900001	5.13482451447214	RJFsBRs
1	73900001	73940000	126	0.495109	0.201891	73920001	4.7724385983757	RJFsBRs
1	73920001	73960000	134	0.49368	0.195796	73940001	4.75208608013557	RJFsBRs
1	73940001	73980000	113	0.534739	0.220632	73960001	5.33686847791123	RJFsBRs
1	73960001	74000000	90	0.456896	0.15393	73980001	4.22819032720005	RJFsBRs
1	73980001	74020000	110	0.488452	0.169623	74000001	4.67762634230535	RJFsBRs
1	74000001	74040000	110	0.522803	0.213829	74020001	5.16687011701958	RJFsBRs
1	74020001	74060000	79	0.496443	0.221913	74040001	4.79143808006383	RJFsBRs
1	74040001	74080000	99	0.508158	0.199438	74060001	4.95828885066082	RJFsBRs
1	74060001	74100000	114	0.480137	0.176646	74080001	4.55920003778004	RJFsBRs
1	74080001	74120000	106	0.484621	0.207614	74100001	4.62306336303458	RJFsBRs
1	74100001	74140000	92	0.527739	0.258388	74120001	5.23717104776364	RJFsBRs
1	74120001	74160000	95	0.503745	0.232306	74140001	4.89543674219777	RJFsBRs
1	74300001	74340000	131	0.445903	0.180009	74320001	4.07162263439828	RJFsBRs
1	74320001	74360000	105	0.447004	0.176126	74340001	4.08730361591149	RJFsBRs
1	74400001	74440000	120	0.46541	0.198775	74420001	4.34945088723955	RJFsBRs
1	74520001	74560000	118	0.445892	0.205144	74540001	4.07146596700805	RJFsBRs
1	75160001	75200000	115	0.444109	0.165167	75180001	4.04607160730046	RJFsBRs
1	75180001	75220000	118	0.466991	0.194704	75200001	4.37196826396288	RJFsBRs
1	75240001	75280000	28	0.444887	0.17849	75260001	4.05715226453686	RJFsBRs
1	75320001	75360000	59	0.444618	0.167487	75340001	4.05332103472119	RJFsBRs
1	75340001	75380000	82	0.481873	0.217495	75360001	4.58392500045664	RJFsBRs
1	75360001	75400000	124	0.461241	0.196184	75380001	4.29007394634166	RJFsBRs
1	75380001	75420000	128	0.473668	0.193402	75400001	4.46706536983366	RJFsBRs
1	75440001	75480000	101	0.444859	0.194599	75460001	4.05675347481627	RJFsBRs
1	75500001	75540000	133	0.454273	0.216004	75520001	4.19083227587475	RJFsBRs
1	75520001	75560000	159	0.456088	0.263339	75540001	4.21668239526301	RJFsBRs
1	75580001	75620000	116	0.45962	0.262483	75600001	4.26698687001748	RJFsBRs
1	75600001	75640000	99	0.457971	0.247469	75620001	4.24350100397271	RJFsBRs
1	76260001	76300000	47	0.518168	0.242304	76280001	5.10085617577186	RJFsBRs
1	97300001	97340000	587	0.454076	0.167496	97320001	4.18802650534059	RJFsBRs
1	100200001	100240000	460	0.468659	0.29163	100220001	4.39572473731805	RJFsBRs
1	100220001	100260000	424	0.475284	0.303213	100240001	4.49008123370773	RJFsBRs
1	127240001	127280000	149	0.469399	0.151625	127260001	4.40626417993365	RJFsBRs
1	127260001	127300000	226	0.447436	0.129665	127280001	4.0934563716006	RJFsBRs
1	127280001	127320000	335	0.453121	0.134492	127300001	4.17442492737046	RJFsBRs
1	127300001	127340000	349	0.499659	0.166956	127320001	4.83724192797163	RJFsBRs
1	127320001	127360000	370	0.495377	0.175472	127340001	4.77625558570135	RJFsBRs
1	127340001	127380000	349	0.466399	0.16648	127360001	4.3635367098704	RJFsBRs
1	127360001	127400000	353	0.554709	0.217756	127380001	5.62129100363226	RJFsBRs
1	127380001	127420000	495	0.5776	0.282063	127400001	5.94731584270487	RJFsBRs
1	127400001	127440000	500	0.526087	0.246323	127420001	5.21364245424881	RJFsBRs
1	127420001	127460000	361	0.448556	0.162223	127440001	4.10940796042422	RJFsBRs
1	127440001	127480000	345	0.451925	0.149103	127460001	4.15739090930525	RJFsBRs
1	127500001	127540000	417	0.446769	0.180092	127520001	4.08395663075654	RJFsBRs
1	127520001	127560000	352	0.533729	0.243825	127540001	5.32248356298993	RJFsBRs
1	127540001	127580000	312	0.562618	0.269888	127560001	5.733934857209	RJFsBRs
1	127560001	127600000	388	0.613405	0.294654	127580001	6.45726819790976	RJFsBRs
1	127580001	127620000	446	0.583037	0.274392	127600001	6.0247522609495	RJFsBRs
1	127600001	127640000	482	0.553235	0.23363	127620001	5.60029757334118	RJFsBRs
1	127620001	127660000	577	0.488769	0.191179	127640001	4.68214121164203	RJFsBRs
1	127800001	127840000	550	0.444472	0.201198	127820001	4.05124163117811	RJFsBRs
1	127820001	127860000	580	0.448906	0.191336	127840001	4.1143928319316	RJFsBRs
1	141840001	141880000	650	0.473498	0.218644	141860001	4.46464414653007	RJFsBRs
1	141860001	141900000	539	0.444092	0.202264	141880001	4.0458294849701	RJFsBRs
1	142000001	142040000	259	0.445266	0.168995	142020001	4.06255016825485	RJFsBRs
2	18620001	18660000	430	0.445833	0.170396	18640001	4.07062566009681	RJFsBRs
2	18640001	18680000	405	0.486937	0.218426	18660001	4.65604896992341	RJFsBRs
2	18660001	18700000	528	0.442399	0.163008	18680001	4.02171694936441	RJFsBRs
2	19760001	19800000	841	0.457303	0.217387	19780001	4.23398702063863	RJFsBRs
2	24680001	24720000	1092	0.472367	0.228992	24700001	4.44853589031623	RJFsBRs
2	24980001	25020000	932	0.463453	0.221618	25000001	4.32157833426829	RJFsBRs
2	25160001	25200000	173	0.44905	0.216592	25180001	4.11644375049463	RJFsBRs
2	25360001	25400000	219	0.48436	0.186806	25380001	4.61934607313908	RJFsBRs
2	25380001	25420000	334	0.532606	0.261451	25400001	5.30648924669626	RJFsBRs
2	25400001	25440000	448	0.477388	0.216552	25420001	4.52004743271209	RJFsBRs
2	25420001	25460000	515	0.525861	0.206249	25440001	5.21042365150405	RJFsBRs
2	25440001	25480000	524	0.568079	0.247481	25460001	5.81171309521414	RJFsBRs
2	25460001	25500000	396	0.5075	0.218025	25480001	4.94891729222694	RJFsBRs
2	25480001	25520000	432	0.502263	0.223228	25500001	4.87432937198653	RJFsBRs
2	25500001	25540000	550	0.455931	0.18121	25520001	4.2144463243297	RJFsBRs
2	25620001	25660000	354	0.521733	0.230257	25640001	5.15163065269702	RJFsBRs
2	25640001	25680000	255	0.484122	0.162291	25660001	4.61595636051406	RJFsBRs
2	25720001	25760000	371	0.524729	0.137118	25740001	5.19430115280018	RJFsBRs
2	25740001	25780000	367	0.470104	0.138975	25760001	4.41630513539852	RJFsBRs
2	25780001	25820000	447	0.610286	0.220757	25800001	6.412845871534	RJFsBRs
2	25800001	25840000	471	0.678946	0.300891	25820001	7.39073523638157	RJFsBRs
2	25820001	25860000	512	0.582455	0.258354	25840001	6.01646313175723	RJFsBRs
2	25860001	25900000	463	0.529136	0.181115	25880001	5.2570678063231	RJFsBRs
2	25880001	25920000	416	0.568033	0.164155	25900001	5.81105794067317	RJFsBRs
2	25900001	25940000	359	0.46154	0.157209	25920001	4.29433245085796	RJFsBRs
2	25920001	25960000	382	0.527675	0.203572	25940001	5.23625952840229	RJFsBRs
2	25940001	25980000	389	0.525525	0.18187	25960001	5.20563817485697	RJFsBRs
2	25960001	26000000	524	0.453204	0.168908	25980001	4.17560705404221	RJFsBRs
2	25980001	26020000	646	0.483986	0.193713	26000001	4.61401938187119	RJFsBRs
2	26000001	26040000	611	0.515485	0.190534	26020001	5.06264357504529	RJFsBRs
2	27240001	27280000	471	0.469374	0.193594	27260001	4.40590811768313	RJFsBRs
2	50740001	50780000	243	0.442523	0.155793	50760001	4.02348301812702	RJFsBRs
2	50820001	50860000	292	0.452813	0.202968	50840001	4.17003824044397	RJFsBRs
2	50840001	50880000	271	0.584346	0.281635	50860001	6.0433956803871	RJFsBRs
2	50860001	50900000	243	0.510296	0.216872	50880001	4.98873929432589	RJFsBRs
2	71520001	71560000	466	0.454984	0.159283	71540001	4.20095868627974	RJFsBRs
2	72980001	73020000	539	0.453354	0.164441	73000001	4.17774342754537	RJFsBRs
2	73000001	73040000	681	0.494555	0.201768	73020001	4.76454825890402	RJFsBRs
2	73260001	73300000	616	0.513909	0.225491	73280001	5.04019741077206	RJFsBRs
2	73280001	73320000	583	0.586491	0.270381	73300001	6.07394582148232	RJFsBRs
2	73300001	73340000	445	0.559726	0.218921	73320001	5.69274557606803	RJFsBRs
2	74320001	74360000	496	0.507092	0.198375	74340001	4.94310635629834	RJFsBRs
2	74340001	74380000	393	0.523629	0.196474	74360001	5.17863441377699	RJFsBRs
2	74360001	74400000	456	0.450752	0.18479	74380001	4.14068446851051	RJFsBRs
2	74400001	74440000	621	0.491421	0.197078	74420001	4.71991229517795	RJFsBRs
2	75420001	75460000	576	0.480354	0.179376	75440001	4.56229065811462	RJFsBRs
2	75440001	75480000	805	0.441523	0.172435	75460001	4.00924052810594	RJFsBRs
2	75800001	75840000	852	0.497422	0.248881	75820001	4.80538147779447	RJFsBRs
2	81700001	81740000	645	0.505674	0.194712	81720001	4.92291050544844	RJFsBRs
2	81720001	81760000	793	0.501804	0.199505	81740001	4.86779206906685	RJFsBRs
2	81740001	81780000	874	0.451647	0.160504	81760001	4.15343149707938	RJFsBRs
2	81760001	81800000	749	0.467218	0.156559	81780001	4.37520130919767	RJFsBRs
2	81780001	81820000	574	0.525829	0.172737	81800001	5.20996789182338	RJFsBRs
2	81800001	81840000	571	0.497894	0.156565	81820001	4.81210393308442	RJFsBRs
2	81820001	81860000	579	0.443695	0.142916	81840001	4.04017521643173	RJFsBRs
2	81840001	81880000	329	0.449145	0.149549	81860001	4.11779678704663	RJFsBRs
2	81860001	81900000	196	0.476001	0.159273	81880001	4.50029309905284	RJFsBRs
2	81880001	81920000	406	0.586767	0.286569	81900001	6.07787674872814	RJFsBRs
2	81900001	81940000	568	0.50536	0.247257	81920001	4.91843836358182	RJFsBRs
2	117040001	117080000	774	0.469502	0.21161	117060001	4.40773115640582	RJFsBRs
2	117060001	117100000	785	0.476028	0.217844	117080001	4.50067764628341	RJFsBRs
2	119100001	119140000	470	0.443627	0.157642	119120001	4.0392067271103	RJFsBRs
2	119120001	119160000	330	0.493445	0.112321	119140001	4.74873909498062	RJFsBRs
2	119140001	119180000	324	0.588487	0.146942	119160001	6.1023738315644	RJFsBRs
2	119160001	119200000	378	0.601266	0.231757	119180001	6.28437861154383	RJFsBRs
2	119180001	119220000	379	0.578234	0.264884	119200001	5.95634558137824	RJFsBRs
2	119200001	119240000	364	0.636535	0.292778	119220001	6.78669699209741	RJFsBRs
2	119220001	119260000	390	0.690118	0.31397	119240001	7.54985233489711	RJFsBRs
2	119240001	119280000	388	0.615669	0.240545	119260001	6.48951319531749	RJFsBRs
2	119260001	119300000	322	0.547767	0.206826	119280001	5.5224196379059	RJFsBRs
2	119280001	119320000	260	0.548098	0.252518	119300001	5.52713390210288	RJFsBRs
2	119300001	119340000	272	0.474571	0.221876	119320001	4.4799263383227	RJFsBRs
2	119320001	119360000	252	0.45598	0.187322	119340001	4.21514420634074	RJFsBRs
2	119340001	119380000	284	0.561504	0.245326	119360001	5.71806872332552	RJFsBRs
2	119360001	119400000	298	0.557905	0.205407	119380001	5.66681000173964	RJFsBRs
2	119400001	119440000	234	0.449341	0.124811	119420001	4.12058831509077	RJFsBRs
2	149160001	149200000	1913	0.517346	0.361136	149180001	5.08914884897453	RJFsBRs
2	149180001	149220000	1874	0.510666	0.365726	149200001	4.99400901563369	RJFsBRs
2	149200001	149240000	1634	0.481979	0.318843	149220001	4.58543470439888	RJFsBRs
3	29120001	29160000	567	0.457557	0.205646	29140001	4.23760461310399	RJFsBRs
3	29140001	29180000	752	0.481947	0.241976	29160001	4.5849789447182	RJFsBRs
3	29360001	29400000	678	0.480014	0.23168	29380001	4.55744821150745	RJFsBRs
3	29380001	29420000	688	0.591501	0.334936	29400001	6.14530069648795	RJFsBRs
3	29400001	29440000	884	0.590676	0.336017	29420001	6.13355064222056	RJFsBRs
3	29420001	29460000	995	0.454035	0.220576	29440001	4.18744256324973	RJFsBRs
3	59140001	59180000	610	0.469556	0.230279	59160001	4.40850025086696	RJFsBRs
3	59160001	59200000	651	0.460347	0.200659	59180001	4.27734116026281	RJFsBRs
3	93760001	93800000	752	0.464138	0.185814	93780001	4.33133443993273	RJFsBRs
4	18140001	18180000	240	0.512615	0.207161	18160001	5.02176762868478	RJFsBRs
4	18160001	18200000	209	0.455314	0.19712	18180001	4.2056587079867	RJFsBRs
4	28100001	28140000	406	0.451387	0.203447	28120001	4.1497284496739	RJFsBRs
4	28200001	28240000	520	0.452231	0.264917	28220001	4.1617491112517	RJFsBRs
4	71580001	71620000	543	0.465373	0.231225	71600001	4.34892391510877	RJFsBRs
4	71600001	71640000	530	0.486775	0.239548	71620001	4.65374168653999	RJFsBRs
4	71700001	71740000	511	0.472424	0.186527	71720001	4.44934771224743	RJFsBRs
4	71720001	71760000	515	0.551301	0.236248	71740001	5.57275259764041	RJFsBRs
4	71740001	71780000	313	0.605305	0.26847	71760001	6.34190402873898	RJFsBRs
4	71760001	71800000	432	0.556781	0.239086	71780001	5.65080144295594	RJFsBRs
4	71780001	71820000	522	0.558364	0.248151	71800001	5.67334730465932	RJFsBRs
4	71800001	71840000	531	0.538141	0.253902	71820001	5.38532142896295	RJFsBRs
4	72020001	72060000	334	0.506727	0.288798	72040001	4.93790784744065	RJFsBRs
4	72040001	72080000	319	0.521476	0.255856	72060001	5.1479703327616	RJFsBRs
4	72060001	72100000	353	0.499987	0.252764	72080001	4.84191346469854	RJFsBRs
4	72080001	72120000	415	0.521537	0.316967	72100001	5.14883912465289	RJFsBRs
4	72100001	72140000	484	0.461658	0.265916	72120001	4.29601306468045	RJFsBRs
4	78020001	78060000	903	0.471725	0.218347	78040001	4.43939221172269	RJFsBRs
4	83640001	83680000	1053	0.486155	0.248463	83660001	4.64491134272692	RJFsBRs
4	83660001	83700000	1050	0.489202	0.256229	83680001	4.68830820982116	RJFsBRs
5	29860001	29900000	562	0.451866	0.216385	29880001	4.156550602394	RJFsBRs
5	29880001	29920000	594	0.567443	0.232875	29900001	5.80265487156073	RJFsBRs
5	29900001	29940000	583	0.478503	0.210357	29920001	4.53592780908559	RJFsBRs
5	29920001	29960000	569	0.565391	0.284553	29940001	5.77342928203747	RJFsBRs
5	29940001	29980000	613	0.565128	0.321948	29960001	5.76968350716192	RJFsBRs
5	29960001	30000000	826	0.514091	0.272125	29980001	5.0427895439559	RJFsBRs
5	29980001	30020000	975	0.533869	0.274772	30000001	5.32447751159288	RJFsBRs
5	30000001	30040000	950	0.457259	0.246997	30020001	4.2333603510777	RJFsBRs
5	30540001	30580000	422	0.466211	0.200234	30560001	4.36085912174644	RJFsBRs
5	30560001	30600000	594	0.453094	0.218471	30580001	4.17404038013989	RJFsBRs
5	30660001	30700000	885	0.451252	0.238394	30680001	4.14780571352106	RJFsBRs
5	30680001	30720000	828	0.461436	0.242572	30700001	4.29285123189577	RJFsBRs
5	30720001	30760000	813	0.442343	0.213669	30740001	4.02091936992323	RJFsBRs
5	30740001	30780000	684	0.442053	0.212761	30760001	4.01678904781711	RJFsBRs
5	30760001	30800000	686	0.446821	0.225035	30780001	4.08469724023764	RJFsBRs
5	30780001	30820000	680	0.474839	0.209658	30800001	4.48374332564835	RJFsBRs
5	30800001	30840000	633	0.502445	0.221087	30820001	4.87692150517037	RJFsBRs
5	30820001	30860000	639	0.484935	0.212394	30840001	4.6275355049012	RJFsBRs
5	30980001	31020000	385	0.443229	0.201042	31000001	4.03353821608191	RJFsBRs
5	31060001	31100000	365	0.445552	0.214176	31080001	4.06662352040088	RJFsBRs
5	31080001	31120000	398	0.485255	0.252308	31100001	4.63209310170795	RJFsBRs
5	31100001	31140000	497	0.441856	0.230742	31120001	4.01398327728296	RJFsBRs
5	31180001	31220000	447	0.453101	0.22225	31200001	4.17414007757004	RJFsBRs
5	31240001	31280000	415	0.441301	0.167683	31260001	4.00607869532126	RJFsBRs
5	31260001	31300000	368	0.468035	0.181075	31280001	4.3868374235449	RJFsBRs
5	31280001	31320000	528	0.485877	0.250727	31300001	4.64095193050106	RJFsBRs
5	31300001	31340000	710	0.474808	0.249854	31320001	4.48330180845769	RJFsBRs
5	31320001	31360000	520	0.487409	0.24009	31340001	4.66277142521336	RJFsBRs
5	31340001	31380000	348	0.54841	0.270583	31360001	5.53157755898945	RJFsBRs
5	31360001	31400000	330	0.522362	0.279463	31380001	5.16058917892028	RJFsBRs
5	31380001	31420000	347	0.46907	0.241409	31400001	4.40157840071672	RJFsBRs
5	31400001	31440000	516	0.475915	0.211371	31420001	4.49906824491103	RJFsBRs
5	31420001	31460000	625	0.485221	0.214437	31440001	4.63160885704723	RJFsBRs
5	31440001	31480000	554	0.452024	0.206128	31460001	4.15880091581733	RJFsBRs
5	32260001	32300000	753	0.480703	0.242992	32280001	4.56726128713198	RJFsBRs
5	32280001	32320000	606	0.54148	0.238097	32300001	5.43287710314335	RJFsBRs
5	32300001	32340000	565	0.492029	0.161483	32320001	4.72857172911076	RJFsBRs
5	32320001	32360000	553	0.4849	0.171096	32340001	4.62703701775046	RJFsBRs
5	32560001	32600000	508	0.46048	0.160031	32580001	4.27923541143561	RJFsBRs
5	32580001	32620000	463	0.490587	0.194218	32600001	4.70803405850036	RJFsBRs
5	33100001	33140000	434	0.553477	0.110737	33120001	5.60374425592628	RJFsBRs
5	33120001	33160000	416	0.547682	0.106479	33140001	5.52120902625411	RJFsBRs
5	33140001	33180000	357	0.498531	0.114016	33160001	4.82117639922785	RJFsBRs
5	34440001	34480000	986	0.505912	0.271744	34460001	4.92630021807346	RJFsBRs
5	34460001	34500000	938	0.497499	0.239523	34480001	4.80647814952609	RJFsBRs
5	34500001	34540000	962	0.479255	0.231807	34520001	4.54663816158145	RJFsBRs
5	34520001	34560000	840	0.465757	0.248436	34540001	4.35439303127687	RJFsBRs
5	34980001	35020000	397	0.48086	0.187367	35000001	4.56949735806529	RJFsBRs
5	35000001	35040000	328	0.496159	0.201809	35020001	4.78739321289784	RJFsBRs
7	21380001	21420000	476	0.469184	0.223563	21400001	4.40320204457912	RJFsBRs
7	21400001	21440000	433	0.468459	0.212813	21420001	4.39287623931383	RJFsBRs
7	21920001	21960000	1010	0.455915	0.223738	21940001	4.21421844448937	RJFsBRs
8	500001	540000	486	0.44104	0.256767	520001	4.00236140542575	RJFsBRs
8	520001	560000	465	0.45261	0.291024	540001	4.16714701496969	RJFsBRs
9	10240001	10280000	961	0.450218	0.155972	10260001	4.13307897883926	RJFsBRs
14	13660001	13700000	960	0.548524	0.365857	13680001	5.53320120285186	RJFsBRs
14	13680001	13720000	1628	0.592597	0.445068	13700001	6.16091046555106	RJFsBRs
14	13700001	13740000	1789	0.632804	0.494965	13720001	6.73355826182875	RJFsBRs
14	13720001	13760000	1991	0.626983	0.483855	13740001	6.65065272741602	RJFsBRs
14	13740001	13780000	1945	0.572112	0.409523	13760001	5.86915305746917	RJFsBRs
14	13760001	13800000	1545	0.528788	0.351639	13780001	5.25211141979576	RJFsBRs
14	13780001	13820000	1147	0.493068	0.299251	13800001	4.74336967624267	RJFsBRs
14	14260001	14300000	1960	0.490329	0.327648	14280001	4.70435949607492	RJFsBRs
14	14280001	14320000	1843	0.547682	0.404082	14300001	5.52120902625411	RJFsBRs
14	14300001	14340000	968	0.541235	0.380049	14320001	5.42938769308818	RJFsBRs
15	20001	60000	209	0.495848	0.203338	40001	4.78296379850128	RJFsBRs
15	40001	80000	172	0.453906	0.196921	60001	4.18560528203701	RJFsBRs
15	60001	100000	189	0.446242	0.185595	80001	4.07645083851543	RJFsBRs
15	80001	120000	182	0.459521	0.188997	100001	4.26557686350539	RJFsBRs
15	100001	140000	173	0.486144	0.197273	120001	4.64475467533669	RJFsBRs
15	120001	160000	152	0.461658	0.169332	140001	4.29601306468045	RJFsBRs
15	160001	200000	133	0.455078	0.199061	180001	4.20229748034172	RJFsBRs
15	180001	220000	109	0.469482	0.212268	200001	4.4074463066054	RJFsBRs
18	480001	520000	591	0.461565	0.214259	500001	4.29468851310849	RJFsBRs
24	6100001	6140000	675	0.451356	0.246275	6120001	4.14928693248325	RJFsBRs
24	6120001	6160000	595	0.63456	0.375258	6140001	6.75856807430577	RJFsBRs
24	6140001	6180000	510	0.651438	0.43357	6160001	6.99895282088161	RJFsBRs
24	6160001	6200000	437	0.556246	0.392479	6180001	5.64318171079466	RJFsBRs
26	60001	100000	169	0.454557	0.166571	80001	4.19487714304074	RJFsBRs
26	80001	120000	146	0.443024	0.175231	100001	4.03061850562758	RJFsBRs
26	100001	140000	151	0.496787	0.233226	120001	4.79633749663108	RJFsBRs
26	120001	160000	185	0.629138	0.27986	140001	6.68134529341146	RJFsBRs
26	140001	180000	195	0.598111	0.196227	160001	6.23944355552731	RJFsBRs
26	200001	240000	212	0.53936	0.212416	220001	5.40268302429865	RJFsBRs
26	220001	260000	347	0.465705	0.214395	240001	4.35365242179577	RJFsBRs
28	4140001	4180000	786	0.455787	0.217846	4160001	4.21239540576667	RJFsBRs
1	31920001	31960000	396	0.511642	0.216011	31940001	4.05280035165985	RJFsLRs
1	32460001	32500000	651	0.594731	0.188552	32480001	5.14404467863489	RJFsLRs
1	32480001	32520000	647	0.752754	0.22771	32500001	7.21943013617533	RJFsLRs
1	32500001	32540000	581	0.726726	0.21041	32520001	6.87759298152782	RJFsLRs
1	32560001	32600000	391	0.551687	0.268209	32580001	4.57872892311594	RJFsLRs
1	32780001	32820000	617	0.617129	0.297205	32800001	5.43820744910495	RJFsLRs
1	32800001	32840000	696	0.577386	0.261824	32820001	4.91624517627739	RJFsLRs
1	33720001	33760000	1122	0.543307	0.267034	33740001	4.46867070289364	RJFsLRs
1	33740001	33780000	1025	0.58163	0.283038	33760001	4.97198349210358	RJFsLRs
1	35980001	36020000	890	0.532377	0.243428	36000001	4.32512221279462	RJFsLRs
1	43180001	43220000	407	0.529308	0.220577	43200001	4.28481568799006	RJFsLRs
1	45140001	45180000	821	0.533036	0.275092	45160001	4.3337771492059	RJFsLRs
1	55060001	55100000	877	0.532987	0.225796	55080001	4.3331336106867	RJFsLRs
1	55080001	55120000	704	0.514664	0.193195	55100001	4.09248960482354	RJFsLRs
1	55280001	55320000	282	0.544503	0.274688	55300001	4.48437829613778	RJFsLRs
1	55300001	55340000	331	0.653075	0.30262	55320001	5.91030205341413	RJFsLRs
1	55320001	55360000	323	0.563666	0.270623	55340001	4.7360543909015	RJFsLRs
1	55340001	55380000	321	0.54244	0.231424	55360001	4.45728401113556	RJFsLRs
1	55360001	55400000	397	0.711395	0.262453	55380001	6.67624422565335	RJFsLRs
1	55380001	55420000	632	0.693313	0.304297	55400001	6.43876537862952	RJFsLRs
1	55400001	55440000	642	0.64433	0.295636	55420001	5.79545012789574	RJFsLRs
1	55900001	55940000	735	0.556346	0.23417	55920001	4.63991761619658	RJFsLRs
1	55920001	55960000	838	0.60347	0.281555	55940001	5.25881780351827	RJFsLRs
1	55940001	55980000	879	0.536426	0.251204	55960001	4.37829950798318	RJFsLRs
1	56280001	56320000	848	0.518296	0.229083	56300001	4.14019025587932	RJFsLRs
1	56640001	56680000	650	0.583184	0.255562	56660001	4.99239285656962	RJFsLRs
1	64940001	64980000	736	0.527626	0.230141	64960001	4.26272524331059	RJFsLRs
1	75900001	75940000	259	0.57392	0.209486	75920001	4.87072467612339	RJFsLRs
1	75920001	75960000	274	0.624619	0.286165	75940001	5.53657690846832	RJFsLRs
1	75940001	75980000	226	0.531505	0.310906	75960001	4.3136698538407	RJFsLRs
1	77460001	77500000	960	0.527309	0.25239	77480001	4.25856194309455	RJFsLRs
1	79060001	79100000	29	0.564227	0.359145	79080001	4.74342225027438	RJFsLRs
1	80340001	80380000	1147	0.535043	0.27628	80360001	4.36013596161475	RJFsLRs
1	101040001	101080000	22	0.63693	0.365945	101060001	5.69826267805744	RJFsLRs
1	161180001	161220000	378	0.542102	0.303977	161200001	4.452844908697	RJFsLRs
1	161200001	161240000	512	0.550686	0.274574	161220001	4.56558235050944	RJFsLRs
1	169080001	169120000	889	0.511022	0.251421	169100001	4.04465761937609	RJFsLRs
1	170200001	170240000	880	0.565405	0.298828	170220001	4.7588934416135	RJFsLRs
1	170220001	170260000	904	0.569401	0.281463	170240001	4.81137466452619	RJFsLRs
1	170240001	170280000	1024	0.53998	0.255687	170260001	4.4249757507839	RJFsLRs
1	170320001	170360000	983	0.513456	0.278593	170340001	4.0766244103094	RJFsLRs
1	170680001	170720000	704	0.559406	0.262535	170700001	4.68010594004863	RJFsLRs
1	170700001	170740000	746	0.599492	0.292508	170720001	5.20657298251059	RJFsLRs
1	170760001	170800000	546	0.519135	0.228088	170780001	4.15120921134072	RJFsLRs
1	171000001	171040000	961	0.523994	0.261773	171020001	4.21502459225482	RJFsLRs
1	185860001	185900000	1560	0.535551	0.293211	185880001	4.36680774871176	RJFsLRs
1	185880001	185920000	1456	0.55895	0.322237	185900001	4.67411709178833	RJFsLRs
2	25620001	25660000	329	0.603891	0.262096	25640001	5.26434698140772	RJFsLRs
2	26380001	26420000	554	0.535606	0.255907	26400001	4.36753008786596	RJFsLRs
2	26400001	26440000	565	0.529592	0.227031	26420001	4.28854558471358	RJFsLRs
2	27820001	27860000	546	0.539848	0.257846	27840001	4.42324213681381	RJFsLRs
2	27840001	27880000	420	0.601925	0.251971	27860001	5.23852664000473	RJFsLRs
2	70800001	70840000	419	0.509073	0.195303	70820001	4.01906054643895	RJFsLRs
2	70820001	70860000	482	0.649188	0.277307	70840001	5.85925237537068	RJFsLRs
2	70840001	70880000	533	0.784231	0.388554	70860001	7.63283140084566	RJFsLRs
2	70860001	70900000	511	0.780104	0.419031	70880001	7.57862969740205	RJFsLRs
2	70880001	70920000	441	0.56343	0.248484	70900001	4.73295489925801	RJFsLRs
2	82420001	82460000	434	0.528598	0.189674	82440001	4.27549094618125	RJFsLRs
2	82440001	82480000	472	0.558523	0.230255	82460001	4.66850911326387	RJFsLRs
2	82900001	82940000	387	0.589954	0.204178	82920001	5.08130623973251	RJFsLRs
2	82920001	82960000	410	0.624392	0.25412	82940001	5.53359561777734	RJFsLRs
2	82940001	82980000	396	0.59866	0.24273	82960001	5.19564596112336	RJFsLRs
2	82980001	83020000	602	0.512748	0.261922	83000001	4.06732593537892	RJFsLRs
2	83000001	83040000	598	0.520774	0.270442	83020001	4.17273491813599	RJFsLRs
2	90440001	90480000	1021	0.52366	0.246643	90460001	4.21063802357293	RJFsLRs
2	93080001	93120000	424	0.52959	0.227352	93100001	4.28851931783525	RJFsLRs
2	114660001	114700000	540	0.511772	0.236026	114680001	4.0545076987516	RJFsLRs
2	119160001	119200000	413	0.508708	0.204113	119180001	4.01426684114287	RJFsLRs
2	119180001	119220000	406	0.550576	0.254178	119200001	4.56413767220103	RJFsLRs
2	119200001	119240000	389	0.567503	0.259276	119220001	4.78644739698658	RJFsLRs
2	119220001	119260000	417	0.585303	0.262769	119240001	5.02022261416522	RJFsLRs
2	119240001	119280000	415	0.515551	0.204366	119260001	4.10413896536497	RJFsLRs
2	129860001	129900000	850	0.511176	0.243416	129880001	4.04668016900786	RJFsLRs
2	132880001	132920000	649	0.527315	0.228421	132900001	4.25864074372955	RJFsLRs
2	132900001	132940000	652	0.527241	0.253099	132920001	4.25766886923117	RJFsLRs
2	134520001	134560000	322	0.518419	0.219139	134540001	4.1418056688969	RJFsLRs
2	136040001	136080000	879	0.514033	0.210467	136060001	4.08420240470895	RJFsLRs
2	136080001	136120000	896	0.514009	0.226948	136100001	4.08388720216894	RJFsLRs
2	136100001	136140000	949	0.521251	0.229531	136120001	4.17899956861881	RJFsLRs
2	136260001	136300000	1068	0.516391	0.257956	136280001	4.11517105426554	RJFsLRs
2	136280001	136320000	1075	0.515145	0.254095	136300001	4.09880678906303	RJFsLRs
2	136300001	136340000	893	0.518566	0.252035	136320001	4.1437362844545	RJFsLRs
2	136320001	136360000	829	0.534665	0.247146	136340001	4.35517152160949	RJFsLRs
2	136480001	136520000	989	0.508949	0.263991	136500001	4.0174319999822	RJFsLRs
2	136540001	136580000	963	0.515644	0.23118	136560001	4.10536037520754	RJFsLRs
2	136560001	136600000	963	0.533161	0.252053	136580001	4.33541882910182	RJFsLRs
2	136580001	136620000	817	0.564123	0.270633	136600001	4.74205637260097	RJFsLRs
2	136600001	136640000	723	0.576664	0.288027	136620001	4.90676283319857	RJFsLRs
2	136620001	136660000	704	0.561072	0.275382	136640001	4.70198624970142	RJFsLRs
2	136640001	136680000	655	0.547093	0.254758	136660001	4.51839390358119	RJFsLRs
2	137500001	137540000	785	0.509542	0.217611	137520001	4.02522012940843	RJFsLRs
2	143340001	143380000	351	0.515119	0.247373	143360001	4.09846531964468	RJFsLRs
2	143400001	143440000	490	0.538033	0.311178	143420001	4.39940494472509	RJFsLRs
2	143420001	143460000	452	0.631851	0.382309	143440001	5.63155794052652	RJFsLRs
3	6800001	6840000	715	0.567183	0.272899	6820001	4.78224469645303	RJFsLRs
3	13580001	13620000	852	0.520554	0.250685	13600001	4.16984556151917	RJFsLRs
3	13820001	13860000	996	0.540253	0.2693	13840001	4.42856117967659	RJFsLRs
3	13840001	13880000	1161	0.562612	0.276628	13860001	4.72221174601912	RJFsLRs
3	21380001	21420000	814	0.564414	0.235868	21400001	4.74587820339867	RJFsLRs
3	26280001	26320000	781	0.520916	0.247199	26300001	4.17459986649775	RJFsLRs
3	36380001	36420000	362	0.520342	0.261245	36400001	4.16706127241569	RJFsLRs
3	37420001	37460000	573	0.557554	0.180793	37440001	4.65578281071072	RJFsLRs
3	37440001	37480000	617	0.599787	0.229129	37460001	5.21044734706496	RJFsLRs
3	37460001	37500000	600	0.579741	0.212816	37480001	4.94717442551647	RJFsLRs
3	65120001	65160000	574	0.531509	0.211665	65140001	4.31372238759737	RJFsLRs
3	72800001	72840000	790	0.540635	0.263481	72820001	4.43357815343851	RJFsLRs
3	85720001	85760000	498	0.532837	0.162867	85740001	4.3311635948116	RJFsLRs
3	88320001	88360000	622	0.546894	0.255095	88340001	4.51578034918689	RJFsLRs
3	98500001	98540000	657	0.555096	0.289529	98520001	4.6235008172374	RJFsLRs
3	100840001	100880000	1039	0.528446	0.254471	100860001	4.27349466342781	RJFsLRs
4	720001	760000	620	0.554194	0.199579	740001	4.61165445510846	RJFsLRs
4	39560001	39600000	1062	0.528384	0.288368	39580001	4.27268039019944	RJFsLRs
4	42300001	42340000	464	0.508416	0.203372	42320001	4.01043187690601	RJFsLRs
4	42820001	42860000	596	0.591992	0.265638	42840001	5.10807218875555	RJFsLRs
4	56920001	56960000	914	0.580149	0.245769	56940001	4.95253286869675	RJFsLRs
4	56940001	56980000	803	0.563206	0.212683	56960001	4.73001300888452	RJFsLRs
4	62440001	62480000	542	0.507794	0.187873	62460001	4.00226287774392	RJFsLRs
4	62460001	62500000	566	0.555506	0.21883	62480001	4.62888552729601	RJFsLRs
4	72040001	72080000	309	0.53007	0.313088	72060001	4.29482336863557	RJFsLRs
4	76040001	76080000	638	0.58704	0.2384	76060001	5.04303539799888	RJFsLRs
4	76060001	76100000	579	0.558854	0.24547	76080001	4.67285628162826	RJFsLRs
4	77180001	77220000	972	0.557852	0.258218	77200001	4.65969657558259	RJFsLRs
5	4000001	4040000	274	0.512939	0.263463	4020001	4.06983442225988	RJFsLRs
5	4020001	4060000	283	0.509485	0.246218	4040001	4.02447152337589	RJFsLRs
5	4040001	4080000	259	0.521318	0.255112	4060001	4.17987950904302	RJFsLRs
5	4060001	4100000	251	0.593215	0.322576	4080001	5.1241343848572	RJFsLRs
5	4080001	4120000	280	0.57659	0.315226	4100001	4.90579095870019	RJFsLRs
5	4100001	4140000	287	0.548415	0.274753	4120001	4.53575631016041	RJFsLRs
5	6960001	7000000	954	0.518624	0.237956	6980001	4.14449802392621	RJFsLRs
5	6980001	7020000	883	0.552169	0.255009	7000001	4.5850592407946	RJFsLRs
5	29940001	29980000	644	0.512609	0.288953	29960001	4.06550038733466	RJFsLRs
5	32820001	32860000	352	0.51744	0.137556	32840001	4.12894803195208	RJFsLRs
5	32840001	32880000	259	0.567042	0.14093	32860001	4.78039288153044	RJFsLRs
5	48880001	48920000	517	0.609142	0.253573	48900001	5.33331067047541	RJFsLRs
5	48900001	48940000	527	0.589872	0.229496	48920001	5.08022929772079	RJFsLRs
5	48920001	48960000	624	0.566708	0.242992	48940001	4.77600631284854	RJFsLRs
5	48940001	48980000	713	0.574333	0.262791	48960001	4.8761487864995	RJFsLRs
5	48960001	49000000	649	0.511723	0.217295	48980001	4.0538641602324	RJFsLRs
5	49160001	49200000	462	0.581887	0.265155	49180001	4.97535878596959	RJFsLRs
5	49180001	49220000	448	0.68611	0.308152	49200001	6.34416521630718	RJFsLRs
5	49200001	49240000	427	0.604374	0.233161	49220001	5.27069043252554	RJFsLRs
5	49360001	49400000	653	0.554676	0.235391	49380001	4.61798477278712	RJFsLRs
5	49380001	49420000	717	0.553598	0.241842	49400001	4.60382692536473	RJFsLRs
6	9180001	9220000	1068	0.548714	0.276334	9200001	4.53968320847144	RJFsLRs
6	15140001	15180000	510	0.519659	0.231735	15160001	4.1580911334644	RJFsLRs
7	1840001	1880000	1065	0.524014	0.255999	1860001	4.21528726103816	RJFsLRs
7	8460001	8500000	315	0.613914	0.302543	8480001	5.39598344218196	RJFsLRs
7	8480001	8520000	243	0.592621	0.249003	8500001	5.1163331219918	RJFsLRs
7	8500001	8540000	246	0.60788	0.175457	8520001	5.31673627024623	RJFsLRs
7	8520001	8560000	272	0.530504	0.160585	8540001	4.3005232812342	RJFsLRs
7	8560001	8600000	271	0.51347	0.220568	8580001	4.07680827845774	RJFsLRs
7	8580001	8620000	272	0.55873	0.280586	8600001	4.67122773517151	RJFsLRs
7	8600001	8640000	253	0.555589	0.279768	8620001	4.6299756027469	RJFsLRs
7	8620001	8660000	248	0.566888	0.259262	8640001	4.77837033189866	RJFsLRs
7	24860001	24900000	732	0.509681	0.231604	24880001	4.02704567745269	RJFsLRs
7	25360001	25400000	896	0.508463	0.24316	25380001	4.01104914854687	RJFsLRs
7	25380001	25420000	766	0.550074	0.266287	25400001	4.55754468573902	RJFsLRs
7	36920001	36960000	88	0.552265	0.211553	36940001	4.58632005095466	RJFsLRs
8	1780001	1820000	700	0.540433	0.276837	1800001	4.43092519872671	RJFsLRs
8	1800001	1840000	578	0.545111	0.277977	1820001	4.49236342715152	RJFsLRs
8	9160001	9200000	299	0.554279	0.364249	9180001	4.61277079743769	RJFsLRs
8	9180001	9220000	276	0.570755	0.356054	9200001	4.82915734115877	RJFsLRs
8	9200001	9240000	360	0.554967	0.344427	9220001	4.62180660358481	RJFsLRs
8	9220001	9260000	418	0.541879	0.298136	9240001	4.44991615176268	RJFsLRs
8	9240001	9280000	402	0.517474	0.265094	9260001	4.12939456888377	RJFsLRs
8	9320001	9360000	451	0.511877	0.329901	9340001	4.05588670986417	RJFsLRs
8	9340001	9380000	440	0.535919	0.350615	9360001	4.37164085432534	RJFsLRs
8	9360001	9400000	391	0.521978	0.328927	9380001	4.18854757889346	RJFsLRs
8	9480001	9520000	414	0.529862	0.332964	9500001	4.29209161328877	RJFsLRs
8	9500001	9540000	501	0.554239	0.333913	9520001	4.61224545987099	RJFsLRs
8	9520001	9560000	421	0.53967	0.293691	9540001	4.42090438464203	RJFsLRs
8	14280001	14320000	719	0.550942	0.27374	14300001	4.56894451093627	RJFsLRs
9	7240001	7280000	701	0.513596	0.303981	7260001	4.07846309179283	RJFsLRs
9	7260001	7300000	745	0.517192	0.292688	7280001	4.12569093903858	RJFsLRs
9	12360001	12400000	992	0.535308	0.251418	12380001	4.36361632299409	RJFsLRs
9	12380001	12420000	697	0.542835	0.26965	12400001	4.46247171960666	RJFsLRs
9	12400001	12440000	451	0.569528	0.252534	12420001	4.81304261130044	RJFsLRs
10	5480001	5520000	656	0.569754	0.227706	5500001	4.81601076855226	RJFsLRs
10	5500001	5540000	668	0.541068	0.202097	5520001	4.43926493259797	RJFsLRs
10	5520001	5560000	710	0.533656	0.212608	5540001	4.34191988148965	RJFsLRs
10	5820001	5860000	622	0.559337	0.207803	5840001	4.67919973274609	RJFsLRs
10	5840001	5880000	633	0.642361	0.247414	5860001	5.76959038617525	RJFsLRs
10	5860001	5900000	559	0.668977	0.30023	5880001	6.11915000305315	RJFsLRs
10	5880001	5920000	466	0.619201	0.275329	5900001	5.46541993505968	RJFsLRs
10	5900001	5940000	648	0.555443	0.278232	5920001	4.62805812062847	RJFsLRs
10	5920001	5960000	958	0.594967	0.293065	5940001	5.14714417027838	RJFsLRs
10	5940001	5980000	901	0.634931	0.276994	5960001	5.67200893316192	RJFsLRs
10	5960001	6000000	665	0.682568	0.253425	5980001	6.29764657477646	RJFsLRs
10	5980001	6020000	819	0.642186	0.245636	6000001	5.76729203432097	RJFsLRs
10	6000001	6040000	802	0.521606	0.216903	6020001	4.18366193952321	RJFsLRs
10	6360001	6400000	910	0.520547	0.240934	6380001	4.169753627445	RJFsLRs
10	6380001	6420000	855	0.577875	0.225629	6400001	4.92266742803022	RJFsLRs
10	6400001	6440000	736	0.612126	0.222995	6420001	5.37250085295075	RJFsLRs
10	6420001	6460000	721	0.559059	0.203395	6440001	4.67554863665757	RJFsLRs
10	6440001	6480000	836	0.567994	0.21165	6460001	4.79289591561774	RJFsLRs
10	6460001	6500000	964	0.537165	0.223341	6480001	4.38800511952784	RJFsLRs
10	7840001	7880000	775	0.583071	0.254222	7860001	4.99090877794371	RJFsLRs
10	9220001	9260000	698	0.521062	0.264521	9240001	4.17651734861618	RJFsLRs
10	9240001	9280000	659	0.513839	0.237838	9260001	4.08165451751049	RJFsLRs
10	13520001	13560000	763	0.532834	0.242808	13540001	4.3311241944941	RJFsLRs
10	20420001	20460000	32	0.621634	0.259731	20440001	5.49737359255382	RJFsLRs
11	80001	120000	423	0.687737	0.263463	100001	6.36553332183244	RJFsLRs
11	100001	140000	535	0.758278	0.323272	120001	7.29197925413571	RJFsLRs
11	120001	160000	585	0.693443	0.285097	140001	6.44047272572127	RJFsLRs
11	140001	180000	519	0.646128	0.288084	160001	5.81906405151862	RJFsLRs
11	160001	200000	442	0.636356	0.274158	180001	5.69072408397538	RJFsLRs
11	180001	220000	493	0.607978	0.229185	200001	5.31802334728463	RJFsLRs
11	200001	240000	515	0.566859	0.210413	220001	4.77798946216281	RJFsLRs
11	220001	260000	566	0.605837	0.246183	240001	5.28990465402736	RJFsLRs
11	240001	280000	561	0.699604	0.299439	260001	6.52138784443125	RJFsLRs
11	260001	300000	448	0.724224	0.268316	280001	6.84473311673114	RJFsLRs
11	280001	320000	496	0.607554	0.192921	300001	5.31245476907768	RJFsLRs
11	300001	340000	782	0.593039	0.257598	320001	5.12182289956375	RJFsLRs
11	320001	360000	898	0.576204	0.235515	340001	4.9007214511816	RJFsLRs
11	340001	380000	635	0.534167	0.171714	360001	4.34863106890416	RJFsLRs
11	360001	400000	423	0.578461	0.181105	380001	4.93036362338228	RJFsLRs
11	380001	420000	629	0.555723	0.216827	400001	4.63173548359532	RJFsLRs
11	400001	440000	861	0.564136	0.253753	420001	4.74222710731015	RJFsLRs
11	420001	460000	750	0.569372	0.241729	440001	4.81099379479034	RJFsLRs
11	1600001	1640000	984	0.52489	0.240476	1620001	4.22679215374875	RJFsLRs
11	1620001	1660000	971	0.533262	0.237582	1640001	4.33674530645772	RJFsLRs
11	1640001	1680000	828	0.556677	0.268065	1660001	4.64426478456096	RJFsLRs
11	1660001	1700000	864	0.576142	0.297168	1680001	4.89990717795322	RJFsLRs
11	1680001	1720000	965	0.533624	0.251986	1700001	4.34149961143629	RJFsLRs
11	1700001	1740000	978	0.51859	0.223246	1720001	4.14405148699452	RJFsLRs
11	1780001	1820000	602	0.550785	0.239932	1800001	4.566882560987	RJFsLRs
11	1800001	1840000	736	0.508308	0.219833	1820001	4.00901346547594	RJFsLRs
11	1900001	1940000	969	0.522021	0.233387	1920001	4.18911231677766	RJFsLRs
11	1920001	1960000	831	0.534565	0.231652	1940001	4.35385817769276	RJFsLRs
11	2540001	2580000	172	0.561726	0.252794	2560001	4.71057551891686	RJFsLRs
11	2560001	2600000	199	0.536483	0.249439	2580001	4.37904811401572	RJFsLRs
12	7720001	7760000	634	0.514065	0.221482	7740001	4.08462267476231	RJFsLRs
12	7740001	7780000	670	0.556605	0.247323	7760001	4.64331917694092	RJFsLRs
13	3920001	3960000	1043	0.534052	0.252482	3940001	4.34712072339992	RJFsLRs
13	3940001	3980000	1001	0.524753	0.250244	3960001	4.22499287258283	RJFsLRs
13	4080001	4120000	917	0.579158	0.260889	4100001	4.93951763048192	RJFsLRs
14	13660001	13700000	886	0.577687	0.375856	13680001	4.92019834146676	RJFsLRs
14	13680001	13720000	1572	0.624008	0.465892	13700001	5.52855237713708	RJFsLRs
14	13700001	13740000	1766	0.66845	0.529998	13720001	6.11222868061197	RJFsLRs
14	13720001	13760000	1956	0.670692	0.535577	13740001	6.14167385122514	RJFsLRs
14	13740001	13780000	1897	0.622061	0.460189	13760001	5.50298157107827	RJFsLRs
14	13760001	13800000	1499	0.575139	0.389382	13780001	4.88673433846838	RJFsLRs
14	13780001	13820000	1135	0.522911	0.319073	13800001	4.20080107763659	RJFsLRs
14	14260001	14300000	1945	0.566192	0.387073	14280001	4.7692294582382	RJFsLRs
14	14280001	14320000	1822	0.638039	0.479087	14300001	5.71282766209402	RJFsLRs
14	14300001	14340000	943	0.596154	0.422936	14320001	5.16273356257001	RJFsLRs
14	14780001	14820000	233	0.539041	0.315913	14800001	4.41264345140577	RJFsLRs
15	2960001	3000000	276	0.631162	0.300509	2980001	5.62250900094022	RJFsLRs
15	2980001	3020000	314	0.712618	0.332752	3000001	6.692306421755	RJFsLRs
15	3000001	3040000	354	0.694315	0.290244	3020001	6.45192508467519	RJFsLRs
15	3020001	3060000	431	0.593787	0.269778	3040001	5.13164671206092	RJFsLRs
15	3040001	3080000	453	0.595542	0.281525	3060001	5.1546958977996	RJFsLRs
15	3060001	3100000	464	0.606869	0.282122	3080001	5.30345836324805	RJFsLRs
15	3080001	3120000	508	0.514123	0.283224	3100001	4.08538441423401	RJFsLRs
15	3180001	3220000	768	0.525739	0.240339	3200001	4.23794244360182	RJFsLRs
15	3200001	3240000	689	0.519462	0.232147	3220001	4.15550384594844	RJFsLRs
17	10660001	10700000	134	0.526363	0.160661	10680001	4.24613770964225	RJFsLRs
1	18200001	18240000	422	0.573172	0.339565	18220001	4.35744008864095	BRsLRs
1	33740001	33780000	657	0.576071	0.367451	33760001	4.38926409274928	BRsLRs
1	33800001	33840000	566	0.576882	0.386663	33820001	4.39816691004209	BRsLRs
1	41280001	41320000	432	0.540846	0.327901	41300001	4.00257884103626	BRsLRs
1	53140001	53180000	577	0.555852	0.309018	53160001	4.16730840490299	BRsLRs
1	54520001	54560000	979	0.579066	0.312067	54540001	4.4221419445273	BRsLRs
1	54540001	54580000	1035	0.629609	0.38659	54560001	4.97698176503351	BRsLRs
1	54560001	54600000	882	0.608428	0.371029	54580001	4.74446564533064	BRsLRs
1	55060001	55100000	509	0.567752	0.289585	55080001	4.29794160562364	BRsLRs
1	55080001	55120000	404	0.567495	0.25994	55100001	4.29512036759127	BRsLRs
1	64940001	64980000	520	0.561161	0.307994	64960001	4.22558837655223	BRsLRs
1	72640001	72680000	143	0.565604	0.492875	72660001	4.27436176401457	BRsLRs
1	72660001	72700000	119	0.565499	0.488005	72680001	4.27320911812586	BRsLRs
1	72680001	72720000	101	0.570587	0.445782	72700001	4.32906304461886	BRsLRs
1	72700001	72740000	89	0.603046	0.460393	72720001	4.68538431034925	BRsLRs
1	73620001	73660000	122	0.595805	0.188655	73640001	4.60589565434772	BRsLRs
1	73640001	73680000	110	0.558618	0.173419	73660001	4.19767239088562	BRsLRs
1	73660001	73700000	153	0.568967	0.209092	73680001	4.31127936519302	BRsLRs
1	73680001	73720000	146	0.561649	0.221337	73700001	4.23094543553977	BRsLRs
1	73700001	73740000	82	0.584663	0.268609	73720001	4.48358345918557	BRsLRs
1	73720001	73760000	62	0.619837	0.385663	73740001	4.86970885432408	BRsLRs
1	73740001	73780000	78	0.56847	0.285352	73760001	4.30582350798645	BRsLRs
1	73760001	73800000	115	0.586952	0.341995	73780001	4.50871113955949	BRsLRs
1	73780001	73820000	126	0.593411	0.345422	73800001	4.57961532808509	BRsLRs
1	73860001	73900000	111	0.54189	0.249273	73880001	4.01403943444402	BRsLRs
1	73880001	73920000	116	0.569732	0.272506	73900001	4.31967721381078	BRsLRs
1	73900001	73940000	108	0.550707	0.261751	73920001	4.11082875635612	BRsLRs
1	73920001	73960000	104	0.559571	0.266053	73940001	4.20813402452317	BRsLRs
1	73940001	73980000	77	0.595316	0.329443	73960001	4.60052761778029	BRsLRs
1	73960001	74000000	69	0.58624	0.262352	73980001	4.50089510267603	BRsLRs
1	73980001	74020000	87	0.600354	0.275091	74000001	4.65583266527866	BRsLRs
1	74000001	74040000	79	0.594663	0.311386	74020001	4.59335925811049	BRsLRs
1	74020001	74060000	59	0.546755	0.327995	74040001	4.06744536062099	BRsLRs
1	74100001	74140000	69	0.551901	0.344032	74120001	4.12393598674775	BRsLRs
1	74120001	74160000	70	0.554706	0.329993	74140001	4.15472809834619	BRsLRs
1	74320001	74360000	76	0.545227	0.325788	74340001	4.05067161854527	BRsLRs
1	74560001	74600000	48	0.54305	0.251054	74580001	4.02677342711931	BRsLRs
1	75180001	75220000	81	0.544983	0.315156	75200001	4.0479930890515	BRsLRs
1	75320001	75360000	46	0.559336	0.258721	75340001	4.20555429324843	BRsLRs
1	75340001	75380000	55	0.57181	0.340113	75360001	4.34248862482738	BRsLRs
1	75360001	75400000	81	0.552661	0.305183	75380001	4.13227894746605	BRsLRs
1	75380001	75420000	92	0.550826	0.290232	75400001	4.11213508836333	BRsLRs
1	75560001	75600000	106	0.541409	0.394742	75580001	4.00875921851573	BRsLRs
1	75580001	75620000	96	0.553871	0.383089	75600001	4.14556181913596	BRsLRs
1	75600001	75640000	75	0.552997	0.372018	75620001	4.13596741430993	BRsLRs
1	171000001	171040000	641	0.548712	0.354103	171020001	4.0889284844706	BRsLRs
1	178320001	178360000	379	0.582186	0.323262	178340001	4.45639199379187	BRsLRs
2	7680001	7720000	796	0.593422	0.318186	7700001	4.57973608146391	BRsLRs
2	24820001	24860000	714	0.564756	0.318315	24840001	4.26505277626574	BRsLRs
2	24840001	24880000	624	0.578325	0.324691	24860001	4.41400755782696	BRsLRs
2	24980001	25020000	684	0.54481	0.320637	25000001	4.0460939677301	BRsLRs
2	25000001	25040000	666	0.601388	0.369343	25020001	4.6671834828875	BRsLRs
2	25620001	25660000	232	0.669346	0.240345	25640001	5.41319785722146	BRsLRs
2	25640001	25680000	145	0.647112	0.343175	25660001	5.16912234589179	BRsLRs
2	25680001	25720000	301	0.545741	0.189872	25700001	4.05631409461001	BRsLRs
2	25700001	25740000	354	0.608198	0.145814	25720001	4.74194080195537	BRsLRs
2	25720001	25760000	209	0.718726	0.274894	25740001	5.9552707523127	BRsLRs
2	25740001	25780000	153	0.643742	0.408575	25760001	5.1321279016541	BRsLRs
2	25780001	25820000	220	0.678142	0.429193	25800001	5.50975664995582	BRsLRs
2	25800001	25840000	263	0.837208	0.60881	25820001	7.25591637313492	BRsLRs
2	25820001	25860000	329	0.754614	0.482198	25840001	6.34923413949445	BRsLRs
2	25840001	25880000	298	0.604268	0.350802	25860001	4.69879891297787	BRsLRs
2	25860001	25900000	276	0.616483	0.333793	25880001	4.83289005136466	BRsLRs
2	25880001	25920000	268	0.594192	0.276257	25900001	4.58818881798113	BRsLRs
2	25900001	25940000	242	0.541363	0.285604	25920001	4.00825424984068	BRsLRs
2	25920001	25960000	257	0.651582	0.375116	25940001	5.21819212801123	BRsLRs
2	25940001	25980000	231	0.723429	0.365198	25960001	6.00689831054709	BRsLRs
2	25960001	26000000	304	0.614175	0.348214	25980001	4.80755379697279	BRsLRs
2	25980001	26020000	416	0.622411	0.347913	26000001	4.89796514496735	BRsLRs
2	26000001	26040000	393	0.606753	0.334001	26020001	4.72607819901072	BRsLRs
2	26220001	26260000	289	0.548281	0.302686	26240001	4.08419714753694	BRsLRs
2	26360001	26400000	416	0.624134	0.283031	26380001	4.91687951512212	BRsLRs
2	26380001	26420000	358	0.678746	0.408378	26400001	5.51638710821088	BRsLRs
2	26400001	26440000	281	0.687119	0.398982	26420001	5.60830238465071	BRsLRs
2	26920001	26960000	380	0.555113	0.339469	26940001	4.15919597336244	BRsLRs
2	26940001	26980000	484	0.584311	0.31323	26960001	4.47971935106342	BRsLRs
2	26980001	27020000	395	0.550515	0.338706	27000001	4.10872106101676	BRsLRs
2	27000001	27040000	422	0.625922	0.393709	27020001	4.93650742796989	BRsLRs
2	27320001	27360000	273	0.547545	0.30295	27340001	4.07611764873606	BRsLRs
2	27340001	27380000	274	0.654699	0.313833	27360001	5.25240924453613	BRsLRs
2	27360001	27400000	285	0.619005	0.330614	27380001	4.86057550785353	BRsLRs
2	27640001	27680000	366	0.552029	0.343029	27660001	4.12534111697399	BRsLRs
2	27720001	27760000	428	0.606205	0.302889	27740001	4.72006248522963	BRsLRs
2	27780001	27820000	459	0.564417	0.325835	27800001	4.26133137668218	BRsLRs
2	27800001	27840000	385	0.616243	0.33219	27820001	4.83025543219046	BRsLRs
2	27820001	27860000	324	0.720874	0.41408	27840001	5.97885059392178	BRsLRs
2	27840001	27880000	248	0.764706	0.418643	27860001	6.46001987576948	BRsLRs
2	58660001	58700000	301	0.560988	0.330216	58680001	4.22368925523083	BRsLRs
2	60600001	60640000	789	0.567657	0.347349	60620001	4.29689873553386	BRsLRs
2	60620001	60660000	671	0.575379	0.339124	60640001	4.38166760746368	BRsLRs
2	73860001	73900000	288	0.544297	0.365794	73880001	4.04046246924525	BRsLRs
2	75620001	75660000	548	0.566313	0.402065	75640001	4.28214486815835	BRsLRs
2	114600001	114640000	394	0.547656	0.293751	114620001	4.07733616010413	BRsLRs
2	114620001	114660000	323	0.652038	0.381097	114640001	5.22319790444221	BRsLRs
2	114640001	114680000	309	0.5673	0.345233	114660001	4.29297973951224	BRsLRs
2	114660001	114700000	352	0.551957	0.307763	114680001	4.12455073122173	BRsLRs
2	136280001	136320000	860	0.55927	0.289494	136300001	4.20482977297553	BRsLRs
2	136300001	136340000	719	0.570172	0.290755	136320001	4.32450734896347	BRsLRs
3	1500001	1540000	236	0.560791	0.300723	1520001	4.22152667199201	BRsLRs
3	29360001	29400000	402	0.736884	0.399565	29380001	6.15460164800057	BRsLRs
3	29380001	29420000	489	0.824706	0.503753	29400001	7.11867466931899	BRsLRs
3	29400001	29440000	568	0.862442	0.52382	29420001	7.53292462414206	BRsLRs
3	29420001	29460000	612	0.698772	0.312675	29440001	5.73622412313792	BRsLRs
3	51620001	51660000	391	0.633782	0.310242	51640001	5.02279120592488	BRsLRs
3	51640001	51680000	450	0.593846	0.260422	51660001	4.58439057533832	BRsLRs
3	58740001	58780000	511	0.549836	0.297723	58760001	4.10126728426976	BRsLRs
3	85560001	85600000	233	0.557117	0.314744	85580001	4.18119504346699	BRsLRs
3	85580001	85620000	292	0.546727	0.307364	85600001	4.067137988384	BRsLRs
3	85600001	85640000	266	0.55454	0.244491	85620001	4.15290582008404	BRsLRs
3	85620001	85660000	174	0.551484	0.242365	85640001	4.11935833593259	BRsLRs
4	27900001	27940000	188	0.658855	0.475927	27920001	5.29803206656933	BRsLRs
4	27920001	27960000	165	0.67128	0.514834	27940001	5.43442849673354	BRsLRs
4	27940001	27980000	97	0.616604	0.463843	27960001	4.83421833853165	BRsLRs
4	36760001	36800000	380	0.615639	0.350737	36780001	4.8236249739354	BRsLRs
4	42300001	42340000	126	0.712936	0.344792	42320001	5.89171056473518	BRsLRs
4	42320001	42360000	170	0.628946	0.174134	42340001	4.96970362956479	BRsLRs
4	71680001	71720000	151	0.62309	0.272938	71700001	4.90541892171436	BRsLRs
4	83660001	83700000	821	0.5616	0.310013	83680001	4.23040753412503	BRsLRs
4	83680001	83720000	730	0.551096	0.287179	83700001	4.1150990349343	BRsLRs
5	31020001	31060000	163	0.573589	0.42343	31040001	4.36201773945612	BRsLRs
5	31040001	31080000	138	0.716662	0.408238	31060001	5.9326130274146	BRsLRs
5	31060001	31100000	164	0.713986	0.411534	31080001	5.90323702362229	BRsLRs
5	31080001	31120000	109	0.699687	0.311393	31100001	5.74626860873955	BRsLRs
5	31140001	31180000	167	0.61825	0.465416	31160001	4.85228743503469	BRsLRs
5	31160001	31200000	181	0.727186	0.638839	31180001	6.04814107820318	BRsLRs
5	31180001	31220000	178	0.72622	0.612499	31200001	6.03753673602704	BRsLRs
5	31200001	31240000	153	0.700527	0.486994	31220001	5.75548977584925	BRsLRs
5	31220001	31260000	173	0.579165	0.175113	31240001	4.42322872493665	BRsLRs
5	32020001	32060000	250	0.582492	0.236912	32040001	4.45975113323897	BRsLRs
5	32040001	32080000	218	0.610434	0.341049	32060001	4.76648667059498	BRsLRs
5	32060001	32100000	252	0.555516	0.292292	32080001	4.16361993805911	BRsLRs
5	41020001	41060000	439	0.660382	0.303928	41040001	5.31479483106516	BRsLRs
5	48860001	48900000	338	0.633855	0.351621	48880001	5.02359256925703	BRsLRs
5	48880001	48920000	357	0.716766	0.357802	48900001	5.93375469572342	BRsLRs
5	48900001	48940000	315	0.696793	0.286665	48920001	5.71449949253068	BRsLRs
5	48920001	48960000	355	0.789597	0.37937	48940001	6.73326281687349	BRsLRs
5	48940001	48980000	455	0.785061	0.427286	48960001	6.68346851448115	BRsLRs
5	48960001	49000000	387	0.707866	0.294796	48980001	5.83605423468024	BRsLRs
5	49160001	49200000	520	0.592411	0.283684	49180001	4.5686377481926	BRsLRs
5	49180001	49220000	472	0.675286	0.306006	49200001	5.47840468178286	BRsLRs
5	49200001	49240000	456	0.615775	0.253581	49220001	4.82511792480078	BRsLRs
5	49360001	49400000	538	0.551501	0.268546	49380001	4.11954495479076	BRsLRs
5	49380001	49420000	729	0.585445	0.234325	49400001	4.4921679266615	BRsLRs
6	27640001	27680000	829	0.548783	0.32679	27660001	4.08970789264297	BRsLRs
8	7220001	7260000	559	0.563405	0.254685	7240001	4.25022206583098	BRsLRs
8	7240001	7280000	448	0.675813	0.402786	7260001	5.4841898663862	BRsLRs
8	7260001	7300000	457	0.619225	0.410144	7280001	4.86299057542988	BRsLRs
8	7280001	7320000	556	0.676805	0.429278	7300001	5.49507962563955	BRsLRs
8	13780001	13820000	504	0.579249	0.341472	13800001	4.42415084164762	BRsLRs
8	13900001	13940000	282	0.646387	0.383944	13920001	5.16116360046974	BRsLRs
8	13920001	13960000	448	0.559453	0.329711	13940001	4.20683867009585	BRsLRs
8	14000001	14040000	541	0.579562	0.344396	14020001	4.42758682415397	BRsLRs
8	14020001	14060000	598	0.625618	0.378585	14040001	4.93317024368258	BRsLRs
8	14040001	14080000	568	0.60501	0.368386	14060001	4.7069442772581	BRsLRs
8	14060001	14100000	208	0.583233	0.358176	14080001	4.46788551993931	BRsLRs
8	27920001	27960000	847	0.557649	0.256429	27940001	4.1870351159698	BRsLRs
8	27940001	27980000	798	0.59851	0.295213	27960001	4.63559000795691	BRsLRs
8	27960001	28000000	790	0.570256	0.262622	27980001	4.32542946567444	BRsLRs
8	28080001	28120000	704	0.541305	0.26561	28100001	4.00761755020691	BRsLRs
8	28100001	28140000	539	0.546765	0.269639	28120001	4.06755513641992	BRsLRs
8	28120001	28160000	533	0.55524	0.288735	28140001	4.16059012600878	BRsLRs
8	28140001	28180000	637	0.61674	0.289119	28160001	4.83571128939703	BRsLRs
8	28160001	28200000	697	0.623212	0.266282	28180001	4.90675818646124	BRsLRs
8	28180001	28220000	670	0.649003	0.30975	28200001	5.1898809494685	BRsLRs
8	28200001	28240000	649	0.649835	0.284306	28220001	5.19901429593905	BRsLRs
8	28220001	28260000	634	0.630298	0.264441	28240001	4.98454531757944	BRsLRs
8	28240001	28280000	695	0.615868	0.306093	28260001	4.82613883973078	BRsLRs
8	28260001	28300000	721	0.600568	0.316196	28280001	4.65818186737565	BRsLRs
8	28280001	28320000	601	0.561126	0.303836	28300001	4.22520416125599	BRsLRs
8	28320001	28360000	580	0.546344	0.342584	28340001	4.06293357528518	BRsLRs
9	10240001	10280000	760	0.542284	0.244349	10260001	4.01836460092166	BRsLRs
9	16640001	16680000	351	0.597133	0.357247	16660001	4.62047388044495	BRsLRs
9	17460001	17500000	921	0.553314	0.306458	17480001	4.13944730713585	BRsLRs
9	17480001	17520000	1022	0.567088	0.313797	17500001	4.29065249257503	BRsLRs
9	17860001	17900000	401	0.558624	0.328003	17880001	4.19773825636498	BRsLRs
9	20000001	20040000	644	0.551723	0.305347	20020001	4.12198197752689	BRsLRs
9	20100001	20140000	395	0.576227	0.287185	20120001	4.39097659521251	BRsLRs
9	20120001	20160000	386	0.541603	0.279141	20140001	4.01088886901487	BRsLRs
10	7840001	7880000	392	0.576216	0.386831	7860001	4.39085584183369	BRsLRs
11	80001	120000	207	0.777051	0.44718	100001	6.59553809954229	BRsLRs
11	100001	140000	287	0.817314	0.542438	120001	7.03752839875369	BRsLRs
11	120001	160000	321	0.80914	0.494486	140001	6.94779766071246	BRsLRs
11	140001	180000	316	0.801208	0.460572	160001	6.86072349700521	BRsLRs
11	160001	200000	266	0.787728	0.383752	180001	6.71274572005442	BRsLRs
11	180001	220000	242	0.787998	0.398427	200001	6.7157096666254	BRsLRs
11	200001	240000	227	0.767769	0.351181	220001	6.49364420298018	BRsLRs
11	220001	260000	274	0.764923	0.366512	240001	6.46240201060615	BRsLRs
11	240001	280000	294	0.798879	0.491856	260001	6.8351567134356	BRsLRs
11	260001	300000	221	0.812121	0.515807	280001	6.98052182637198	BRsLRs
11	280001	320000	227	0.777362	0.371085	300001	6.59895212688885	BRsLRs
11	300001	340000	456	0.748524	0.386631	320001	6.28238067794917	BRsLRs
11	320001	360000	553	0.750421	0.459638	340001	6.30320514700523	BRsLRs
11	340001	380000	361	0.744965	0.435721	360001	6.2433114711118	BRsLRs
11	360001	400000	207	0.693518	0.264859	380001	5.67854791838277	BRsLRs
11	380001	420000	335	0.679753	0.260322	400001	5.52744153116262	BRsLRs
11	400001	440000	492	0.690838	0.284163	420001	5.64912800427089	BRsLRs
11	420001	460000	414	0.698485	0.312408	440001	5.73307355770878	BRsLRs
11	440001	480000	383	0.647817	0.303656	460001	5.176861539716	BRsLRs
11	460001	500000	531	0.583811	0.246121	480001	4.47423056111717	BRsLRs
11	480001	520000	703	0.602166	0.270324	500001	4.67572404004386	BRsLRs
11	500001	540000	674	0.556902	0.263943	520001	4.17883486379011	BRsLRs
11	1660001	1700000	640	0.572151	0.310465	1680001	4.34623197957071	BRsLRs
11	1780001	1820000	347	0.585439	0.329233	1800001	4.49210206118215	BRsLRs
28	4360001	4400000	331	0.597923	0.318422	4380001	4.62914616856001	BRsLRs
