# Supplementary material for: Genetics of adaptation in modern chicken
Source: PLoS Genet. 2019 Apr 29;15(4):e1007989. doi: 10.1371/journal.pgen.1007989 (PMC6508745; doi:10.1371/journal.pgen.1007989)
Supplement: S16 Table — (XLSX) [file pgen.1007989.s016.xlsx]

## Sheet: dBRsLRs_Top7_GeneList
Chr_Pos	Ref	Alt	Annotation	Gene	Substitution
1_1296810	T	C	missense_variant	LOC416696	c.1964A>G
1_1633147	C	T	missense_variant	LOC101749816	c.157C>T
1_18875908	G	A	missense_variant	CRELD2	c.1042G>A
1_51463988	G	A	missense_variant	SSTR3	c.133G>A
1_51774520	C	G	missense_variant	TXN2	c.273C>G
1_54385510	G	A	missense_variant	SLC41A2	c.340G>A
1_61051970	C	A	missense_variant	CHUNK-1	c.900C>A
1_61707438	G	A	missense_variant	CECR6	c.383C>T
1_68017602	A	G	missense_variant	LOC101750972	c.3058A>G
1_78154338	A	C	missense_variant	TRBV6-5	c.165T>G
1_79056586	G	A	missense_variant	LOC107054733	c.31C>T
1_103970546	G	C	missense_variant	LTN1	c.2647C>G
1_103975874	A	T	missense_variant	LTN1	c.1234T>A
1_113361856	G	A	missense_variant	LOC107056965	c.860G>A
1_135063185	G	C	missense_variant	LOC107051973	c.825C>G
1_183771649	G	A	missense_variant	CNTN5	c.94C>T
1_195854662	C	T	missense_variant	NEU3	c.325G>A
10_6637024	G	A	missense_variant	CHRNA7	c.46C>T
10_6637045	A	T	missense_variant	CHRNA7	c.25T>A
10_7786559	G	C	missense_variant	LOC107054175	c.139G>C
11_493047	T	C	missense_variant	MMP15	c.91A>G
11_513541	C	T	missense_variant	CNGB1	c.1700C>T
11_530591	A	G	missense_variant	KIFC3	c.671A>G
11_1415171	G	A	missense_variant	FHOD1	c.2254G>A
11_1823261	G	T	missense_variant	COG4	c.1932G>T
11_19118713	C	T	missense_variant	CDH1	c.419C>T
12_1219079	G	C	missense_variant	LOC100859515	c.944G>C
12_3039996	C	G	missense_variant	DNAH1	c.879C>G
12_3127649	T	G	missense_variant	ABHD14A	c.576A>C
13_1743158	C	A	missense_variant	LOC107054485	c.1413C>A
13_1794001	C	T	missense_variant	LOC100859022	c.374C>T
13_8325521	C	T	missense_variant	LOC100859549	c.1207G>A
14_6160855	A	C	missense_variant	TEX2L	c.236A>C
14_12883363	G	C	missense_variant	LOC772096	c.175G>C
16_241731	C	T	missense_variant	KIFC1	c.1478G>A
16_340919	G	C	missense_variant	LOC101748132	c.415C>G
16_340921	C	G	missense_variant	LOC101748132	c.413G>C
16_341072	G	C	missense_variant	LOC101748132	c.262C>G
16_352031	T	G	missense_variant	LOC100858529	c.959A>C
16_353057	T	G	missense_variant	LOC100858529	c.788A>C
16_428975	A	G	missense_variant	LOC101748375	c.173T>C
16_435165	G	A	missense_variant	LOC100858282	c.83C>T
16_436335	G	C	missense_variant	LOC769354	c.818C>G
17_2264143	C	T	missense_variant	TPRN	c.872C>T
17_2274193	G	T	missense_variant	TPRN	c.2034G>T
17_9192619	C	A	missense_variant	MORN5	c.418C>A
18_5118727	C	T	missense_variant	LOC417386	c.14C>T
18_9890707	G	C	missense_variant	DNAH17	c.2258G>C
18_10427689	G	A	missense_variant	MYCBPAP	c.337C>T
19_779646	C	T	missense_variant	LIMK1	c.163C>T
19_9859727	A	G	missense_variant	PITPNM3	c.4A>G
2_956693	G	A	missense_variant	LOC107049096	c.1237G>A
2_972280	T	C	missense_variant	LOC107052493	c.898T>C
2_984410	A	G	missense_variant	LOC101751647	c.772A>G
2_19545176	T	C	missense_variant	LOC420515	c.1758A>G
2_21672588	G	A	missense_variant	STEAP1	c.88G>A
2_24767297	A	G	missense_variant	COL28A1	c.1613T>C
2_24767321	T	G	missense_variant	COL28A1	c.1589A>C
2_25705483	T	C	missense_variant	LOC107052504	c.2179A>G
2_40795062	T	G	missense_variant	LOC101751870	c.494T>G
2_40804324	G	A	missense_variant	LOC101750511	c.250G>A
2_42058960	A	G	missense_variant	MRPL3	c.89T>C
2_69439399	G	C	missense_variant	DROSHA	c.861G>C
2_75867970	A	G	missense_variant	LOC101749223	c.3739A>G
2_111550879	T	A	missense_variant	KIF20AL	c.628A>T
2_115755230	G	A	missense_variant	CSPP1	c.1663G>A
20_10438912	G	A	missense_variant	COMMD7	c.751C>T
20_10711619	T	C	missense_variant	LOC107054848	c.320A>G
22_2803327	G	A	missense_variant	ARID5A	c.1081C>T
22_4612718	C	G	missense_variant	CKAP2L	c.1428G>C
24_1663135	A	G	missense_variant	ADAMTS8	c.794T>C
24_5520577	A	G	missense_variant	LOC101748511	c.2186A>G
25_1287942	C	A	missense_variant	CD244	c.711G>T
25_1465618	C	T	missense_variant	NES	c.2818G>A
25_2388221	G	A	missense_variant	CA14	c.53G>A
26_1597094	T	G	missense_variant	LOC100859805	c.2358T>G
26_1597134	G	T	missense_variant	LOC100859805	c.2398G>T
26_1597374	A	C	missense_variant	LOC100859805	c.2638A>C
27_1768503	C	G	missense_variant	PLEKHM1	c.278G>C
27_3209273	G	C	missense_variant	DLX3	c.537G>C
27_3209280	A	T	missense_variant	DLX3	c.544A>T
27_3209289	A	C	missense_variant	DLX3	c.553A>C
27_3209292	A	T	missense_variant	DLX3	c.556A>T
27_3209293	T	A	missense_variant	DLX3	c.557T>A
27_3209294	G	C	missense_variant	DLX3	c.558G>C
27_3209307	A	G	missense_variant	DLX3	c.571A>G
27_4775471	G	C	missense_variant	THRA	c.1194G>C
28_784747	G	C	missense_variant	AC024592.12	c.24C>G
28_903744	C	T	missense_variant	LOC428322	c.364C>T
28_1390947	C	G	missense_variant	TMIGD2	c.108C>G
28_1897402	T	G	missense_variant	LOC107055340	c.2305A>C
28_1897422	G	A	missense_variant	LOC107055340	c.2285C>T
28_1899393	A	T	missense_variant	LOC107055340	c.586T>A
28_1899485	C	A	missense_variant	LOC107055340	c.494G>T
28_1902545	G	A	missense_variant	LOC107055341	c.224C>T
28_1925218	G	C	missense_variant	LOC107055345	c.645C>G
28_2043570	C	T	missense_variant	DOT1L	c.4975G>A
28_2936793	C	T	missense_variant	ABCA7	c.961G>A
28_3352093	G	A	missense_variant	SLC5A5	c.2015G>A
28_3895222	G	A	missense_variant	CRLF1	c.118G>A
28_4119291	C	T	missense_variant	ARHGEF18	c.851G>A
28_4218578	A	G	missense_variant	HAUS8	c.217A>G
28_4272029	C	T	missense_variant	F2RL3	c.997G>A
28_4372899	G	A	missense_variant	EPS15L1	c.3275G>A
3_17711205	C	G	missense_variant	CAPN2	c.82G>C
3_105239827	G	A	missense_variant	ASXL2	c.1811C>T
3_105617859	C	T	missense_variant	ESCO2	c.145G>A
4_35293275	C	A	missense_variant	LOC422513	c.850C>A
4_37564539	T	C	missense_variant	SEC24B	c.1471A>G
4_37566473	C	A	missense_variant	SEC24B	c.1321G>T
4_50037937	C	T	missense_variant	SOWAHB	c.1538C>T
4_50077164	G	C	missense_variant	SHROOM3	c.3634C>G
4_61392921	T	C	missense_variant	CENPE	c.4076A>G
4_61711004	C	T	missense_variant	TLR3	c.2108C>T
4_61711195	A	T	missense_variant	TLR3	c.2299A>T
4_83476009	G	A	missense_variant&splice_region_variant	HAUS3	c.917G>A
4_83487598	A	C	missense_variant	POLN	c.201A>C
4_83789240	T	C	missense_variant	DRCC1	c.557T>C
4_86364679	A	G	missense_variant	LOC100857871	c.353T>C
4_86419314	A	T	missense_variant	LOC100857337	c.546T>A
5_330375	G	C	missense_variant	PLEKHG3	c.2392C>G
5_370888	T	C	missense_variant	AGBL2	c.1841T>C
5_398455	G	C	missense_variant	LOC107049129	c.889G>C
5_398458	A	G	missense_variant	LOC107049129	c.892A>G
5_7062545	C	A	missense_variant	DEPDC7	c.477G>T
5_7062546	A	G	missense_variant	DEPDC7	c.476T>C
5_7304200	T	C	missense_variant	OLFML1	c.424T>C
5_9756666	A	G	missense_variant	TRIM66	c.956A>G
5_11952674	T	C	missense_variant	USH1C	c.1697A>G
5_12512929	G	C	missense_variant	HPS5	c.155C>G
5_12512930	C	A	missense_variant	HPS5	c.154G>T
5_14083348	C	T	missense_variant	LSP1	c.59G>A
5_16889665	A	G	missense_variant	LOC101750540	c.404A>G
5_25342483	A	G	missense_variant	LOC423226	c.737T>C
5_25358206	T	C	missense_variant	LOC423226	c.374A>G
5_30401802	T	C	missense_variant	LOC107053497	c.566T>C
5_30402134	T	C	missense_variant	LOC107053497	c.898T>C
5_30439156	A	G	missense_variant	FMN1	c.797A>G
5_30450686	A	T	missense_variant	FMN1	c.1523A>T
5_30450697	C	A	missense_variant	FMN1	c.1534C>A
5_48588117	C	T	missense_variant	LOC107053548	c.736C>T
6_9258907	T	G	missense_variant	LOC770653	c.15T>G
6_27735533	T	C	missense_variant	TDRD1	c.203T>C
6_27760557	C	T	missense_variant	VWA2	c.79C>T
6_29106961	C	G	missense_variant	VAX1	c.886G>C
6_30027426	T	C	missense_variant	FAM45A	c.35T>C
6_31435811	G	A	missense_variant	LOC423943	c.781G>A
7_5611578	C	T	missense_variant	SPP2	c.62C>T
7_10052337	C	T	missense_variant	PGAP1	c.1768G>A
7_10124151	C	A	missense_variant	ANKRD44	c.640G>T
7_11589088	C	T	missense_variant	MPP4	c.257G>A
7_22203412	C	T	missense_variant	LOC424199	c.1487G>A
8_6161698	G	A	missense_variant	AXDND1	c.2563C>T
8_6251353	G	A	missense_variant	ABL2	c.2170G>A
8_7105289	T	C	missense_variant	TNN	c.2119A>G
8_7105325	C	T	missense_variant	TNN	c.2083G>A
8_7105452	C	T	missense_variant	TNN	c.1956G>A
8_7318148	C	T	missense_variant	RABGAP1L	c.115G>A
8_13793553	G	T	missense_variant	DNTTIP2	c.272G>T
8_13794983	A	C	missense_variant	DNTTIP2	c.760A>C
8_13795458	T	C	missense_variant	DNTTIP2	c.1235T>C
8_13795470	A	G	missense_variant	DNTTIP2	c.1247A>G
8_13795565	G	A	missense_variant	DNTTIP2	c.1342G>A
8_27640478	A	G	missense_variant	ANGPTL3	c.1231A>G
8_27943772	C	T	missense_variant	EFCAB7	c.545C>T
8_27943826	A	G	missense_variant	EFCAB7	c.599A>G
8_27945040	G	A	missense_variant	EFCAB7	c.806G>A
8_27947916	A	G	missense_variant	EFCAB7	c.901A>G
8_28464218	T	C	missense_variant	LEPR	c.3040T>C
8_29710269	G	A	missense_variant	C8H1ORF173	c.3188C>T
9_13231080	T	C	missense_variant	FCGBP	c.10330A>G
9_16101324	T	C	missense_variant	LOC107054090	c.277A>G
9_18423487	C	T	missense_variant	NAALADL2	c.1963G>A
9_20019085	C	G	missense_variant	LRRIQ4	c.190G>C
9_23584350	A	C	missense_variant	IGSF10	c.2437A>C
Z_5428408	T	G	missense_variant	LOC107051888	c.1390A>C
Z_5429431	T	C	missense_variant	LOC107051888	c.367A>G
Z_9014948	T	C	missense_variant	LOC100858919	c.2002T>C
Z_9146420	T	C	missense_variant	LOC427416	c.64A>G
Z_9168779	C	T	missense_variant	CREB3	c.1222G>A
Z_9168787	C	T	missense_variant	CREB3	c.1214G>A
Z_34339222	T	C	missense_variant	LOC101750973	c.656A>G
Z_45701323	T	A	missense_variant	YTHDC2	c.4364A>T
Z_56413219	T	C	missense_variant	MEGF10	c.1286T>C
Z_66369306	C	T	missense_variant	CZH9ORF84	c.2063C>T
Z_67800592	T	C	missense_variant	LOC101750303	c.40A>G
Z_68099793	C	T	missense_variant	MROH5	c.1114G>A
Z_68718833	C	G	missense_variant	C9ORF72	c.1054G>C
