# Supplementary material for: Genetics of adaptation in modern chicken
Source: PLoS Genet. 2019 Apr 29;15(4):e1007989. doi: 10.1371/journal.pgen.1007989 (PMC6508745; doi:10.1371/journal.pgen.1007989)
Supplement: S17 Table — (XLSX) [file pgen.1007989.s017.xlsx]

## Sheet: dRJFsBRs_Top7_GeneList
Chr_Pos	Ref	Alt	Annotation	Gene	Substitution
1_463428	G	C	missense_variant	LOC107055071	c.15C>G	GCC1
1_957448	A	G	missense_variant	CPA2	c.1309A>G	CPA2	CPA2	CPA5
1_1296810	T	C	missense_variant	LOC416696	c.1964A>G	LOC416696	LOC416696	LOC416696
1_1633147	C	T	missense_variant	LOC101749816	c.157C>T	LOC101749816	LOC101749816	LOC101750035
1_1661600	G	C	missense_variant	LOC101749355	c.412G>C	EXOC4
1_1661602	C	G	missense_variant	LOC101749355	c.414C>G	EXOC4
1_2060362	A	G	missense_variant	LOC107054228	c.709T>C	LOC107054228	LOC107054320	CHCHD3
1_6716272	C	G	missense_variant	MCM10	c.405C>G	MCM10	MCM10
1_12559897	G	A	missense_variant	RSBN1L	c.11C>T	RSBN1L	LOC107051624
1_12924011	C	T	missense_variant	ARMC10	c.812C>T	ARMC10	NAPEPLD	NAPEPLD
1_12976132	A	C	missense_variant	PMPCB	c.1176A>C	PMPCB	DNAJC2	DNAJC2
1_18875908	G	A	missense_variant	CRELD2	c.1042G>A
1_34417656	G	A	missense_variant	HELB	c.208G>A	HELB
1_37793103	A	G	missense_variant	GLIPR1	c.340A>G
1_39829485	G	A	missense_variant	OTOGL	c.5524G>A	OTOGL	OTOGL	OTOGL
1_39837376	A	C	missense_variant	OTOGL	c.6898A>C	OTOGL	OTOGL	OTOGL
1_44824319	C	G	missense_variant	NUDT4	c.13C>G	NUDT4	NUDT4	NUDT4
1_44903955	G	A	missense_variant	LOC107052933	c.292C>T	CRADD	CRADD	CRADD
1_44904078	C	T	missense_variant	LOC107052933	c.169G>A	CRADD	CRADD	CRADD
1_46712025	G	C	missense_variant	IKBIP	c.1028C>G	IKBIP
1_49205022	C	T	missense_variant	LOC417973	c.809C>T	LOC417973	POLDIP3	POLDIP3
1_50840744	A	T	missense_variant	FAM20CL	c.1133A>T	FAM20CL	FAM20CL	SUN2
1_51579315	C	G	missense_variant	LOC101750812	c.1913G>C	LOC101750812
1_51774520	C	G	missense_variant	TXN2	c.273C>G	TXN2	FOXRED2	MIR1742
1_53682236	G	A	missense_variant	MTERF2	c.421G>A	MTERF2	C1H12ORF23	C1H12ORF23
1_53935229	C	T	missense_variant	TCP11L2	c.1159G>A	TCP11L2	TCP11L2	TCP11L2
1_54857324	G	C	missense_variant	STAB2	c.3063C>G
1_54890074	T	G	missense_variant&splice_region_variant	STAB2	c.251A>C
1_55426517	A	T	missense_variant	PMCH	c.81A>T	PARPBP
1_56971293	G	A	missense_variant	LOC100858131	c.247C>T	LOC100858131	NDUFB2	NDUFB2
1_61707720	A	C	missense_variant	CECR6	c.101T>G
1_74322071	C	T	missense_variant	VWF	c.8167G>A	LOC107054259
1_74544980	A	T	missense_variant	ARHGEF19	c.5007T>A	NOBOX	NOBOX	NOBOX
1_76166414	A	G	missense_variant	A2ML2	c.3091A>G	A2ML2	A2ML2	A2ML2
1_78154338	A	C	missense_variant	TRBV6-5	c.165T>G	LOC107048991
1_79467217	A	C	missense_variant	POLQ	c.6665A>C
1_79467250	C	T	missense_variant	POLQ	c.6698C>T
1_79470473	T	G	missense_variant	POLQ	c.7120T>G
1_85405712	G	A	missense_variant	NFKBIZ	c.782G>A	NFKBIZ	NFKBIZ	NFKBIZ
1_103970150	G	C	missense_variant	LTN1	c.2796C>G
1_103970546	G	C	missense_variant	LTN1	c.2647C>G
1_103975874	A	T	missense_variant	LTN1	c.1234T>A
1_107949469	A	G	missense_variant	BRWD1	c.4678T>C	BRWD1	BRWD1	BRWD1
1_109234515	C	T	missense_variant	UMODL1	c.3802C>T	UMODL1
1_110045060	A	G	missense_variant	RRP1B	c.1094A>G
1_132541177	A	C	missense_variant	TSGA10	c.7T>G	TSGA10	LIPT1
1_174250947	C	T	missense_variant	KL	c.2554G>A
1_189208952	T	A	missense_variant	ANKRD42	c.1076T>A	ANKRD42	ANKRD42	CCDC90B
1_194205356	C	T	missense_variant	ART7C	c.41C>T	ART7C	ART7B	ART7B
1_194629622	T	C	missense_variant	LOC107049066	c.943A>G	LOC107049066	LOC419080	LOC419080
1_194854664	T	C	missense_variant	LOC101750398	c.64T>C	LOC107052467	LOC107052465	LOC101750794
10_728005	G	C	missense_variant	LOC101748538	c.950G>C
10_2274221	C	T	missense_variant	MUC1	c.2089G>A	MUC1	LOC107052136	LOC107052154
10_2274241	A	G	missense_variant	MUC1	c.2069T>C	LOC107052136	LOC107052154	C10H15orf39
10_2274334	A	G	missense_variant	MUC1	c.1976T>C	MUC1	LOC107052136	LOC107052154
10_3286959	G	C	missense_variant	SCAPER	c.4329G>C	LOC107052134	ISL2	ISL2
10_6337216	C	G	missense_variant	LOC107052128	c.1121C>G	LOC107052128
10_7960815	G	T	missense_variant	PIGB	c.1582C>A	CCPG1	CCPG1	PIGB
10_8317965	C	A	missense_variant	WDR72	c.1232C>A
10_9131482	G	C	missense_variant	AP4E1	c.1616G>C
10_10337457	C	T	missense_variant	LOC101749273	c.301G>A
10_10337466	T	C	missense_variant	LOC101749273	c.292A>G
10_12832456	G	A	missense_variant&splice_region_variant	KIF7	c.2320G>A	KIF7	KIF7
10_12970785	A	G	missense_variant	FANCI	c.953T>C	FANCI	FANCI
10_18481000	C	A	missense_variant	DIS3L	c.2455C>A	DIS3L	LOC107054243	TIPIN
10_20071325	T	C	missense_variant	CIB1	c.601A>G	CIB1	CIB1	GDPGP1
11_495159	A	C	missense_variant	USB1	c.819T>G	USB1	USB1	USB1
11_602124	G	A	missense_variant	DOK4	c.25G>A	DOK4	CCDC102A	POLR2C
11_7991494	A	G	missense_variant	SHCBP1	c.581A>G
11_19012808	C	T	missense_variant	VPS9D1	c.931G>A	SPATA2L	ZNF276	CDK10
11_19023969	G	A	missense_variant	FANCA	c.4027C>T	FANCA	FANCA	FANCA
11_19118713	C	T	missense_variant	CDH1	c.419C>T	CDH1	CDH3
12_2845032	C	G	missense_variant	LOC107054368	c.806G>C	RHOA
12_2908457	A	T	missense_variant	LOC415939	c.51T>A	LOC415939	LOC415939	LOC415939
12_3127843	A	G	missense_variant	ABHD14A	c.530T>C	ACY1	LOC107054363	RP11-155D18.12
12_3203881	A	G	missense_variant	GNAI2	c.38T>C	SLC38A3	SLC38A3
12_3203906	G	C	missense_variant	GNAI2	c.13C>G	SLC38A3	SLC38A3
12_3500225	C	T	missense_variant	LOC100857321	c.278C>T	IARS	IARS	IARS
12_3500395	T	G	missense_variant	LOC100857321	c.448T>G	IARS	IARS	IARS
12_11499070	G	A	missense_variant	OGG1	c.548G>A	OGG1	OGG1	OGG1
12_11509392	A	G	missense_variant	TTLL3	c.332A>G	TTLL3	TTLL3	TTLL3
12_11515245	T	G	missense_variant	LOC101752289	c.41T>G	RPUSD3	LOC101750586	RPUSD3
12_11527653	G	T	missense_variant	PRRT3	c.1193C>A	PRRT3	LOC101750586	CRELD1
12_19679880	A	G	missense_variant	TMCC1	c.17T>C	TMCC1	TMCC1	TMCC1
13_3455739	A	T	missense_variant	RANBP17	c.521T>A
13_3949551	T	C	missense_variant	FOXI1	c.709A>G
13_3950994	C	T	missense_variant	FOXI1	c.301G>A
13_15948568	A	G	missense_variant	UBE2B	c.107T>C	UBE2B	JADE2
13_17133360	A	G	missense_variant	SHROOM1	c.2515T>C	SHROOM1	SHROOM1	SHROOM1
14_4943325	T	C	missense_variant	SREBF1	c.361A>G	SREBF1	SREBF1	SREBF1
14_6927335	C	T	missense_variant	PALB2	c.1091G>A	DCTN5	PALB2	DCTN5
14_6928144	T	G	missense_variant	PALB2	c.282A>C	DCTN5	PALB2	DCTN5
14_6928479	G	A	missense_variant	PALB2	c.181C>T	PALB2	DCTN5	PALB2
14_6962112	T	C	missense_variant	EARS2	c.32T>C	UBFD1
14_6975050	C	T	missense_variant&splice_region_variant	GGA2	c.1168C>T	GGA2	COG7	GGA2
14_8123118	A	G	missense_variant	XYLT1	c.541A>G	XYLT1
14_8891882	A	C	missense_variant	LOC100859904	c.514A>C	LOC100859904	LOC100859904
14_11859726	A	G	missense_variant	IL20RB	c.424A>G
14_12883363	G	C	missense_variant	LOC772096	c.175G>C	CLUAP1	LOC772096
14_13668413	T	C	missense_variant	LOC107054653	c.746T>C
14_13668439	A	G	missense_variant	LOC107054653	c.772A>G
14_13668440	G	A	missense_variant	LOC107054653	c.773G>A
14_13668446	A	G	missense_variant	LOC107054653	c.779A>G
14_13668458	C	G	missense_variant	LOC107054653	c.791C>G
14_13668464	G	A	missense_variant	LOC107054653	c.797G>A
14_13668485	G	A	missense_variant	LOC107054653	c.818G>A
14_13668505	A	G	missense_variant	LOC107054653	c.838A>G
14_13668530	T	C	missense_variant	LOC107054653	c.863T>C
14_13668533	A	C	missense_variant	LOC107054653	c.866A>C
14_13689889	C	T	missense_variant	LOC107054658	c.107C>T	LOC107054655
14_13689927	A	G	missense_variant	LOC107054658	c.145A>G	LOC107054655
14_13689928	A	G	missense_variant	LOC107054658	c.146A>G	LOC107054655
14_13734500	T	C	missense_variant	LA16c-431H6.6	c.2438A>G	LA16c-431H6.6
14_13864280	T	C	missense_variant&splice_region_variant	RNPS1	c.70A>G	RNPS1
14_13883661	T	C	missense_variant	LOC416755	c.647A>G	LOC416755	LOC416755	LOC416755
14_14289869	G	C	missense_variant	CCNF	c.42G>C
14_14289882	G	A	missense_variant	CCNF	c.55G>A
14_14296739	A	C	missense_variant	CCNF	c.1114A>C	VRK3	VRK3
14_14296742	G	A	missense_variant	CCNF	c.1117G>A	VRK3	VRK3
14_14296764	T	C	missense_variant	CCNF	c.1139T>C	VRK3	VRK3
14_14296774	A	G	missense_variant	CCNF	c.1149A>G	VRK3	VRK3
14_14296806	A	C	missense_variant	CCNF	c.1181A>C	VRK3	VRK3
14_14297351	A	C	missense_variant	CCNF	c.1300A>C	VRK3	VRK3
14_14297423	A	G	missense_variant	CCNF	c.1372A>G	VRK3	VRK3
14_14302965	G	A	missense_variant	VRK3	c.1130C>T	VRK3	CCNF	MIR1715
14_14323531	G	A	missense_variant	LOC107054659	c.284C>T	LOC107054656
14_14323538	T	C	missense_variant	LOC107054659	c.277A>G	LOC107054656
14_14323540	G	A	missense_variant	LOC107054659	c.275C>T	LOC107054656
14_14323549	C	A	missense_variant	LOC107054659	c.266G>T	LOC107054656
14_14323559	A	G	missense_variant	LOC107054659	c.256T>C	LOC107054656
14_14323580	C	T	missense_variant	LOC107054659	c.235G>A	LOC107054656
15_5743334	A	G	missense_variant	WDR66	c.2179A>G	WDR66	WDR66
15_9338152	A	G	missense_variant	AL021546.6	c.124T>C	AL021546.6	DYNLL1	TRIAP1
15_10150127	T	C	missense_variant	SCARF2	c.280A>G	SCARF2	SCARF2	SCARF2
16_261954	G	T	missense_variant	LOC100859531	c.205C>A	BG2
16_340919	G	C	missense_variant	LOC101748132	c.415C>G	LOC101748132	LOC101748132	LOC425214
16_340921	C	G	missense_variant	LOC101748132	c.413G>C	LOC101748132	LOC101748132	LOC425214
16_340963	A	C	missense_variant	LOC101748132	c.371T>G	LOC101748132	LOC101748132	LOC425214
16_341072	G	C	missense_variant	LOC101748132	c.262C>G	LOC101748132	LOC101748132	LOC425214
16_341107	C	T	missense_variant	LOC101748132	c.227G>A	LOC101748132	LOC101748132	LOC425214
16_436335	G	C	missense_variant	LOC769354	c.818C>G	LOC769354	LOC769354	LOC100858282
16_588901	C	G	missense_variant	LOC429800	c.877G>C	LOC101748499	LOC101748499	LOC101748499
17_5666862	A	G	missense_variant	GLE1	c.238A>G	GLE1	GLE1	GLE1
17_6538740	G	A	missense_variant	LAMC3	c.2908G>A	LAMC3	LAMC3
17_7829535	T	C	missense_variant	LOC101750711	c.907T>C	RXRA	RXRA	RXRA
17_8336368	G	A	missense_variant	SEC16A	c.277G>A	SEC16A	SEC16A	SEC16A
17_8473649	C	A	missense_variant	LOC417131	c.814C>A	LOC417131
17_8473650	C	T	missense_variant	LOC417131	c.815C>T	LOC417131
17_9175199	A	T	missense_variant	LOC417113	c.1594A>T	LOC107052227
17_9192052	C	T	missense_variant	MORN5	c.16C>T	MORN5	MORN5	MORN5
18_726040	C	T	missense_variant	TMEM220	c.602G>A	ADPRM	TMEM220	TMEM220
18_726113	G	A	missense_variant	TMEM220	c.529C>T	TMEM220	TMEM220	TMEM220
18_7949358	T	C	missense_variant	FAM20A	c.814A>G	FAM20A	FAM20A	FAM20A
18_8009905	T	G	missense_variant	ABCA9	c.2215A>C	ABCA9
18_9237365	C	T	missense_variant	TSPAN10	c.964G>A	CCDC137	NPLOC4	CCDC137
18_9850079	C	T	missense_variant	CANT1	c.452C>T	CANT1	CANT1	CANT1
18_9890707	G	C	missense_variant	DNAH17	c.2258G>C	DNAH17	DNAH17
19_5748290	G	A	missense_variant	SPAG5	c.692C>T	LOC107054803	LOC107054802	KIAA0100
19_5748345	G	T	missense_variant	SPAG5	c.637C>A	LOC107054803	LOC107054802	KIAA0100
19_6180522	T	C	missense_variant	EFCAB5	c.2690T>C	EFCAB5	EFCAB5	EFCAB5
19_6469891	T	C	missense_variant	NCOR1	c.6584A>G	NCOR1	NCOR1	NCOR1
19_6583411	C	T	missense_variant	LOC101747587	c.145C>T	TRPV2	TRPV2	CENPV
2_413262	C	G	missense_variant	SSPO	c.2673C>G	LOC101747807
2_972280	T	C	missense_variant	LOC107052493	c.898T>C	LOC107052492	LOC107052494
2_2267510	T	C	missense_variant	OBSCN	c.3263A>G
2_24673647	T	C	missense_variant	TAC1	c.101T>C	TAC1	TAC1	TAC1
2_26709715	T	C	missense_variant	VWDE	c.2825A>G
2_34098635	G	A	missense_variant	BTD	c.1091G>A
2_41117673	G	C	missense_variant	ANO10	c.1842G>C	ANO10	ANO10
2_41931122	A	G	missense_variant	LOC776146	c.362T>C	NEK11	NEK11
2_41931144	C	T	missense_variant	LOC776146	c.340G>A	NEK11	NEK11
2_50876521	T	C	missense_variant	GLI3	c.4124A>G	GLI3	GLI3	GLI3
2_55288422	G	A	missense_variant	TNS3	c.2567C>T	TNS3	TNS3	TNS3
2_55307738	A	T	missense_variant	TNS3	c.1266T>A	TNS3	TNS3	TNS3
2_55308749	A	T	missense_variant	TNS3	c.1222T>A	TNS3	TNS3	TNS3
2_75715187	G	A	missense_variant	MYO10	c.997G>A
2_76491220	G	C	missense_variant	FAM105B	c.734C>G	FAM105B	FAM105B	FAM105B
2_76528405	G	A	missense_variant	FAM105A	c.68C>T	FAM105A	FAM105A	FAM105A
2_80235562	C	A	missense_variant	ABCA13	c.2503C>A
2_80235566	C	T	missense_variant	ABCA13	c.2507C>T
2_80235568	A	G	missense_variant	ABCA13	c.2509A>G
2_80235605	T	C	missense_variant	ABCA13	c.2546T>C
2_80235751	G	A	missense_variant	ABCA13	c.2692G>A
2_80235835	G	A	missense_variant	ABCA13	c.2776G>A
2_97286713	T	C	missense_variant	CEP76	c.1562T>C	CEP76	LOC107052687
2_98307775	G	A	missense_variant	MOG	c.38C>T	MOG	MOG	MOG
2_118036223	A	G	missense_variant	KCNB2	c.2174A>G
2_132590191	T	G	missense_variant	NUDCD1	c.990A>C	NUDCD1
20_702353	G	C	missense_variant	CHD6	c.3609C>G
20_8145881	G	C	missense_variant	LOC107054868	c.64G>C	CABLES2	CABLES2
20_10382076	C	G	missense_variant	C20H20ORF112	c.1452G>C
20_10501971	C	T	missense_variant	BPIFB2	c.331G>A	BPIFB2	BPIFB2	BPIFB6
20_10549709	C	G	missense_variant	BPI	c.16G>C	BPI	KIAA1755	KIAA1755
20_10796176	T	G	missense_variant	SLC12A5	c.1492T>G
20_12546495	A	T	missense_variant	LOC107054836	c.353T>A	PFDN4
21_2709425	T	G	missense_variant	AGRN	c.5497A>C	AGRN	AGRN	AGRN
21_4410953	G	C	missense_variant	MFAP2	c.48C>G	CROCC	ATP13A2	CROCC
22_2866884	C	T	missense_variant	TET3	c.872C>T
22_2873543	T	G	missense_variant	TET3	c.4042T>G
22_3543202	G	A	missense_variant	ADD2	c.1969G>A	LOC107054986	SNRNP27	LOC107054986
23_866985	A	G	missense_variant	HIVEP3	c.3185A>G	HIVEP3	HIVEP3	HIVEP3
23_1432870	G	C	missense_variant	LOC419563	c.128G>C
23_1966512	G	A	missense_variant	MAP3K6	c.203C>T	CD164L2
23_4101100	G	C	missense_variant	MAP7D1	c.294C>G	MAP7D1	MAP7D1	MAP7D1
24_2729594	G	A	missense_variant	LOC107055038	c.340C>T	LOC419741	LOC419741	LOC419741
24_2729734	T	C	missense_variant	LOC107055038	c.200A>G	LOC419741	LOC419741	LOC419741
24_2828697	A	G	stop_lost	LOC101748867	c.11480A>G	LOC101748867	LOC101748867	LOC101748867
24_5522083	T	A	missense_variant	LOC101748511	c.2825T>A	LOC101748511	LOC101748511	LOC101748511
24_5631655	G	A	missense_variant	CCDC84	c.618G>A	TRAPPC4	RPS25	RPS25
24_6135243	A	C	missense_variant	TEX12	c.158T>G	TEX12	BCO2	IL18
24_6139807	T	G	missense_variant	IL18	c.205T>G	IL18	IL18	TEX12
24_6148344	C	T	missense_variant	AP002884.2	c.86G>A	IL18	C24H11ORF57	IL18
24_6154110	G	C	missense_variant	PIH1D2	c.179G>C	PIH1D2	C24H11ORF57	C24H11ORF57
24_6154166	C	G	missense_variant	PIH1D2	c.235C>G	PIH1D2	C24H11ORF57	C24H11ORF57
24_6154897	A	G	missense_variant	PIH1D2	c.556A>G	C24H11ORF57	C24H11ORF57	C24H11ORF57
24_6155622	A	G	missense_variant	PIH1D2	c.785A>G	PIH1D2	C24H11ORF57	C24H11ORF57
24_6155883	A	G	missense_variant	PIH1D2	c.946A>G	PIH1D2	C24H11ORF57	C24H11ORF57
24_6165081	C	A	missense_variant	DLAT	c.83G>T	DIXDC1	DIXDC1	DIXDC1
24_6171964	T	C	missense_variant	DIXDC1	c.1490A>G	DIXDC1	DIXDC1	DIXDC1
25_1011541	A	C	missense_variant	LOC107055103	c.311T>G	LOC107055106	LOC431320
25_1128366	T	C	missense_variant	LOC107055096	c.1153A>G	LOC107055096	LOC107055096	LOC107055097
25_1160317	T	C	missense_variant	LOC101751222	c.200T>C	LOC101751279	LOC101751279
25_1287942	C	A	missense_variant	CD244	c.711G>T	CD244	CD244	CD244
25_1297364	T	C	missense_variant	LOC101750757	c.596T>C	CD244	KIRREL	CD244
25_1379897	G	A	missense_variant	LRRC71	c.1222C>T	LRRC71	LRRC71	LRRC71
25_1466340	C	T	missense_variant	NES	c.2096G>A
25_1484641	C	T	missense_variant&splice_region_variant	BCAN	c.2440C>T	BCAN	BCAN	BCAN
25_1686548	T	C	missense_variant	LOC107055115	c.2302A>G	INTS3
25_2004370	C	A	missense_variant	LOC771066	c.175G>T	LOC771066	LOC771082	LOC107055126
25_2392613	T	C	missense_variant	LOC431243	c.619A>G	CA14	LOC101751679	CA14
25_2728225	G	A	missense_variant	RFX5	c.1523C>T	RFX5	RFX5	RFX5
26_133882	T	C	missense_variant	SLC26A8	c.391A>G	SLC26A8	SLC26A8	SLC26A8
26_1599643	G	A	missense_variant	LOC100859805	c.4907G>A	LOC100859805	LOC100859805	LOC100859805
26_2728877	A	G	missense_variant	CD34	c.959T>C	CD34	CD34
27_951163	T	C	missense_variant	LOC107055263	c.47T>C
27_3209307	A	G	missense_variant	DLX3	c.571A>G	DLX4
27_4310219	C	T	missense_variant	SRCIN1	c.379G>A	SRCIN1	SRCIN1	SRCIN1
28_1384560	C	T	missense_variant	TRIM54	c.142G>A	LOC107055332
28_1899393	A	T	missense_variant	LOC107055340	c.586T>A	LOC107055341	LOC107055342
28_1899485	C	A	missense_variant	LOC107055340	c.494G>T	LOC107055341	LOC107055342
28_1902537	T	C	missense_variant	LOC107055341	c.232A>G	LOC107055340	LOC107055342
28_1902545	G	A	missense_variant	LOC107055341	c.224C>T	LOC107055340	LOC107055342
28_2684922	C	A	missense_variant	MADCAM1	c.61C>A	TPGS1	LOC107055355
28_2801136	T	C	missense_variant	LOC101750583	c.571A>G	LOC101750583	LOC101750583	LOC101750583
28_3055636	A	G	missense_variant	LOC100858130	c.2693T>C	LOC100858130	ATP5D	STK11
28_3057473	C	T	missense_variant	LOC100858130	c.1049G>A	LOC100858130	ATP5D	STK11
28_3239942	G	C	missense_variant	APC2	c.5867G>C	APC2	MIR1777	MIR1777
28_4035371	T	C	missense_variant	MAST3	c.4141A>G	MAST3	MAST3	MAST3
28_4119291	C	T	missense_variant	ARHGEF18	c.851G>A	ARHGEF18	ARHGEF18	LOC107055372
28_4187819	T	A	missense_variant	MYO9B	c.4093A>T	MYO9B	MYO9B	MYO9B
28_4218578	A	G	missense_variant	HAUS8	c.217A>G	HAUS8	HAUS8	MYO9B
3_3271612	T	C	missense_variant	LOC101751874	c.2471A>G	LOC101751874	LOC101751874	NAPB
3_4372569	G	A	missense_variant	LOC107052855	c.68G>A	KLC4	KLC4	LOC421255
3_13926970	G	A	missense_variant	PAK7	c.1537G>A	PAK7	PAK7	PAK7
3_16422417	T	C	missense_variant	NINL	c.437A>G	NINL	NINL	NINL
3_16423085	T	C	missense_variant	NINL	c.151A>G	NINL	NINL	NINL
3_16423130	C	T	missense_variant	NINL	c.106G>A	NINL	NINL	NINL
3_16881125	C	T	missense_variant	C20ORF196	c.655C>T	CHGB
3_17450497	T	A	missense_variant	DNAH14	c.499A>T
3_17711205	C	G	missense_variant	CAPN2	c.82G>C	CAPN8
3_18083979	C	T	missense_variant	HHIPL2	c.49C>T	TAF1A
3_18084026	C	G	missense_variant	HHIPL2	c.96C>G	TAF1A
3_39208532	G	A	missense_variant	MAP10	c.1507C>T
3_45726649	G	A	missense_variant&splice_region_variant	MRPL18	c.62C>T	PNLDC1	TCP1	PNLDC1
3_59178432	C	T	missense_variant	THEMIS	c.1583C>T
3_59313750	C	T	missense_variant	KIAA0408	c.301C>T	KIAA0408	KIAA0408	KIAA0408
3_59313751	A	C	missense_variant	KIAA0408	c.302A>C	KIAA0408	KIAA0408	KIAA0408
3_59316013	G	A	missense_variant	KIAA0408	c.1552G>A	KIAA0408	KIAA0408	KIAA0408
3_72689682	A	G	missense_variant	MMS22L	c.13A>G	MMS22L	LOC101752274	LOC101752274
3_77760344	G	C	missense_variant	CEP162	c.556G>C	CEP162	CEP162	CEP162
3_87355919	G	A	missense_variant	DST	c.9092G>A	DST	DST	DST
3_87356206	A	G	missense_variant	DST	c.9379A>G	DST	DST	DST
3_88662836	C	T	missense_variant	GCM1	c.883C>T	GCM1	LOC107053136	LOC107053136
3_88662842	T	G	missense_variant	GCM1	c.889T>G	GCM1	LOC107053136	LOC107053136
3_88662884	C	T	missense_variant	GCM1	c.931C>T	GCM1	LOC107053136	LOC107053136
3_102190503	T	C	missense_variant	LOC107053164	c.644A>G	LOC107053163	LOC107053163
3_104958391	C	G	missense_variant	ABHD1	c.1351C>G	ABHD1	ABHD1	ABHD1
3_105617859	C	T	missense_variant	ESCO2	c.145G>A	ESCO2	ESCO2	CCDC25
3_109322350	G	A	missense_variant	LOC422051	c.835G>A	LOC422051	LOC107053177	CDC5L
4_1632819	G	A	missense_variant	UTP14A	c.1427C>T	ZDHHC9
4_2024211	T	C	missense_variant	GLRA4	c.76T>C	GLRA4
4_9335934	C	T	missense_variant	LOC101750517	c.127G>A	LOC101750517	LOC422276
4_11723110	T	C	missense_variant	AMER1	c.2977T>C	AMER1	AMER1
4_39113852	C	G	missense_variant	TET2	c.79G>C	TET2
4_40248032	C	G	missense_variant	DCTD	c.140C>G	WWC2	WWC2	DCTD
4_46020937	A	G	missense_variant	NUDT9	c.17T>C	LOC428754	NUDT9	NUDT9
4_49922812	A	G	missense_variant	SGK223	c.1060A>G	SGK223	SGK223	SGK223
4_50037576	A	G	missense_variant	SOWAHB	c.1177A>G	SOWAHB
4_51056779	T	C	missense_variant	COX18	c.760A>G	COX18	COX18
4_57602471	T	G	missense_variant	C4H4orf32	c.5A>C
4_67124162	T	A	missense_variant&splice_region_variant	CORIN	c.1066T>A
4_69778701	C	T	missense_variant	RFC1	c.491C>T	RFC1	RFC1	RFC1
4_69782746	A	G	missense_variant	RFC1	c.1016A>G	RFC1	RFC1	RFC1
4_69782791	C	T	missense_variant	RFC1	c.1061C>T	RFC1	RFC1	RFC1
4_79744334	A	G	missense_variant	EVC	c.226A>G	EVC	EVC2	EVC2
4_83789240	T	C	missense_variant	DRCC1	c.557T>C
4_86060039	T	C	missense_variant	PTCD3	c.1453T>C
4_86364911	C	T	missense_variant	LOC100857871	c.121G>A
4_86439444	A	G	missense_variant	LOC100858172	c.133T>C	LOC100858172	LOC100858172	LOC422924
4_90197670	C	T	missense_variant	ALMS1	c.6169G>A	ALMS1	ALMS1	ALMS1
4_90297740	G	A	missense_variant	GNOT1	c.104C>T	GNOT1	SMYD5
5_1564972	T	C	missense_variant&splice_region_variant	ATHL1	c.1054A>G	ATHL1	ATHL1	ATHL1
5_8883597	C	G	missense_variant	MRVI1	c.2101C>G	MRVI1	MRVI1	MRVI1
5_9756666	A	G	missense_variant	TRIM66	c.956A>G	TRIM66	TRIM66	TRIM66
5_10175595	G	A	missense_variant	RIC3	c.160G>A	RIC3	RIC3
5_10435432	G	A	missense_variant	PDE3B	c.676G>A	LOC107053382
5_12014157	T	A	missense_variant	OTOG	c.47T>A	OTOG	OTOG	OTOG
5_13614263	T	A	missense_variant	TSSC4	c.900A>T	TSSC4	TSSC4	TSSC4
5_16889665	A	G	missense_variant	LOC101750540	c.404A>G	LOC107053436	LOC768687	LOC768687
5_18676515	A	G	missense_variant	CAT	c.818A>G
5_19554456	G	C	missense_variant	C5H11ORF74	c.704G>C	C5H11ORF74	C5H11ORF74
5_23699210	T	G	missense_variant	CREB3L1	c.1394A>C	CREB3L1	CREB3L1	CREB3L1
5_30401802	T	C	missense_variant	LOC107053497	c.566T>C
5_30439156	A	G	missense_variant	FMN1	c.797A>G	FMN1
5_30450686	A	T	missense_variant	FMN1	c.1523A>T	FMN1
5_30450697	C	A	missense_variant	FMN1	c.1534C>A	FMN1
5_30630208	T	C	missense_variant	ARHGAP11A	c.2987A>G	ARHGAP11A	ARHGAP11A	SCG5
5_30630976	A	G	missense_variant	ARHGAP11A	c.2219T>C	ARHGAP11A	ARHGAP11A	SCG5
5_30631095	T	C	missense_variant	ARHGAP11A	c.2100A>G	ARHGAP11A	ARHGAP11A	SCG5
5_30631441	G	A	missense_variant	ARHGAP11A	c.1754C>T	ARHGAP11A	ARHGAP11A	SCG5
5_30631645	A	G	missense_variant	ARHGAP11A	c.1550T>C	ARHGAP11A	ARHGAP11A	SCG5
5_30634749	A	T	missense_variant&splice_region_variant	ARHGAP11A	c.856T>A	ARHGAP11A	ARHGAP11A
5_30722682	C	T	missense_variant	FAM98B	c.706G>A
5_34437550	T	A	missense_variant	HEATR5A	c.4780A>T	HEATR5A	HEATR5A	HEATR5A
5_36041088	C	A	missense_variant	BAZ1A	c.754G>T	BAZ1A	BAZ1A	BAZ1A
5_38192908	T	C	missense_variant	MLH3	c.1403A>G	MLH3	ZC2HC1C	ZC2HC1C
5_38908599	T	C	missense_variant	VASH1	c.52T>C	LOC107053519	LOC107053519	LOC107053519
5_39390978	G	A	missense_variant	ALKBH1	c.1049C>T	ALKBH1	LOC107053523	LOC107053523
5_45982666	G	A	missense_variant	CLMN	c.2327C>T
5_46550754	A	T	missense_variant	AK7	c.1674A>T
5_50691567	G	A	missense_variant	TDRD9	c.2755G>A	TDRD9	TDRD9	TDRD9
5_51905367	A	G	missense_variant	AHNAK2	c.2435T>C
5_53989579	T	C	missense_variant	LOC101752204	c.280T>C	SYT16	SYT16	SYT16
5_53989595	T	C	missense_variant	LOC101752204	c.296T>C	SYT16	SYT16	SYT16
5_53989943	T	G	missense_variant	LOC101752204	c.644T>G	SYT16	SYT16	SYT16
5_53990098	C	T	missense_variant	LOC101752204	c.799C>T	SYT16	SYT16	SYT16
5_55326970	A	G	missense_variant	KIAA0586	c.1886T>C	KIAA0586	KIAA0586	KIAA0586
5_56257727	T	C	missense_variant	KTN1	c.1658A>G	KTN1	KTN1	KTN1
5_56385115	A	G	missense_variant	DLGAP5	c.868A>G
5_56389427	C	T	missense_variant	DLGAP5	c.1663C>T
5_57017204	G	C	missense_variant	LOC107053608	c.178G>C	MDGA2	LOC107053607
6_4420101	C	G	missense_variant	DYDC1	c.427C>G	EXOSC3	EXOSC3
6_10782709	T	A	missense_variant	DDX50	c.196T>A	STOX1	STOX1
6_10796486	C	G	missense_variant	LOC423693	c.416C>G	DDX50
6_10833928	T	C	missense_variant	SUPV3L1	c.44T>C	VPS26A
6_15933301	A	G	missense_variant	FUT11	c.98T>C	SEC24C	SEC24C	SEC24C
6_18674439	G	A	missense_variant	C6H10ORF71	c.667G>A	C6H10ORF71	C6H10ORF71
6_19359899	G	A	missense_variant	IFIT5	c.1108G>A	SLC16A12	SLC16A12	SLC16A12
6_19372342	G	T	missense_variant	SLC16A12	c.382C>A	SLC16A12	SLC16A12
6_22060849	A	C	missense_variant	DNMBP	c.2477A>C	DNMBP	DNMBP	DNMBP
6_22416270	A	C	missense_variant	C10ORF12	c.3787T>G	SLIT1
6_22417730	A	G	missense_variant	C10ORF12	c.2327T>C
6_22418351	T	G	missense_variant	C10ORF12	c.1706A>C
6_27455280	T	C	missense_variant	HABP2	c.11T>C	HABP2
6_30027426	T	C	missense_variant	FAM45A	c.35T>C	EIF3A	FAM45A	FAM45A
7_4379133	C	G	missense_variant	ATIC	c.1085C>G
7_5805380	G	C	missense_variant	LOC424028	c.1001C>G	LOC424028	LOC424028	LOC424028
7_5807693	T	G	missense_variant	LOC424028	c.676A>C	LOC101750052	LOC424028	LOC424028
7_5808101	C	T	missense_variant	LOC424028	c.268G>A	LOC101750052	LOC424028	LOC424028
7_5813517	C	T	missense_variant	LOC101750052	c.194G>A	LOC424028	LOC424028	LOC424028
7_5829437	A	C	missense_variant	LOC424028	c.306T>G	LOC424028	LOC424028	LOC424028
7_5829450	C	G	missense_variant	LOC424028	c.293G>C	LOC424028	LOC424028	LOC424028
7_5829472	A	T	missense_variant	LOC424028	c.271T>A	LOC424028	LOC424028	LOC424028
7_10124151	C	A	missense_variant	ANKRD44	c.640G>T	ANKRD44	ANKRD44	ANKRD44
7_11227709	G	A	missense_variant	KCTD18	c.1247C>T	KCTD18	KCTD18	KCTD18
7_21945605	C	T	missense_variant	PLA2R1	c.155C>T
7_21950233	G	A	missense_variant	PLA2R1	c.853G>A
7_21950303	T	C	missense_variant	PLA2R1	c.923T>C
7_21950949	C	A	missense_variant	PLA2R1	c.1084C>A
7_21952058	A	G	missense_variant	PLA2R1	c.1211A>G
7_21952902	A	G	missense_variant	PLA2R1	c.1402A>G
7_21954403	T	A	missense_variant	PLA2R1	c.1442T>A
7_21954432	T	A	missense_variant	PLA2R1	c.1471T>A
7_26703061	A	G	missense_variant	SEMA5B	c.3379T>C	SEMA5B	SEMA5B	SEMA5B
7_36492686	A	C	missense_variant	UPP2	c.25A>C	ACVR1	ACVR1	UPP2
8_1306847	T	C	missense_variant	AKNAD1	c.1033A>G	AKNAD1	GPSM2	GPSM2
8_1306871	G	A	missense_variant	AKNAD1	c.1009C>T	AKNAD1	GPSM2	GPSM2
8_1322479	A	G	missense_variant	GPSM2	c.20A>G	GPSM2	GPSM2	GPSM2
8_5577103	G	A	missense_variant	DARS2	c.1096G>A
8_6244639	A	G	missense_variant	ABL2	c.730A>G	ABL2	ABL2
8_6244641	C	G	missense_variant	ABL2	c.732C>G	ABL2	ABL2
8_6778118	G	A	missense_variant	ASTN1	c.3158G>A	ASTN1	ASTN1
8_7104266	G	C	missense_variant	TNN	c.2366C>G
8_7105289	T	C	missense_variant	TNN	c.2119A>G
8_7105325	C	T	missense_variant	TNN	c.2083G>A
8_11860123	A	G	missense_variant	VCAM1	c.419A>G	VCAM1
8_14249862	A	G	missense_variant	GLMN	c.11A>G	GLMN	GLMN	RPAP2
8_14291680	G	A	missense_variant	KIAA1107	c.2192C>T	KIAA1107
8_14477778	G	T	missense_variant	TGFBR3	c.1143G>T
8_21844617	G	A	missense_variant	LOC107054051	c.260C>T
8_21996439	T	C	missense_variant	STIL	c.2479A>G
8_22006959	A	G	missense_variant	STIL	c.308T>C	CMPK1
8_22044862	G	A	missense_variant	FOXE3	c.880G>A
8_22734620	T	C	missense_variant	SPATA6	c.1037A>G	SPATA6	SPATA6	SPATA6
8_24511022	A	T	missense_variant	ZCCHC11	c.244T>A	ZCCHC11	ZCCHC11	ZCCHC11
8_27640478	A	G	missense_variant	ANGPTL3	c.1231A>G	DOCK7	DOCK7	DOCK7
9_3338940	G	T	missense_variant	GPC2	c.342C>A
9_3338942	G	A	missense_variant	GPC2	c.340C>T
9_4110236	C	A	missense_variant	LOC424872	c.319C>A	LOC424872	LOC424872	A4GNT
9_7968667	A	G	missense_variant	SGPP2	c.127A>G	LOC107051828
9_10474850	A	G	missense_variant	ATR	c.7667T>C	XRN1	XRN1	XRN1
9_11532334	T	A	missense_variant	PLOD2	c.1127A>T	PLOD2
9_11583464	C	G	missense_variant	PLSCR1	c.26G>C	PLSCR1	PLSCR1
9_13231080	T	C	missense_variant	FCGBP	c.10330A>G
9_15022456	A	G	missense_variant	MUC4	c.2780A>G	MUC4	MUC4	MUC4
9_15026167	C	T	missense_variant	MUC4	c.6491C>T	MUC4	MUC4	MUC4
9_15911813	C	T	missense_variant	VWA5B2	c.2657C>T	VWA5B2	VWA5B2	VWA5B2
9_15988690	T	C	missense_variant	CHRD	c.458A>G	CHRD	CHRD	THPO
9_16016750	C	T	missense_variant	EPHB3	c.1057G>A	EPHB3	EPHB3
Z_2012753	A	G	missense_variant	LOXHD1	c.5047A>G	LOXHD1	LOXHD1
Z_9012732	G	A	missense_variant	LOC100858919	c.1351G>A	LOC100858919	LOC100858919	LOC100858919
Z_9059725	A	C	missense_variant&splice_region_variant	CD72	c.443T>G	CD72	CD72AGL	TESK1
Z_9095440	C	T	missense_variant	SPAG8	c.166C>T	LOC101750393	HINT2	NPR2
Z_9095498	A	C	missense_variant	SPAG8	c.224A>C	LOC101750393	HINT2	NPR2
Z_9095516	T	G	missense_variant	SPAG8	c.242T>G	LOC101750393	HINT2	NPR2
Z_9168779	C	T	missense_variant	CREB3	c.1222G>A	TLN1	TLN1	TLN1
Z_9168787	C	T	missense_variant	CREB3	c.1214G>A	TLN1	TLN1	TLN1
Z_10301888	C	T	missense_variant	ADAMTS12	c.469G>A	ADAMTS12
Z_10302100	G	A	missense_variant	ADAMTS12	c.257C>T	ADAMTS12
Z_10853037	T	C	missense_variant	LOC107051889	c.427T>C
Z_11040347	T	C	missense_variant	RANBP3L	c.1000A>G	RANBP3L	LOC107051931	LOC107051931
Z_11041772	T	C	missense_variant	RANBP3L	c.881A>G	RANBP3L	LOC107051931	LOC107051931
Z_12312932	T	C	missense_variant	FYB	c.500A>G	FYB	FYB	FYB
Z_16761767	C	G	missense_variant	SKIV2L2	c.109C>G	SKIV2L2	DHX29
Z_17514878	G	A	missense_variant	LOC107051891	c.689C>T	GPBP1	GPBP1	GPBP1
Z_17514921	C	T	missense_variant	LOC107051891	c.646G>A	GPBP1	GPBP1	GPBP1
Z_17515023	A	T	missense_variant	LOC107051891	c.544T>A	GPBP1	GPBP1	GPBP1
Z_17515160	T	C	missense_variant	LOC107051891	c.407A>G	GPBP1	GPBP1	GPBP1
Z_17515364	G	A	missense_variant	LOC107051891	c.203C>T	GPBP1	GPBP1	GPBP1
Z_22156920	T	C	missense_variant	CMYA5	c.9917A>G
Z_22157269	A	G	missense_variant	CMYA5	c.9568T>C
Z_22157821	C	T	missense_variant	CMYA5	c.9016G>A
Z_22159592	G	T	missense_variant	CMYA5	c.7245C>A
Z_22160500	C	T	missense_variant	CMYA5	c.6337G>A
Z_22163890	G	T	missense_variant	CMYA5	c.2947C>A
Z_22164856	G	A	missense_variant	CMYA5	c.1981C>T
Z_22165068	A	G	missense_variant	CMYA5	c.1769T>C
Z_22165523	T	A	missense_variant	CMYA5	c.1314A>T
Z_24069357	T	C	missense_variant	ANKRD31	c.2117T>C	ANKRD31	ANKRD31	ANKRD31
Z_24069380	A	G	missense_variant	ANKRD31	c.2140A>G	ANKRD31	ANKRD31	ANKRD31
Z_24570297	T	C	missense_variant	LOC427201	c.5140A>G	LOC427201	LOC427201	LOC427201
Z_31707483	C	G	missense_variant	CER1	c.675G>C
Z_31750080	C	G	missense_variant	FREM1	c.3546G>C	FREM1	FREM1
Z_34200156	C	T	missense_variant	FOCAD	c.1715C>T	FOCAD	FOCAD	FOCAD
Z_34339222	T	C	missense_variant	LOC101750973	c.656A>G
Z_34341632	C	G	missense_variant	LOC101750973	c.220G>C
Z_34440741	A	G	missense_variant	RFK	c.677T>C	RFK	RFK	LOC107052314
Z_35871089	G	A	missense_variant	TMC1	c.2612G>A	TMC1	TMC1	TMC1
Z_35871133	G	A	missense_variant	TMC1	c.2656G>A	TMC1	TMC1	TMC1
Z_36839424	T	C	missense_variant	NMRK1	c.439A>G	NMRK1	NMRK1	NMRK1
Z_37363265	G	A	missense_variant	GCNT1	c.830G>A	GCNT1	GCNT1
Z_37444596	C	T	missense_variant	PRUNE2	c.5290G>A	PRUNE2	PRUNE2	PRUNE2
Z_40175815	T	C	missense_variant	SLC28A3	c.931A>G
Z_40189107	T	C	missense_variant	SLC28A3	c.112A>G
Z_41513571	T	A	missense_variant	CZH9ORF3	c.1094T>A	CZH9ORF3	CZH9ORF3	CZH9ORF3
Z_41773627	T	C	missense_variant	PTCH1	c.4208A>G	PTCH1
Z_42904993	T	C	missense_variant	CNTNAP4	c.1049A>G
Z_43603221	T	A	missense_variant	SEMA4D	c.1586A>T	SEMA4D	SEMA4D	SEMA4D
Z_44347746	A	G	missense_variant	NFIL3	c.685T>C	NFIL3	NFIL3
Z_45701323	T	A	missense_variant	YTHDC2	c.4364A>T	YTHDC2	YTHDC2
Z_57414318	T	C	missense_variant	ARSK	c.1411A>G	ARSK	RFESD
Z_57462083	T	C	missense_variant	TTC37	c.4241T>C	TTC37	TTC37
Z_59653474	A	T	missense_variant	ADGRV1	c.1777T>A	ADGRV1	ADGRV1
Z_59653515	C	T	missense_variant	ADGRV1	c.1736G>A	ADGRV1	ADGRV1
Z_63452891	T	C	missense_variant	Metazoa_SRP	c.23A>G	Metazoa_SRP	Metazoa_SRP	Metazoa_SRP
Z_65041717	A	C	missense_variant	GRIN3A	c.1553A>C
Z_68206170	A	G	missense_variant&splice_region_variant	LOC427362	c.170A>G	LOC427362
Z_68529149	C	T	missense_variant	LRRC19	c.757G>A	IFT74	IFT74
Z_68548206	G	C	missense_variant	IFT74	c.1422G>C	IFT74
Z_68718833	C	G	missense_variant	C9ORF72	c.1054G>C	C9ORF72	C9ORF72
Z_70551220	G	T	missense_variant	IKBKAP	c.55G>T	TBC1D2	TBC1D2	TBC1D2
Z_70551221	G	A	missense_variant	IKBKAP	c.56G>A	TBC1D2	TBC1D2	TBC1D2
Z_70576722	A	C	missense_variant	IKBKAP	c.3343A>C
Z_70590480	G	A	missense_variant	APTX	c.323C>T	APTX	APTX	TRNAI-UAU
Z_72842371	T	A	missense_variant	LVRN	c.2683A>T
Z_78489734	G	A	missense_variant	LOC101749972	c.838G>A
Z_78778797	C	T	missense_variant	TRIM36	c.196G>A	TRIM36	TRIM36	TRIM36
Z_78821540	T	C	missense_variant	CCDC112	c.977A>G	PGGT1B
Z_78822725	T	C	missense_variant	CCDC112	c.605A>G	PGGT1B
Z_78823440	A	T	missense_variant	CCDC112	c.431T>A	PGGT1B
Z_81123635	G	C	missense_variant	SNCAIP	c.1134G>C	SNCAIP	SNCAIP
Z_81360050	C	A	missense_variant	PPIC	c.11G>T
Z_81572268	G	A	missense_variant	FRMPD1	c.3649G>A	FRMPD1	TRMT10B	TRMT10B
Z_81764994	A	G	missense_variant	ZCCHC7	c.188T>C	ZCCHC7	ZCCHC7	ZCCHC7
