# Supplementary material for: Genetics of adaptation in modern chicken
Source: PLoS Genet. 2019 Apr 29;15(4):e1007989. doi: 10.1371/journal.pgen.1007989 (PMC6508745; doi:10.1371/journal.pgen.1007989)
Supplement: S18 Table — (XLSX) [file pgen.1007989.s018.xlsx]

## Sheet: dRJFsLRs_Top7_GeneList
Chr_Pos	Ref	Alt	Annotation	Gene	Substitution
1_442655	T	C	missense_variant	PAX4	c.205T>C
1_463428	G	C	missense_variant	LOC107055071	c.15C>G	GCC1
1_463430	T	C	missense_variant	LOC107055071	c.13A>G	GCC1
1_2060362	A	G	missense_variant	LOC107054228	c.709T>C	LOC107054228	LOC107054320	CHCHD3
1_2850831	T	G	missense_variant	LOC107054362	c.14A>C	LOC101752068
1_6207672	T	C	missense_variant	PROSER2	c.731T>C	PROSER2	PROSER2	PROSER2
1_24526318	G	C	missense_variant	CTTNBP2	c.2620G>C
1_28528139	G	A	missense_variant	PNPLA8	c.1060G>A	PNPLA8	PNPLA8	PNPLA8
1_36487333	G	A	missense_variant	TBC1D15	c.946G>A
1_39827367	G	C	missense_variant	OTOGL	c.4572G>C	OTOGL	OTOGL	OTOGL
1_39829485	G	A	missense_variant	OTOGL	c.5524G>A	OTOGL	OTOGL	OTOGL
1_39862508	T	G	missense_variant	LOC107052834	c.299T>G
1_39863591	G	C	missense_variant	LOC107052834	c.512G>C
1_39866640	G	A	missense_variant	LOC107052834	c.802G>A	LOC107052588
1_39866969	G	A	missense_variant	LOC107052834	c.1006G>A	LOC107052588
1_39868169	A	G	missense_variant	LOC107052834	c.1452A>G	LOC107052588
1_44904078	C	T	missense_variant	LOC107052933	c.169G>A	CRADD	CRADD	CRADD
1_45151351	C	T	missense_variant	CEP83	c.367G>A	CEP83	CEP83
1_46021711	G	A	missense_variant	C1H12ORF63	c.9026G>A
1_46687421	T	C	missense_variant	TMPO	c.892T>C	TMPO	TMPO	TMPO
1_50838125	T	C	missense_variant	FAM20CL	c.457T>C	FAM20CL	FAM20CL	SUN2
1_51579315	C	G	missense_variant	LOC101750812	c.1913G>C	LOC101750812
1_51606155	T	C	missense_variant	CSF2RB	c.220A>G	CSF2RB	CSF2RB	CSF2RB
1_56294328	A	G	missense_variant	KIAA1549	c.1555A>G	KIAA1549	KIAA1549
1_59386349	G	A	missense_variant	KIAA1551	c.1205C>T	KIAA1551	KIAA1551	KIAA1551
1_59386383	T	C	missense_variant	KIAA1551	c.1171A>G	KIAA1551	KIAA1551	KIAA1551
1_60420019	T	C	missense_variant	B4GALNT3	c.1460T>C
1_61051970	C	A	missense_variant	CHUNK-1	c.900C>A	CACNA2D4
1_61707438	G	A	missense_variant	CECR6	c.383C>T
1_61707720	A	C	missense_variant	CECR6	c.101T>G
1_68017791	A	G	missense_variant	LOC101750972	c.3247A>G
1_69078719	A	T	missense_variant	SULT4A1	c.839T>A	SULT4A1	SULT4A1	SULT4A1
1_69146224	G	A	missense_variant	PNPLA3	c.848G>A	PNPLA3	PNPLA3
1_71484906	G	A	missense_variant	ZC3HAV1	c.529C>T	ZC3HAV1	ZC3HAV1	ZC3HAV1
1_73165491	G	A	missense_variant	FGF6	c.196G>A
1_76796636	G	A	missense_variant	FAM162A	c.206G>A	CCDC58	CCDC58	CCDC58
1_77486679	C	G	missense_variant	LOC427948	c.992C>G
1_79056586	G	A	missense_variant	LOC107054733	c.31C>T
1_79355195	T	C	missense_variant	TRIM45	c.136T>C
1_79373444	G	T	missense_variant	LOC101752024	c.705G>T	LOC101752024	LOC101752024	LOC101752024
1_79384951	T	C	missense_variant	CTC1	c.1804A>G	CTC1	CTC1	CTC1
1_79467217	A	C	missense_variant	POLQ	c.6665A>C
1_79467250	C	T	missense_variant	POLQ	c.6698C>T
1_80596329	A	G	missense_variant	LOC101747354	c.166A>G	B4GALT4	TMEM39A	B4GALT4
1_85036807	G	A	missense_variant&splice_region_variant	ABI3BP	c.2128C>T	ABI3BP	ABI3BP	ABI3BP
1_85276101	T	A	missense_variant	SENP7	c.1399A>T	SENP7	SENP7	SENP7
1_87366464	G	T	missense_variant	LOC101752020	c.967C>A	LOC107054961	LOC107054961	BBX
1_87492875	A	G	missense_variant	HHLA2	c.190A>G	HHLA2	HHLA2	HHLA2
1_87493009	G	T	missense_variant	HHLA2	c.324G>T	HHLA2	HHLA2	HHLA2
1_88634452	G	A	missense_variant	LOC418421	c.121G>A	LOC418421	LOC418421	LOC418421
1_104914305	C	T	missense_variant	URB1	c.4694G>A
1_105962390	A	C	missense_variant	CLIC6	c.245A>C
1_105962564	T	C	missense_variant	CLIC6	c.419T>C
1_105962567	T	C	missense_variant	CLIC6	c.422T>C
1_105962579	A	G	missense_variant	CLIC6	c.434A>G
1_105963254	A	G	missense_variant	CLIC6	c.1109A>G
1_105963280	G	A	missense_variant	CLIC6	c.1135G>A
1_109411400	C	T	missense_variant	TMPRSS3	c.1442G>A	TMPRSS3
1_113361856	G	A	missense_variant	LOC107056965	c.860G>A	LOC107056965
1_113449904	G	A	missense_variant	C1HXORF59	c.3736G>A
1_121641704	A	G	missense_variant	LOC101750353	c.416T>C	LOC107049551	LOC101748892
1_128366485	T	C	missense_variant	MXRA5	c.131T>C
1_129183306	C	T	missense_variant	ASMTL	c.1519C>T	ASMTL
1_134100281	G	T	missense_variant	SLC9A2	c.2223G>T
1_134109064	T	C	missense_variant	MFSD9	c.634A>G
1_134109449	C	T	missense_variant	MFSD9	c.598G>A
1_135063185	G	C	missense_variant	LOC107051973	c.825C>G
1_136432583	A	G	missense_variant	RANBP2	c.7667A>G	RANBP2	RANBP2	RANBP2
1_140091086	G	C	missense_variant	LOC771176	c.1482G>C
1_163981265	C	T	missense_variant	LOC107051640	c.641C>T	LOC100859897
1_169114790	A	G	missense_variant	MLNR	c.484A>G	FNDC3A	FNDC3A	FNDC3A
1_170096402	T	C	missense_variant	SERPINE3	c.1400T>C	INTS6	INTS6
1_170096434	T	A	missense_variant	SERPINE3	c.1432T>A	INTS6	INTS6
1_170251841	C	T	missense_variant	DHRS12	c.289G>A
1_170329802	G	C	missense_variant	ATP7B	c.3566C>G	ATP7B	ATP7B	ATP7B
1_170345614	C	T	missense_variant	ATP7B	c.970G>A	ATP7B	ATP7B	ATP7B
1_185517389	T	C	missense_variant	ENDOD1	c.1168A>G
1_185714697	G	A	missense_variant	GPR83	c.16G>A	MRE11A	MRE11A	MRE11A
1_185883870	T	C	missense_variant	KIAA1731	c.5570A>G	KIAA1731	KIAA1731	TAF1D
1_185886757	A	C	missense_variant	KIAA1731	c.5021T>G	KIAA1731	KIAA1731	TAF1D
1_185886850	T	C	missense_variant	KIAA1731	c.4928A>G	KIAA1731	KIAA1731
1_185887249	T	C	missense_variant	KIAA1731	c.4529A>G	KIAA1731	KIAA1731
1_185887383	A	C	missense_variant	KIAA1731	c.4395T>G	KIAA1731	KIAA1731
1_185890049	G	C	missense_variant	KIAA1731	c.3997C>G	KIAA1731	KIAA1731
1_190346320	G	A	missense_variant	SYTL2	c.3557C>T	SYTL2	SYTL2	SYTL2
1_194205356	C	T	missense_variant	ART7C	c.41C>T	ART7C	ART7B	ART7B
1_194567860	G	C	missense_variant	HBE1	c.154G>C	HBG2	HBG1
1_194567872	A	C	missense_variant	HBE1	c.166A>C	HBG2	HBG1
1_195884892	C	G	missense_variant	RNF169	c.761G>C
10_728005	G	C	missense_variant	LOC101748538	c.950G>C
10_2499431	G	A	missense_variant	CCDC33	c.25C>T	CCDC33	LOC107052153	CYP11A1
10_5839137	G	A	missense_variant	FAM189A1	c.1676C>T	FAM189A1	FAM189A1	FAM189A1
10_5978954	A	G	missense_variant	TJP1	c.2932T>C	TJP1	TJP1	TJP1
10_6337216	C	G	missense_variant	LOC107052128	c.1121C>G	LOC107052128
10_6637024	G	A	missense_variant	CHRNA7	c.46C>T
10_6637045	A	T	missense_variant	CHRNA7	c.25T>A
10_7621851	G	A	missense_variant	MNS1	c.398G>A	LOC107054173	TEX9	LOC107054173
10_7786559	G	C	missense_variant	LOC107054175	c.139G>C	NEDD4	NEDD4	NEDD4
10_8317965	C	A	missense_variant	WDR72	c.1232C>A
10_9131482	G	C	missense_variant	AP4E1	c.1616G>C
10_10337457	C	T	missense_variant	LOC101749273	c.301G>A
10_10337466	T	C	missense_variant	LOC101749273	c.292A>G
10_10693260	G	C	missense_variant	SLC30A4	c.170C>G	SLC30A4	BLOC1S6
10_10825518	G	A	missense_variant	LOC101747474	c.34G>A	LOC101747474	LOC101747474	TRPM7
10_12263801	C	G	missense_variant	CEMIP	c.2154G>C	CEMIP	CEMIP
10_12307024	G	A	missense_variant	LOC415478	c.3758C>T	LOC415478	CEMIP	CEMIP
10_12832456	G	A	missense_variant&splice_region_variant	KIF7	c.2320G>A	KIF7	KIF7
10_12970785	A	G	missense_variant	FANCI	c.953T>C	FANCI	FANCI
10_14991486	G	A	missense_variant	MCTP2	c.211G>A	MCTP2	MCTP2
11_493047	T	C	missense_variant	MMP15	c.91A>G	USB1	USB1	USB1
11_495159	A	C	missense_variant	USB1	c.819T>G	USB1	USB1	USB1
11_527614	C	T	missense_variant	KIFC3	c.167C>T	KIFC3	KIFC3	KIFC3
11_602124	G	A	missense_variant	DOK4	c.25G>A	DOK4	CCDC102A	POLR2C
11_602142	C	A	missense_variant	DOK4	c.43C>A	DOK4	CCDC102A	POLR2C
11_602158	G	A	missense_variant	DOK4	c.59G>A	DOK4	CCDC102A	POLR2C
11_1134842	A	G	missense_variant	LOC415664	c.119A>G	FAM65A	LOC415664	LOC415664
11_1157100	A	C	missense_variant	FAM65A	c.2342A>C	FAM65A	FAM65A	FAM65A
11_1207716	C	G	missense_variant	RLTPR	c.1835C>G	RLTPR	RLTPR
11_1254470	A	T	missense_variant	CLEC18A	c.94T>A	CLEC18A	CLEC18A	LOC100857843
11_1254494	G	T	missense_variant	CLEC18A	c.70C>A	CLEC18A	CLEC18A	LOC100857843
11_1363222	G	T	missense_variant	PLEKHG4	c.929C>A	PLEKHG4	PLEKHG4	PLEKHG4
11_1414044	G	A	missense_variant	FHOD1	c.1510G>A	FHOD1	FHOD1
11_1415171	G	A	missense_variant	FHOD1	c.2254G>A	FHOD1	FHOD1
11_1429213	A	G	missense_variant	HSD11B2L	c.275A>G	ATP6V0D1	ATP6V0D1	HSD11B2L
11_1563608	A	G	missense_variant	PNP	c.62T>C	CMTR2
11_1677563	A	T	missense_variant	HYDIN	c.5390A>T	HYDIN
11_1678020	A	G	missense_variant	HYDIN	c.5696A>G	HYDIN
11_1678825	C	G	missense_variant	HYDIN	c.5921C>G	HYDIN
11_1681993	C	T	missense_variant	HYDIN	c.6718C>T	HYDIN
11_1684263	A	G	missense_variant	HYDIN	c.7318A>G	HYDIN
11_1690636	G	A	missense_variant	HYDIN	c.9515G>A	HYDIN
11_1694121	C	T	missense_variant	HYDIN	c.10627C>T	HYDIN
11_1696411	A	G	missense_variant	HYDIN	c.11248A>G	HYDIN
11_1703193	C	G	missense_variant	HYDIN	c.13532C>G	HYDIN
11_1706042	C	G	missense_variant	HYDIN	c.14570C>G	HYDIN	VAC14
11_1823261	G	T	missense_variant	COG4	c.1932G>T	COG4	FUK	FUK
11_2089738	T	C	missense_variant	CFDP1	c.476A>G	TMEM170A	TMEM170A
11_2563804	A	G	missense_variant	MBTPS1	c.154A>G	HSDL1	HSDL1
11_3980119	G	A	missense_variant	IRX6	c.242C>T
11_9091072	G	A	missense_variant	ZNF536	c.4087G>A	ZNF536	ZNF536	ZNF536
11_11309414	A	T	missense_variant	CES1	c.1543T>A	CES1	CES1	LOC769339
11_17153085	A	T	missense_variant	CRISPLD2	c.862A>T
11_17870827	G	A	missense_variant	GSE1	c.3974C>T	GSE1	GINS2	GINS2
11_19119177	A	C	missense_variant	CDH1	c.711A>C	CDH1	TMCO7
11_19177315	A	T	missense_variant	TMED6	c.470T>A	RP11-343C2.9	RP11-343C2.11	NIP7
12_2398819	T	C	missense_variant	CDHR4	c.1909A>G	IP6K1	FAM212A	IP6K1
12_3127649	T	G	missense_variant	ABHD14A	c.576A>C	ACY1	LOC107054363	RP11-155D18.12
12_3500225	C	T	missense_variant	LOC100857321	c.278C>T	IARS	IARS	IARS
12_5215541	T	A	missense_variant	LOC100857401	c.2542T>A	LOC100857401	LOC100857401	LOC100857401
12_8398132	G	A	missense_variant	FAM208A	c.4717C>T	FAM208A	FAM208A	FAM208A
12_8708598	T	C	missense_variant	DNAH12	c.853A>G	DNAH12	DNAH12	DNAH12
12_10471575	C	T	missense_variant	CHST13	c.20C>T	CHST13
12_19319438	C	T	missense_variant	OXTR	c.1090G>A	CAV3
12_19335349	G	A	missense_variant	RAD18	c.1459C>T
13_555636	G	A	missense_variant	LOC107049090	c.1334C>T
13_621707	C	G	missense_variant	LOC107054465	c.328G>C
13_859496	C	T	missense_variant	LOC100859484	c.787G>A
13_868483	G	T	missense_variant	LOC107054472	c.1016C>A	LOC101748974
13_931525	C	T	missense_variant	DND1	c.734C>T	DND1	DND1	HARS
13_964527	G	A	missense_variant	SLC35A4	c.43C>T	LOC107054473	LOC107054473	LOC107054473
13_1688017	G	C	missense_variant	LOC107054479	c.97G>C	LOC107054484
13_1742640	A	G	missense_variant	LOC107054485	c.895A>G
13_1743022	A	T	missense_variant	LOC107054485	c.1277A>T
13_1743158	C	A	missense_variant	LOC107054485	c.1413C>A
13_1794001	C	T	missense_variant	LOC100859022	c.374C>T
13_3455739	A	T	missense_variant	RANBP17	c.521T>A
13_3949551	T	C	missense_variant	FOXI1	c.709A>G
13_3950994	C	T	missense_variant	FOXI1	c.301G>A
13_8387221	G	A	missense_variant	PPARGC1B	c.604C>T	PPARGC1B	PPARGC1B
13_12975584	A	G	missense_variant	FAT2	c.5206A>G
13_13149748	G	A	missense_variant	CD74	c.808G>A	CD74	TCOF1	TCOF1
13_13268898	T	G	missense_variant	PDGFRB	c.3078T>G	PDGFRB
14_4806150	C	G	missense_variant	MED9	c.46C>G
14_4943325	T	C	missense_variant	SREBF1	c.361A>G	SREBF1	SREBF1	SREBF1
14_6016009	A	G	missense_variant	CHTF18	c.383T>C	RPUSD1	RPUSD1
14_6174635	C	T	missense_variant	RPL3L	c.32G>A	NDUFB10	RPS2	RPL3L
14_6194203	T	G	missense_variant	NOXO1	c.1224A>C	TBL3
14_6422273	G	C	missense_variant	PKD1	c.201C>G	PKD1	PKD1
14_6926348	A	G	missense_variant	PALB2	c.2078T>C	DCTN5	PALB2	DCTN5
14_6928479	G	A	missense_variant	PALB2	c.181C>T	PALB2	DCTN5	PALB2
14_8359835	C	T	missense_variant&splice_region_variant	RPS15A	c.58G>A	RPS15A	RPS15A	RPS15A
14_11859726	A	G	missense_variant	IL20RB	c.424A>G
14_13238810	C	A	missense_variant	FAM173A	c.501C>A	METRN	CCDC78	CCDC78
14_13343693	G	C	missense_variant	LOC100857632	c.141G>C	LOC100857632
14_13668413	T	C	missense_variant	LOC107054653	c.746T>C
14_13668530	T	C	missense_variant	LOC107054653	c.863T>C
14_13668533	A	C	missense_variant	LOC107054653	c.866A>C
14_14289869	G	C	missense_variant	CCNF	c.42G>C
14_14289877	G	C	missense_variant	CCNF	c.50G>C
14_14289882	G	A	missense_variant	CCNF	c.55G>A
14_14297351	A	C	missense_variant	CCNF	c.1300A>C	VRK3	VRK3
14_14298773	A	C	missense_variant	CCNF	c.1736A>C	VRK3	VRK3
14_14299501	A	G	missense_variant	CCNF	c.1948A>G	VRK3	VRK3
14_14299502	C	T	missense_variant	CCNF	c.1949C>T	VRK3	VRK3
14_14299516	C	G	missense_variant	CCNF	c.1963C>G	VRK3	VRK3
14_14299521	C	G	missense_variant	CCNF	c.1968C>G	VRK3	VRK3
14_14323531	G	A	missense_variant	LOC107054659	c.284C>T	LOC107054656
14_14323538	T	C	missense_variant	LOC107054659	c.277A>G	LOC107054656
14_14323540	G	A	missense_variant	LOC107054659	c.275C>T	LOC107054656
14_14323549	C	A	missense_variant	LOC107054659	c.266G>T	LOC107054656
14_14323559	A	G	missense_variant	LOC107054659	c.256T>C	LOC107054656
14_14323580	C	T	missense_variant	LOC107054659	c.235G>A	LOC107054656
14_14323618	G	C	missense_variant	LOC107054659	c.197C>G	LOC107054656
14_14920963	A	G	missense_variant	DNAH3	c.5912T>C
15_365520	C	T	missense_variant	YDJC	c.356G>A
15_4904504	C	T	missense_variant	DNAH10	c.13012G>A
15_4939410	G	A	missense_variant	DNAH10	c.3587C>T
15_5247906	G	A	missense_variant	OGFOD2	c.10C>T	OGFOD2	OGFOD2	OGFOD2
15_7199507	T	C	missense_variant	HPS4	c.1121A>G	HPS4	HPS4
15_8418626	G	C	missense_variant	GGT5	c.1738G>C	GGT5	GGT5	GGT5
15_10756296	T	G	missense_variant	LOC101750822	c.562A>C	OSBP2	OSBP2	LOC101750822
16_47795	A	G	missense_variant	TN	c.7645A>G	CYP21A2
16_74738	G	A	missense_variant	BF2	c.440G>A	C4	TAP2	TAP2
16_79530	T	A	missense_variant	TAP2	c.1248A>T	TAP2	TAP2	TAP1
16_80320	C	A	missense_variant	TAP2	c.742G>T	TAP2	TAP2	TAP1
16_93593	A	G	missense_variant	DMB2	c.32T>C	BF1	DMB2	BF1
16_94217	G	C	missense_variant&splice_region_variant	DMB1	c.821C>G	DMB1	BF1	DMB2
16_167927	C	A	missense_variant	TRIM27.1	c.1019C>A	TRIM41	TRIM39.1	TRIM41
16_189865	G	A	missense_variant	HEP21	c.40G>A	LOC107054692	TRNAE-UUC	TRIM7.1
16_209127	G	A	missense_variant	IL4I1	c.146C>T	44G24.1	TRNAN-GUU
16_241731	C	T	missense_variant	KIFC1	c.1478G>A	KIFC1	BZFP3	LOC107054690
16_285979	C	T	missense_variant	BG2	c.418G>A	LOC107054693	LOC107054691	BG8
16_302918	G	A	missense_variant	LOC107054696	c.458C>T	LOC107054697	LOC107054697	LOC107054697
16_339554	A	G	missense_variant&splice_region_variant	LOC101748132	c.590T>C	LOC101748132	LOC101748132	LOC101748132
16_340963	A	C	missense_variant	LOC101748132	c.371T>G	LOC101748132	LOC101748132	LOC425214
16_352031	T	G	missense_variant	LOC100858529	c.959A>C	LOC101748132	LOC107054701	LOC107054701
16_428975	A	G	missense_variant	LOC101748375	c.173T>C	LOC101748375	LOC101747901	LOC101747901
16_459892	G	C	missense_variant	LOC100859134	c.751C>G	LOC100859134	LOC100859134	LOC107049143
16_459898	T	C	missense_variant	LOC100859134	c.745A>G	LOC100859134	LOC100859134	LOC107049143
17_972764	G	A	missense_variant	NPDC1	c.158C>T
17_1173935	C	T	missense_variant	EXD3	c.2543G>A	EXD3	EXD3	EXD3
17_2274193	G	T	missense_variant	TPRN	c.2034G>T	TPRN	LOC771190
17_2955573	G	A	missense_variant	AKNA	c.2501C>T	AKNA	AKNA
17_2955819	C	T	missense_variant	AKNA	c.2326G>A	AKNA	AKNA
17_2956927	G	A	missense_variant	AKNA	c.1559C>T	AKNA	AKNA
17_6538740	G	A	missense_variant	LAMC3	c.2908G>A	LAMC3	LAMC3
17_7266543	T	C	missense_variant	RALGDS	c.2350A>G	RALGDS	RALGDS	RALGDS
17_7373685	A	G	missense_variant	C17H9ORF96	c.1400A>G	C17H9ORF96	C17H9ORF96	C17H9ORF96
17_8470805	A	C	missense_variant	LOC417131	c.122A>C	LOC417131
17_8472098	G	A	missense_variant	LOC417131	c.379G>A	LOC417131
17_8472471	C	A	missense_variant	LOC417131	c.752C>A	LOC417131
17_8473649	C	A	missense_variant	LOC417131	c.814C>A	LOC417131
17_8473650	C	T	missense_variant	LOC417131	c.815C>T	LOC417131
17_9254076	C	T	missense_variant	PTGS1	c.1196C>T	PTGS1	PDCL
18_2214654	T	C	missense_variant	LOC769242	c.503T>C	STX8
18_8029907	C	T	missense_variant	ABCA5	c.3514G>A	ABCA5	ABCA5
18_10421613	C	A	missense_variant	MYCBPAP	c.2077G>T	MYCBPAP	MYCBPAP	MYCBPAP
19_786562	C	G	missense_variant	2018-09-04	c.126C>G	2018-09-04	2018-09-04	2018-09-04
19_820635	C	A	missense_variant	TYW1	c.824C>A	TYW1
19_2625030	G	C	missense_variant	WBSCR16	c.49C>G	NCF1	NCF1
19_2625047	T	C	missense_variant	WBSCR16	c.32A>G	NCF1	NCF1
19_4042952	C	A	missense_variant	CUX1	c.3320C>A	CUX1	CUX1	CUX1
19_4315365	C	T	missense_variant	RHBDD2	c.1174G>A	RHBDD2	POR	POR
19_5639603	T	C	missense_variant	KIF12	c.122T>C	KIF12	KIF12	KIF12
19_5752150	C	T	missense_variant	LOC107054802	c.632G>A	SPAG5	KIAA0100	LOC107054803
19_6242037	A	G	missense_variant	TMIGD1	c.391T>C	TMIGD1	TMIGD1	BLMH
19_6242052	C	T	missense_variant	TMIGD1	c.376G>A	TMIGD1	TMIGD1	BLMH
19_6931058	A	C	missense_variant	GEMIN4	c.1012A>C	GEMIN4	GEMIN4	GEMIN4
2_334877	T	C	missense_variant	AOC1	c.1900A>G	AOC1	KCNH2	AOC1
2_334885	C	G	missense_variant	AOC1	c.1892G>C	AOC1	KCNH2	AOC1
2_413262	C	G	missense_variant	SSPO	c.2673C>G	LOC101747807
2_435295	A	G	missense_variant&splice_region_variant	SSPO	c.12523A>G	LOC101747807
2_984080	A	C	missense_variant	LOC101751647	c.442A>C	LOC101751647	LOC101751647	LOC101751647
2_984083	G	T	missense_variant	LOC101751647	c.445G>T	LOC101751647	LOC101751647	LOC101751647
2_984086	T	C	missense_variant	LOC101751647	c.448T>C	LOC101751647	LOC101751647	LOC101751647
2_984410	A	G	missense_variant	LOC101751647	c.772A>G	LOC101751647	LOC101751647	LOC101751647
2_2267510	T	C	missense_variant	OBSCN	c.3263A>G
2_19136501	A	G	missense_variant	NSUN6	c.926A>G	NSUN6	NSUN6	NSUN6
2_19545176	T	C	missense_variant	LOC420515	c.1758A>G
2_22971625	T	C	missense_variant	HEPACAM2	c.166A>G	HEPACAM2
2_22971670	C	T	missense_variant	HEPACAM2	c.121G>A	HEPACAM2
2_34098635	G	A	missense_variant	BTD	c.1091G>A
2_40795056	G	A	missense_variant	LOC101751870	c.488G>A	TOPAZ1
2_40795062	T	G	missense_variant	LOC101751870	c.494T>G	TOPAZ1
2_41697759	A	C	missense_variant	COL6A6	c.926A>C
2_41931144	C	T	missense_variant	LOC776146	c.340G>A	NEK11	NEK11
2_55307738	A	T	missense_variant	TNS3	c.1266T>A	TNS3	TNS3	TNS3
2_58126530	C	T	missense_variant	DCDC2	c.1286C>T	DCDC2	DCDC2	DCDC2
2_80050551	G	A	missense_variant	NSUN2	c.2335G>A
2_80050555	A	G	missense_variant	NSUN2	c.2339A>G
2_97270428	C	T	missense_variant	PSMG2	c.448G>A	CEP76	CEP76
2_98171437	G	A	missense_variant	FAM38B	c.902G>A	FAM38B	FAM38B
2_98307775	G	A	missense_variant	MOG	c.38C>T	MOG	MOG	MOG
2_111542109	T	C	missense_variant	KIF20AL	c.1972A>G	KIF20AL
2_111542176	C	A	missense_variant	KIF20AL	c.1905G>T	KIF20AL
2_111550303	T	C	missense_variant	KIF20AL	c.745A>G	KIF20AL
2_111550879	T	A	missense_variant	KIF20AL	c.628A>T	KIF20AL
2_111554876	T	C	missense_variant	KIF20AL	c.230A>G	KIF20AL	RPS20
2_113726236	T	C	missense_variant	ASPH	c.982A>G	ASPH	ASPH	ASPH
2_115755230	G	A	missense_variant	CSPP1	c.1663G>A	CSPP1
2_117205187	G	A	missense_variant	XKR9	c.976G>A	XKR9	XKR9	XKR9
2_120452915	T	C	missense_variant	LOC107052752	c.1223T>C	LOC107052752
2_120452924	C	T	missense_variant	LOC107052752	c.1232C>T	LOC107052752
2_128088830	G	C	missense_variant	POP1	c.903G>C
2_128137630	T	C	missense_variant	NIPAL2	c.535A>G	NIPAL2
2_149103242	C	A	missense_variant	LOC107052812	c.11C>A	LOC100857940	LOC107052810	LOC107052809
20_3899386	C	T	missense_variant	ACTR5	c.1601C>T	ACTR5
20_3899400	T	C	missense_variant	ACTR5	c.1615T>C	ACTR5
20_8031654	G	A	missense_variant	LAMA5	c.7591C>T	LAMA5	LAMA5
20_9583655	A	G	missense_variant	SOX18	c.613A>G
20_9824337	G	C	missense_variant	RP4-583P15.15	c.1313C>G	LOC425299
20_9989092	A	T	missense_variant	LOC771734	c.1313T>A	LOC771734	LOC771734	PDYN
20_10007485	T	C	missense_variant	SIRPA	c.869T>C	SIRPA	LOC771545	NSFL1C
20_10007490	G	A	missense_variant	SIRPA	c.874G>A	SIRPA	LOC771545	NSFL1C
20_10382076	C	G	missense_variant	C20H20ORF112	c.1452G>C
20_10439412	T	A	missense_variant	COMMD7	c.251A>T	COMMD7	COMMD7
20_10439419	C	T	missense_variant	COMMD7	c.244G>A	COMMD7	COMMD7
20_10439457	A	C	missense_variant	COMMD7	c.206T>G	COMMD7	COMMD7
20_10501971	C	T	missense_variant	BPIFB2	c.331G>A	BPIFB2	BPIFB2	BPIFB6
20_10515800	C	A	missense_variant	BPIL3	c.1508C>A	BPIFB4
20_10549709	C	G	missense_variant	BPI	c.16G>C	BPI	KIAA1755	KIAA1755
20_10720023	C	G	missense_variant	ACOT8	c.53G>C	ZSWIM3	ZSWIM1	ZSWIM3
20_10752562	G	A	missense_variant	LOC107054849	c.701G>A	LOC107054849	PCIF1	ZNF335
21_3588519	A	G	missense_variant	RBP7	c.289A>G	UBE4B	UBE4B	UBE4B
22_3543202	G	A	missense_variant	ADD2	c.1969G>A	LOC107054986	SNRNP27	LOC107054986
22_4612718	C	G	missense_variant	CKAP2L	c.1428G>C	CKAP2L	LOC107054991	LOC100858617
23_1432870	G	C	missense_variant	LOC419563	c.128G>C
23_1874559	C	T	missense_variant	LOC101747877	c.790G>A
23_1966512	G	A	missense_variant	MAP3K6	c.203C>T	CD164L2
23_3462020	C	T	missense_variant	LOC107055022	c.544C>T
23_3536164	G	A	missense_variant	INPP5B	c.122G>A	INPP5B	INPP5B	INPP5B
24_249965	A	G	missense_variant	ROBO4	c.3016A>G	ROBO4	ROBO4	ROBO3
24_3495972	T	C	missense_variant	SORL1	c.5305A>G	SORL1
24_3518637	T	C	missense_variant	SORL1	c.635A>G	SORL1
24_3784877	C	T	missense_variant	TMEM136-2	c.712G>A	TMEM136-2	TMEM136-2	TMEM136-2
24_4427329	G	T	missense_variant	USP28	c.2238C>A	USP28	USP28	USP28
24_5422075	T	C	missense_variant	SCN4B	c.203A>G	LOC101747663	SCN4B	SCN4B
24_6135243	A	C	missense_variant	TEX12	c.158T>G	TEX12	BCO2	IL18
24_6139807	T	G	missense_variant	IL18	c.205T>G	IL18	IL18	TEX12
24_6155622	A	G	missense_variant	PIH1D2	c.785A>G	PIH1D2	C24H11ORF57	C24H11ORF57
25_1128366	T	C	missense_variant	LOC107055096	c.1153A>G	LOC107055096	LOC107055096	LOC107055097
25_1129041	T	A	missense_variant	LOC107055096	c.652A>T	LOC107055096	LOC107055097	LOC107055096
25_1129560	C	T	missense_variant	LOC107055096	c.133G>A	LOC107055096	LOC107055096	LOC107055097
25_1160317	T	C	missense_variant	LOC101751222	c.200T>C	LOC101751279	LOC101751279
25_1288311	G	A	missense_variant	CD244	c.406C>T	CD244	CD244	CD244
25_1291947	C	G	missense_variant	CD244	c.321G>C	CD244	CD244	CD244
25_1385854	T	C	missense_variant	PEAR1	c.1535A>G	PEAR1	PEAR1	LRRC71
25_1388975	A	G	missense_variant	PEAR1	c.181T>C	PEAR1	PEAR1
25_1465618	C	T	missense_variant	NES	c.2818G>A
25_1713369	A	G	missense_variant	IL6RA	c.1069A>G	IL6RA	SHE
25_1720263	T	C	missense_variant	SHE	c.68A>G	UBE2Q1
25_2171319	T	C	missense_variant	FDPS	c.292T>C	FAM189B	FAM189B	FAM189B
25_2171365	T	C	missense_variant	FDPS	c.338T>C	FAM189B	FAM189B	FAM189B
25_2188505	G	A	missense_variant	LOC100859704	c.2272G>A	FDPS	FDPS	FDPS
25_2264413	A	G	missense_variant	GON4L	c.3683T>C	GON4L	GON4L
25_2280972	A	G	missense_variant	SYT11	c.343A>G	SYT11	GON4L	GON4L
25_2388221	G	A	missense_variant	CA14	c.53G>A	CIART	LOC431243	LOC431243
25_2519693	T	C	missense_variant	IGSF9	c.3091T>C
25_2728225	G	A	missense_variant	RFX5	c.1523C>T	RFX5	RFX5	RFX5
26_871822	C	T	missense_variant	IGFN1	c.2275G>A	IGFN1	IGFN1	IGFN1
26_1170072	A	G	missense_variant	CELSR2	c.6793A>G
26_1177470	A	G	missense_variant	PSRC1	c.617T>C	PSRC1	PSRC1	PSRC1
26_1184780	G	A	missense_variant	LOC101748755	c.16G>A	PPIL1	LOC101749227	PPIL1
26_1597094	T	G	missense_variant	LOC100859805	c.2358T>G	LOC100859805	LOC100859805	LOC100859805
26_1599643	G	A	missense_variant	LOC100859805	c.4907G>A	LOC100859805	LOC100859805	LOC100859805
26_3532489	C	A	missense_variant	ST7L	c.341G>T	ST7L	ST7L	CAPZA1
27_650892	C	T	missense_variant	LOC100859830	c.176C>T	LOC107055216	LOC769232
27_726811	A	G	missense_variant	LOC107055239	c.124A>G	LOC107055230	LOC769232
27_898908	T	G	missense_variant	LOC107055256	c.414A>C	LOC770609
27_899113	T	C	missense_variant	LOC107055256	c.209A>G	LOC770609
27_899128	A	G	missense_variant	LOC107055256	c.194T>C	LOC770609
27_951163	T	C	missense_variant	LOC107055263	c.47T>C
27_951210	C	A	missense_variant	LOC107055263	c.94C>A
27_951211	C	A	missense_variant	LOC107055263	c.95C>A
27_951391	A	G	missense_variant	LOC107055263	c.275A>G
27_1522164	G	C	missense_variant	ACBD4	c.884G>C	ACBD4	ACBD4	ACBD4
27_1785097	C	T	missense_variant	RDM1	c.517G>A	RDM1	RDM1	LOC101748951
27_1858124	C	A	missense_variant	A2ML4	c.1440C>A	AGPAT1	AGPAT1	AGPAT1
27_4425742	T	C	missense_variant	PCGF2	c.16A>G	LOC107055298	TRNAN-GUU	PSMB3
27_4715376	A	G	missense_variant	LOC107055297	c.1519A>G	LRRC3C	ORMDL3	ORMDL3
27_4775471	G	C	missense_variant	THRA	c.1194G>C	NR1D1
27_4825827	G	A	missense_variant	CDC6	c.1243G>A	WIPF2
28_877986	A	G	missense_variant	CD320	c.293A>G	CD320	CD320	CD320
28_879290	C	T	missense_variant	CD320	c.440C>T	CD320	CD320	CD320
28_903744	C	T	missense_variant	LOC428322	c.364C>T	PRAM1	PRAM1
28_1054609	C	G	missense_variant	LOC101748203	c.164C>G	LOC101748203	MFSD12	C19ORF71
28_1332968	A	G	missense_variant	C19ORF70	c.37A>G	HSD11B1L	HSD11B1L	HSD11B1L
28_1384560	C	T	missense_variant	TRIM54	c.142G>A	LOC107055332
28_1925218	G	C	missense_variant	LOC107055345	c.645C>G	LOC107055343	LOC107055344
28_2043570	C	T	missense_variant	DOT1L	c.4975G>A	DOT1L	DOT1L	DOT1L
28_2160596	T	G	missense_variant	CSNK1G2	c.780A>C	CSNK1G2	BTBD2	BTBD2
28_2294208	A	G	missense_variant	ATP8B3	c.2326A>G	ATP8B3
28_3057473	C	T	missense_variant	LOC100858130	c.1049G>A	LOC100858130	ATP5D	STK11
28_3238975	G	C	missense_variant	APC2	c.4900G>C	APC2	MIR1777	MIR1777
28_3239942	G	C	missense_variant	APC2	c.5867G>C	APC2	MIR1777	MIR1777
28_3259624	C	G	missense_variant	ADAMTSL5	c.309G>C	ADAMTSL5	ADAMTSL5	PCSK4
28_3327861	G	C	missense_variant	LOC100859819	c.92G>C	LOC100859853	MAP1S	GNG7
28_3342489	A	G	missense_variant	JAK3	c.1976T>C	FCHO1
28_3348098	T	C	missense_variant	SLC5A5	c.11T>C	SLC5A5	SLC5A5	SLC5A5
28_3352093	G	A	missense_variant	SLC5A5	c.2015G>A	SLC5A5	SLC5A5	SLC5A5
28_3404601	A	T	missense_variant	ANKLE1	c.1729A>T	BABAM1	ABHD8	BABAM1
28_3995042	C	T	missense_variant	LOC107055358	c.452C>T	PDE4A	PDE4A	PDE4A
28_3999465	T	C	missense_variant	PDE4A	c.290T>C	PDE4A	PDE4A	PDE4A
28_3999466	C	G	missense_variant	PDE4A	c.291C>G	PDE4A	PDE4A	PDE4A
3_3270301	T	C	missense_variant	LOC101751874	c.3782A>G	LOC101751874	LOC101751874
3_8284798	T	C	missense_variant	ALK	c.575T>C
3_8953432	C	T	missense_variant	PPP1R21	c.131C>T	PPP1R21	PPP1R21	PPP1R21
3_9099062	T	C	missense_variant	LOC421285	c.1774T>C
3_9377444	A	G	missense_variant	OTX1	c.472A>G	LOC101749934	EHBP1	WDPCP
3_9968284	C	G	missense_variant	CEP68	c.99C>G	CEP68	CEP68	SLC1A4
3_10946400	A	T	missense_variant	ETAA1	c.1980A>T
3_11369463	G	A	missense_variant	FBXO48	c.56C>T	LOC107052007	APLF	APLF
3_11375681	G	A	missense_variant	APLF	c.674G>A	APLF	APLF
3_13618147	T	C	missense_variant	MKKS	c.899T>C	SLX4IP
3_13618173	A	C	missense_variant	MKKS	c.925A>C	SLX4IP
3_16423085	T	C	missense_variant	NINL	c.151A>G	NINL	NINL	NINL
3_16423130	C	T	missense_variant	NINL	c.106G>A	NINL	NINL	NINL
3_18899594	G	T	missense_variant	SLC30A10	c.461G>T	LOC107052952	SLC30A10
3_39124989	G	A	missense_variant	PCNXL2	c.5947G>A	PCNXL2	PCNXL2
3_39767949	C	T	missense_variant	DISC1	c.679G>A
3_40818548	G	A	missense_variant	GNPAT	c.172G>A	GNPAT	C1ORF131
3_47094671	A	C	missense_variant	ADGB	c.3562A>C
3_49448360	T	A	missense_variant	SYNE1	c.11349A>T	SYNE1
3_52487570	T	C	missense_variant	PHACTR2	c.1234A>G	PHACTR2	PHACTR2	PHACTR2
3_52487575	T	C	missense_variant	PHACTR2	c.1229A>G	PHACTR2	PHACTR2	PHACTR2
3_52487629	G	A	missense_variant	PHACTR2	c.1175C>T	PHACTR2	PHACTR2	PHACTR2
3_63862144	C	T	missense_variant	RFX6	c.2147G>A
3_63948466	A	G	missense_variant	KPNA5	c.341T>C	ZUFSP	KPNA5
3_63948631	A	C	missense_variant	KPNA5	c.176T>G	ZUFSP	KPNA5
3_63953052	A	G	missense_variant	ZUFSP	c.469A>G	KPNA5
3_64174047	G	A	missense_variant	COL10A1	c.38G>A	NT5DC1	NT5DC1	NT5DC1
3_66439208	C	G	missense_variant	SLC16A10	c.124G>C
3_67139801	T	C	missense_variant	LOC101748060	c.3793A>G
3_76798432	T	C	missense_variant	ZNF292	c.5144A>G
3_85943458	G	A	missense_variant	PHF3	c.1478C>T	PHF3	PHF3	PHF3
3_99282364	G	C	missense_variant	NBAS	c.5953C>G	LOC107051693
3_102134303	T	C	missense_variant	LOC101748329	c.80A>G
3_102190503	T	C	missense_variant	LOC107053164	c.644A>G	LOC107053163	LOC107053163
3_105239827	G	A	missense_variant	ASXL2	c.1811C>T	ASXL2	ASXL2	ASXL2
3_107283437	T	C	missense_variant	PINX1	c.1066A>G
3_107821778	C	G	missense_variant	FDFT1	c.342C>G
3_110355345	C	T	missense_variant	ADGRF5	c.3864G>A	ADGRF5	ADGRF5	ADGRF5
4_1632819	G	A	missense_variant	UTP14A	c.1427C>T	ZDHHC9
4_1686636	C	T	missense_variant	ERCC6L	c.3071C>T	OCRL	OCRL	OCRL
4_1700312	T	C	missense_variant	NHSL2	c.116A>G	NHSL2	NHSL2	LOC107052042
4_14238764	T	C	missense_variant	LOC422353	c.2765T>C	LOC422353	LOC422353	LOC422353
4_16543759	G	A	missense_variant	ZBTB33	c.707C>T	ZBTB33	ZBTB33	NKAP
4_21641053	G	T	missense_variant	GRIA2	c.1981G>T	GRIA2	GRIA2	GRIA2
4_34631005	C	A	missense_variant	MFSD8	c.53G>T	MFSD8	C4H4ORF29	C4H4ORF29
4_35293275	C	A	missense_variant	LOC422513	c.850C>A	LOC422513	LOC422513
4_39113852	C	G	missense_variant	TET2	c.79G>C	TET2
4_46382480	G	T	missense_variant	ARHGAP24	c.1393C>A	ARHGAP24	ARHGAP24	ARHGAP24
4_46781790	A	G	missense_variant	HELQ	c.314T>C	MRPS18C	HELQ	HELQ
4_49555296	G	T	missense_variant	SARAF	c.988C>A	SARAF	SARAF
4_49940603	A	G	missense_variant	MBOAT4	c.899T>C	SGK223	SGK223	SGK223
4_50037937	C	T	missense_variant	SOWAHB	c.1538C>T	SOWAHB
4_50417498	C	T	missense_variant	GRSF1	c.94G>A	MIR1751	MOB1B	MIR1751
4_50417500	C	G	missense_variant	GRSF1	c.92G>C	MIR1751	MOB1B	MIR1751
4_67124162	T	A	missense_variant&splice_region_variant	CORIN	c.1066T>A
4_80327395	T	C	missense_variant	MAN2B2	c.3070T>C	LOC770881	LOC107053298	LOC107053298
4_86326550	A	C	missense_variant	LOC107053308	c.551T>G	LOC101752184
4_86326566	C	A	missense_variant	LOC107053308	c.535G>T	LOC101752184
4_86364911	C	T	missense_variant	LOC100857871	c.121G>A
4_86419613	A	G	missense_variant	LOC100857337	c.404T>C	LOC100857337	LOC100857337	LOC107049196
4_86439444	A	G	missense_variant	LOC100858172	c.133T>C	LOC100858172	LOC100858172	LOC422924
4_90297740	G	A	missense_variant	GNOT1	c.104C>T	GNOT1	SMYD5
5_371396	A	G	missense_variant	AGBL2	c.2282A>G	MTCH2	NUDT8	FNBP4
5_679953	C	T	missense_variant	C5H15ORF52	c.1897G>A	C5H15ORF52	C5H15ORF52	C5H15ORF52
5_897295	G	A	missense_variant	CASC5	c.6115G>A	CASC5	CASC5
5_1522716	A	G	missense_variant	PKP3	c.596T>C	PKP3
5_1564972	T	C	missense_variant&splice_region_variant	ATHL1	c.1054A>G	ATHL1	ATHL1	ATHL1
5_1646807	A	G	missense_variant	ZDHHC13	c.916A>G	ZDHHC13	ZDHHC13
5_12861456	G	A	missense_variant	PTPRJ	c.731G>A
5_16878466	G	C	missense_variant	LOC101748887	c.645G>C	LOC101748953
5_18392481	T	G	missense_variant	FBXO3	c.467A>C
5_25691129	G	A	missense_variant	ZNF106	c.1477C>T	ZNF106	ZNF106	ZNF106
5_25691390	T	C	missense_variant	ZNF106	c.1216A>G	ZNF106	ZNF106	ZNF106
5_25692110	T	C	missense_variant	ZNF106	c.496A>G	ZNF106	ZNF106	ZNF106
5_25817563	C	T	missense_variant	STARD9	c.3332C>T	STARD9	STARD9
5_26557092	G	A	missense_variant	DPF3	c.28G>A	DPF3	DPF3	DPF3
5_30634749	A	T	missense_variant&splice_region_variant	ARHGAP11A	c.856T>A	ARHGAP11A	ARHGAP11A
5_36041088	C	A	missense_variant	BAZ1A	c.754G>T	BAZ1A	BAZ1A	BAZ1A
5_44960781	A	G	missense_variant	CHGA	c.701A>G	CHGA	LOC107053534
5_48588018	T	C	missense_variant	LOC107053548	c.637T>C	YY1
5_48667975	G	A	missense_variant	WDR25	c.341G>A	WDR25	WDR25	WARS
5_50691567	G	A	missense_variant	TDRD9	c.2755G>A	TDRD9	TDRD9	TDRD9
5_53989579	T	C	missense_variant	LOC101752204	c.280T>C	SYT16	SYT16	SYT16
5_55326970	A	G	missense_variant	KIAA0586	c.1886T>C	KIAA0586	KIAA0586	KIAA0586
5_55338110	C	T	missense_variant	KIAA0586	c.263G>A	KIAA0586	KIAA0586	KIAA0586
5_57017204	G	C	missense_variant	LOC107053608	c.178G>C	MDGA2	LOC107053607
6_5136764	T	C	missense_variant	SRRL	c.383A>G	SRRL	SRRL	SRRL
6_9182430	T	A	missense_variant	SLC16A9	c.610T>A	SLC16A9	SLC16A9	SLC16A9
6_9182572	A	G	missense_variant	SLC16A9	c.752A>G	SLC16A9	SLC16A9	SLC16A9
6_9183630	G	A	missense_variant	SLC16A9	c.1505G>A	SLC16A9	SLC16A9	SLC16A9
6_9696171	G	A	missense_variant	MINPP1	c.10C>T
6_10766680	C	T	missense_variant	STOX1	c.29C>T	STOX1	CCAR1	CCAR1
6_12016152	T	C	missense_variant	LOC101749404	c.631T>C	LOC101749404	LOC101749404	LOC101749404
6_15933301	A	G	missense_variant	FUT11	c.98T>C	SEC24C	SEC24C	SEC24C
6_15933356	T	C	missense_variant	FUT11	c.43A>G	SEC24C	SEC24C	SEC24C
6_18179952	A	C	missense_variant	FRMPD2	c.3781T>G	FRMPD2	MAPK8
6_21500516	G	T	missense_variant	LOC107053700	c.820C>A	LOC101750658
6_22416270	A	C	missense_variant	C10ORF12	c.3787T>G	SLIT1
6_22819133	C	T	missense_variant	LOC428971	c.1556G>A	LOC428971	LOC428971	LOC107053696
6_27742556	G	C	missense_variant	TDRD1	c.737G>C	TDRD1
6_27752866	C	G	missense_variant	TDRD1	c.2675C>G	TDRD1	VWA2	VWA2
6_27769520	G	A	missense_variant	VWA2	c.1121G>A	VWA2	VWA2	VWA2
6_27779977	A	G	missense_variant	AFAP1L2	c.2422T>C	AFAP1L2	AFAP1L2	AFAP1L2
6_27780822	G	A	missense_variant	AFAP1L2	c.2144C>T	AFAP1L2	AFAP1L2	AFAP1L2
6_27780873	G	A	missense_variant	AFAP1L2	c.2093C>T	AFAP1L2	AFAP1L2	AFAP1L2
6_27780894	G	A	missense_variant	AFAP1L2	c.2072C>T	AFAP1L2	AFAP1L2	AFAP1L2
6_31159941	A	G	missense_variant	TACC2	c.2110A>G	TACC2	TACC2	TACC2
6_31374739	G	A	missense_variant	LOC101750892	c.5741G>A	LOC101750892	LOC101750892	LOC101750892
6_32623595	T	C	missense_variant	ADAM12	c.2674A>G	ADAM12	ADAM12	ADAM12
7_3818203	A	G	missense_variant	SPAG16	c.455A>G
7_4316040	C	T	missense_variant	ABCA12	c.4100G>A	ABCA12
7_6723044	G	C	missense_variant	COL6A1	c.224G>C	COL6A1
7_11589088	C	T	missense_variant	MPP4	c.257G>A	MPP4	MPP4
7_11735385	G	A	missense_variant	FZD7	c.20G>A
7_12099248	G	A	missense_variant	LOC101748748	c.1243G>A	LOC101748748	LOC101748748	LOC101748748
7_18782169	T	C	missense_variant	LOC424167	c.3821A>G	RP11-724O16.1
7_21945605	C	T	missense_variant	PLA2R1	c.155C>T
7_21950233	G	A	missense_variant	PLA2R1	c.853G>A
7_21950303	T	C	missense_variant	PLA2R1	c.923T>C
7_21950949	C	A	missense_variant	PLA2R1	c.1084C>A
7_21952902	A	G	missense_variant	PLA2R1	c.1402A>G
7_28427673	G	A	missense_variant	CEP70	c.313G>A	FAIM	FAIM	FAIM
7_28442380	A	G	missense_variant	ESYT3	c.2024T>C
7_28637474	T	C	missense_variant	MARCO	c.883A>G
8_1307466	T	G	missense_variant	AKNAD1	c.414A>C	AKNAD1	GPSM2	GPSM2
8_1307471	A	T	missense_variant	AKNAD1	c.409T>A	AKNAD1	GPSM2	GPSM2
8_3716690	C	T	missense_variant	SELP	c.1271C>T	SELP	SELP	SELP
8_4018579	C	T	missense_variant	AL928654.7	c.70G>A	AL928654.7
8_4299093	G	C	missense_variant	PDE4DIP	c.6474G>C	PDE4DIP	PDE4DIP	PDE4DIP
8_4353081	T	C	missense_variant	LOC101749424	c.587A>G	LOC101749424	LOC101749424	LOC101749424
8_13793553	G	T	missense_variant	DNTTIP2	c.272G>T	DNTTIP2	GCLM
8_13795245	C	T	missense_variant	DNTTIP2	c.1022C>T	DNTTIP2	GCLM
8_13795358	A	G	missense_variant	DNTTIP2	c.1135A>G	DNTTIP2	GCLM
8_13795458	T	C	missense_variant	DNTTIP2	c.1235T>C	DNTTIP2	GCLM
8_13795470	A	G	missense_variant	DNTTIP2	c.1247A>G	DNTTIP2	GCLM
8_13795565	G	A	missense_variant	DNTTIP2	c.1342G>A	DNTTIP2	GCLM
8_13795680	C	T	missense_variant	DNTTIP2	c.1457C>T	DNTTIP2	GCLM
8_14289037	C	T	missense_variant	KIAA1107	c.2731G>A	KIAA1107
8_14309768	G	A	missense_variant	KIAA1107	c.523C>T	KIAA1107
8_14477778	G	T	missense_variant	TGFBR3	c.1143G>T
8_16424711	C	G	missense_variant	WDR63	c.677G>C	WDR63	WDR63	LOC107053985
8_25215884	T	C	missense_variant	TMEM59	c.79A>G	TMEM59	TCEANC2
8_28445950	T	C	missense_variant	LEPR	c.323T>C
8_28676357	A	G	missense_variant	WDR78	c.1046T>C	TCTEX1D1
9_3542599	C	T	missense_variant	EHHADH	c.2119G>A	C3ORF70
9_4110236	C	A	missense_variant	LOC424872	c.319C>A	LOC424872	LOC424872	A4GNT
9_4110387	A	G	missense_variant	LOC424872	c.470A>G	LOC424872	LOC424872	A4GNT
9_4746761	C	T	missense_variant	NEU4	c.1033G>A	NEU4	NEU4	GAL3ST2
9_7968667	A	G	missense_variant	SGPP2	c.127A>G	LOC107051828
9_10474850	A	G	missense_variant	ATR	c.7667T>C	XRN1	XRN1	XRN1
9_10621461	C	G	missense_variant	PAQR9	c.40G>C	LOC101748602	LOC101748602	LOC101748602
9_11532334	T	A	missense_variant	PLOD2	c.1127A>T	PLOD2
9_13964456	G	A	missense_variant	TMEM207	c.289G>A	TMEM207
9_15988690	T	C	missense_variant	CHRD	c.458A>G	CHRD	CHRD	THPO
9_20019085	C	G	missense_variant	LRRIQ4	c.190G>C	LRRC34	LRRC34	LRRC34
9_21064820	C	T	missense_variant	BCHE	c.131C>T	BCHE	BCHE	BCHE
9_23493128	T	A	missense_variant	MBNL1	c.602A>T	MBNL1	MBNL1	MBNL1
9_23493152	G	T	missense_variant	MBNL1	c.578C>A	MBNL1	MBNL1	MBNL1
9_23493170	A	T	missense_variant	MBNL1	c.560T>A	MBNL1	MBNL1	MBNL1
9_23584350	A	C	missense_variant	IGSF10	c.2437A>C	LOC101750073
Z_1726494	C	G	missense_variant	SKOR2	c.1936C>G
Z_2012753	A	G	missense_variant	LOXHD1	c.5047A>G	LOXHD1	LOXHD1
Z_2143776	G	T	missense_variant	HAUS1	c.679C>A	HAUS1
Z_7607707	G	C	missense_variant	KIF24	c.535C>G
Z_9012732	G	A	missense_variant	LOC100858919	c.1351G>A	LOC100858919	LOC100858919	LOC100858919
Z_9014948	T	C	missense_variant	LOC100858919	c.2002T>C	LOC100858919	LOC100858919	LOC100858919
Z_9022585	A	G	missense_variant	LOC100858919	c.3643A>G	LOC100858919	LOC100858919	LOC100858919
Z_9095428	T	G	missense_variant	SPAG8	c.154T>G	LOC101750393	HINT2	NPR2
Z_9095440	C	T	missense_variant	SPAG8	c.166C>T	LOC101750393	HINT2	NPR2
Z_9095443	A	G	missense_variant	SPAG8	c.169A>G	LOC101750393	HINT2	NPR2
Z_9095498	A	C	missense_variant	SPAG8	c.224A>C	LOC101750393	HINT2	NPR2
Z_9095516	T	G	missense_variant	SPAG8	c.242T>G	LOC101750393	HINT2	NPR2
Z_9146420	T	C	missense_variant	LOC427416	c.64A>G	AVR2
Z_9466851	T	C	missense_variant	PDZD2	c.6718A>G	PDZD2	PDZD2	PDZD2
Z_9517911	T	G	missense_variant	PDZD2	c.833A>C	PDZD2	PDZD2	PDZD2
Z_10301888	C	T	missense_variant	ADAMTS12	c.469G>A	ADAMTS12
Z_10302100	G	A	missense_variant	ADAMTS12	c.257C>T	ADAMTS12
Z_10540764	C	T	missense_variant	RAI14	c.1790C>T	RAI14	RAI14	RAI14
Z_10563686	C	T	missense_variant	BRIX1	c.79C>T	RAD1	DNAJC21	RAD1
Z_10819221	G	A	missense_variant	SPEF2	c.2324G>A
Z_10849263	G	A	missense_variant	LOC107051889	c.211G>A
Z_11505715	C	T	missense_variant	CZH5ORF42	c.4228G>A	CZH5ORF42	CZH5ORF42	CZH5ORF42
Z_16761767	C	G	missense_variant	SKIV2L2	c.109C>G	SKIV2L2	DHX29
Z_17107514	T	C	missense_variant	ANKRD55	c.969A>G
Z_17514707	A	T	missense_variant	LOC107051891	c.860T>A	GPBP1	GPBP1	GPBP1
Z_17514878	G	A	missense_variant	LOC107051891	c.689C>T	GPBP1	GPBP1	GPBP1
Z_17514921	C	T	missense_variant	LOC107051891	c.646G>A	GPBP1	GPBP1	GPBP1
Z_17515023	A	T	missense_variant	LOC107051891	c.544T>A	GPBP1	GPBP1	GPBP1
Z_22224974	G	A	missense_variant	LOC427180	c.56G>A
Z_24668741	T	C	missense_variant	LOC427201	c.64A>G
Z_31707379	C	A	missense_variant	CER1	c.779G>T
Z_31707483	C	G	missense_variant	CER1	c.675G>C
Z_31725994	C	T	missense_variant	FREM1	c.5856G>A	FREM1	FREM1	FREM1
Z_31750080	C	G	missense_variant	FREM1	c.3546G>C	FREM1	FREM1
Z_31753164	A	G	missense_variant	FREM1	c.3011T>C	FREM1	FREM1
Z_34440741	A	G	missense_variant	RFK	c.677T>C	RFK	RFK	LOC107052314
Z_35871089	G	A	missense_variant	TMC1	c.2612G>A	TMC1	TMC1	TMC1
Z_35871133	G	A	missense_variant	TMC1	c.2656G>A	TMC1	TMC1	TMC1
Z_37335926	C	T	missense_variant	LOC427259	c.25G>A	LOC427259	LOC427259
Z_37441273	A	C	missense_variant	PRUNE2	c.8093T>G	PRUNE2	PRUNE2	PRUNE2
Z_37934646	G	C	missense_variant	LOC107052307	c.182C>G	CEP78	CEP78	CEP78
Z_40175815	T	C	missense_variant	SLC28A3	c.931A>G
Z_40189107	T	C	missense_variant	SLC28A3	c.112A>G
Z_51347559	T	A	missense_variant	RGMB	c.526A>T
Z_58371355	A	C	missense_variant	LOC107052356	c.322T>G	NR2F1	NR2F1
Z_58373152	G	C	missense_variant	LOC107052356	c.43C>G	NR2F1	NR2F1
Z_60455961	T	C	missense_variant	LOC107052366	c.833T>C	LOC101752151	LOC101752151	LOC101752151
Z_60455966	C	T	missense_variant	LOC107052366	c.838C>T	LOC101752151	LOC101752151	LOC101752151
Z_62681244	T	C	missense_variant	VCAN	c.7964A>G	VCAN	VCAN	VCAN
Z_62682148	C	A	missense_variant	VCAN	c.7060G>T	VCAN	VCAN	VCAN
Z_63742278	C	G	missense_variant	ZCCHC9	c.176G>C
Z_64130661	A	G	missense_variant	ZFYVE16	c.2648T>C	ZFYVE16	ZFYVE16	ZFYVE16
Z_67800592	T	C	missense_variant	LOC101750303	c.40A>G
Z_68082039	G	C	missense_variant	LOC107052379	c.783C>G	LOC101749464
Z_68099766	C	T	missense_variant	MROH5	c.1141G>A
Z_68099793	C	T	missense_variant	MROH5	c.1114G>A
Z_72842371	T	A	missense_variant	LVRN	c.2683A>T
Z_78822725	T	C	missense_variant	CCDC112	c.605A>G	PGGT1B
Z_78823440	A	T	missense_variant	CCDC112	c.431T>A	PGGT1B
Z_81123635	G	C	missense_variant	SNCAIP	c.1134G>C	SNCAIP	SNCAIP
Z_81360050	C	A	missense_variant	PPIC	c.11G>T
Z_81572268	G	A	missense_variant	FRMPD1	c.3649G>A	FRMPD1	TRMT10B	TRMT10B
Z_81615619	T	C	missense_variant	POLR1E	c.1151A>G	SLC25A51	SLC25A51	SLC25A51
Z_81986145	C	T	missense_variant	MELK	c.1312G>A	MELK
